# Supplementary material for: High-throughput RNA sequencing of paraformaldehyde-fixed single cells
Source: Nat Commun. 2021 Sep 24;12:5636. doi: 10.1038/s41467-021-25871-2 (PMC8463713; doi:10.1038/s41467-021-25871-2)
Supplement: Supplementary file 3 — supplementary data 1 [file 41467_2021_25871_MOESM3_ESM.csv]

	status	family	pval	qval	gene_short_name	gene_type	num_cells_expressed	use_for_ordering
AAMP	OK	negbinomial.size	5.1360546833042e-19	8.37892973158905e-19	AAMP	host	128	TRUE
AARS	OK	negbinomial.size	4.86771070072538e-38	1.68453860738933e-37	AARS	host	92	TRUE
AASDHPPT	OK	negbinomial.size	9.59017864317797e-36	3.04062876474249e-35	AASDHPPT	host	93	TRUE
AATF	OK	negbinomial.size	2.68593706376313e-05	2.9408795921984e-05	AATF	host	136	TRUE
ABCB1	OK	negbinomial.size	1.07931017565575e-22	2.03772257771802e-22	ABCB1	host	82	TRUE
ABCE1	OK	negbinomial.size	9.47270258289098e-39	3.38251388607512e-38	ABCE1	host	128	TRUE
ABCF1	OK	negbinomial.size	2.69778547247297e-21	4.79819362600032e-21	ABCF1	host	202	TRUE
ABCF2	OK	negbinomial.size	1.77490658288453e-12	2.33850591904552e-12	ABCF2	host	85	TRUE
ABHD14A	OK	negbinomial.size	1.75962338685375e-16	2.6341715956904e-16	ABHD14A	host	73	TRUE
ABI1	OK	negbinomial.size	1.40184693165705e-19	2.35304853905076e-19	ABI1	host	76	TRUE
ABRACL	OK	negbinomial.size	2.10180368351127e-70	1.63568597666559e-69	ABRACL	host	139	TRUE
AC002075.2	OK	negbinomial.size	0.000100566129095725	0.000108793354821547	AC002075.2	host	78	TRUE
AC003973.3	OK	negbinomial.size	0.000410270787208205	0.000438583920732268	AC003973.3	host	201	TRUE
AC004386.1	OK	negbinomial.size	0.000471325809228774	0.00050302587185735	AC004386.1	host	91	TRUE
AC004453.1	OK	negbinomial.size	8.09893024666467e-52	4.17524882605391e-51	AC004453.1	host	655	TRUE
AC004687.1	OK	negbinomial.size	6.09350244664152e-101	8.1572689131378e-100	AC004687.1	host	146	TRUE
AC004884.1	OK	negbinomial.size	0.128732631804333	0.131853668532587	AC004884.1	host	92	TRUE
AC005912.1	OK	negbinomial.size	5.18419743047733e-06	5.74393536830476e-06	AC005912.1	host	104	TRUE
AC007160.1	OK	negbinomial.size	0.034015520250688	0.0352172143142865	AC007160.1	host	79	TRUE
AC007182.2	OK	negbinomial.size	0.155137472308301	0.15835023452115	AC007182.2	host	109	TRUE
AC007238.1	OK	negbinomial.size	0.524419481095666	0.528972580466419	AC007238.1	host	76	TRUE
AC007688.1	OK	negbinomial.size	9.31041504862579e-08	1.06982621523065e-07	AC007688.1	host	171	TRUE
AC007969.1	OK	negbinomial.size	1.07886687129512e-32	3.06511260464893e-32	AC007969.1	host	1123	TRUE
AC008021.1	OK	negbinomial.size	3.57405315456955e-05	3.90540641982357e-05	AC008021.1	host	318	TRUE
AC008026.2	OK	negbinomial.size	0.0987143601830323	0.101330960452952	AC008026.2	host	83	TRUE
AC008038.1	OK	negbinomial.size	9.59379132467779e-10	1.164500118626e-09	AC008038.1	host	215	TRUE
AC009220.1	OK	negbinomial.size	0.0270656044844166	0.0280753862843773	AC009220.1	host	111	TRUE
AC009245.1	OK	negbinomial.size	6.76130282797065e-28	1.5721599785124e-27	AC009245.1	host	247	TRUE
AC009362.1	OK	negbinomial.size	2.50243586869093e-06	2.78877145626982e-06	AC009362.1	host	134	TRUE
AC010343.1	OK	negbinomial.size	5.56077443867378e-10	6.79789524577444e-10	AC010343.1	host	297	TRUE
AC012146.1	OK	negbinomial.size	1.00026936476586e-13	1.36832474498879e-13	AC012146.1	host	68	TRUE
AC013248.2	OK	negbinomial.size	1.41568811268651e-06	1.58691710219477e-06	AC013248.2	host	332	TRUE
AC016687.1	OK	negbinomial.size	0.108697624812441	0.111508474776055	AC016687.1	host	71	TRUE
AC016739.1	OK	negbinomial.size	1.2085254380338e-174	4.57131773246972e-173	AC016739.1	host	400	TRUE
AC019205.3	OK	negbinomial.size	1.52897681389392e-05	1.6808927257847e-05	AC019205.3	host	204	TRUE
AC020898.1	OK	negbinomial.size	0.000250054835790705	0.000268458211494113	AC020898.1	host	137	TRUE
AC022431.1	OK	negbinomial.size	2.14261947915732e-08	2.50627154465975e-08	AC022431.1	host	132	TRUE
AC022701.1	OK	negbinomial.size	0.99294903902161	0.993254373904458	AC022701.1	host	78	TRUE
AC023906.1	OK	negbinomial.size	6.29520900543174e-08	7.28506399668071e-08	AC023906.1	host	119	TRUE
AC024293.1	OK	negbinomial.size	4.23635132947518e-19	6.95651230428206e-19	AC024293.1	host	408	TRUE
AC024940.2	OK	negbinomial.size	0.0498180263997972	0.0513980462665843	AC024940.2	host	76	TRUE
AC025750.2	OK	negbinomial.size	8.52483621508298e-05	9.24068384127455e-05	AC025750.2	host	79	TRUE
AC026369.3	OK	negbinomial.size	2.50906428719064e-28	5.94463665421059e-28	AC026369.3	host	121	TRUE
AC026403.1	OK	negbinomial.size	0.000319377708326388	0.000342318182927757	AC026403.1	host	181	TRUE
AC027031.2	OK	negbinomial.size	1.33041386614402e-41	5.15832694465614e-41	AC027031.2	host	95	TRUE
AC034236.1	OK	negbinomial.size	1.52572417469428e-17	2.37928127530224e-17	AC034236.1	host	405	TRUE
AC067863.1	OK	negbinomial.size	0.00208977838018847	0.00220644241179912	AC067863.1	host	77	TRUE
AC069218.1	OK	negbinomial.size	4.96773602492077e-10	6.08435440100424e-10	AC069218.1	host	95	TRUE
AC073621.1	OK	negbinomial.size	8.9334018312294e-36	2.83792540595598e-35	AC073621.1	host	905	TRUE
AC073861.1	OK	negbinomial.size	3.94155189583835e-20	6.72710824615013e-20	AC073861.1	host	875	TRUE
AC074033.1	OK	negbinomial.size	0.136221155647459	0.139260659748958	AC074033.1	host	98	TRUE
AC078814.1	OK	negbinomial.size	0.0330076029476306	0.0341954561747269	AC078814.1	host	522	TRUE
AC078817.1	OK	negbinomial.size	0.0143500804923661	0.0149522139146916	AC078817.1	host	92	TRUE
AC079140.2	OK	negbinomial.size	9.10900795143783e-10	1.10648255661043e-09	AC079140.2	host	127	TRUE
AC079922.1	OK	negbinomial.size	0.585142141654702	0.589308788483822	AC079922.1	host	75	TRUE
AC084824.1	OK	negbinomial.size	0.184963015537826	0.188379677377754	AC084824.1	host	96	TRUE
AC087190.1	OK	negbinomial.size	1.58843817361366e-06	1.77933518552522e-06	AC087190.1	host	139	TRUE
AC087380.1	OK	negbinomial.size	1.19320738425571e-18	1.92534901834515e-18	AC087380.1	host	223	TRUE
AC090013.1	OK	negbinomial.size	6.36600475768163e-05	6.92132803366924e-05	AC090013.1	host	84	TRUE
AC090204.1	OK	negbinomial.size	1.98666656063501e-10	2.45354074477816e-10	AC090204.1	host	69	TRUE
AC090498.1	OK	negbinomial.size	3.36911736329944e-52	1.7507569940596e-51	AC090498.1	host	409	TRUE
AC090589.1	OK	negbinomial.size	0.395840526706472	0.400270199992588	AC090589.1	host	73	TRUE
AC091153.1	OK	negbinomial.size	0.12286519719873	0.1259232786665	AC091153.1	host	131	TRUE
AC091982.1	OK	negbinomial.size	5.38939150545493e-33	1.55285124599158e-32	AC091982.1	host	119	TRUE
AC092017.2	OK	negbinomial.size	0.200822039727812	0.204275827152774	AC092017.2	host	69	TRUE
AC092069.1	OK	negbinomial.size	1.84102439386031e-132	4.07404921988272e-131	AC092069.1	host	292	TRUE
AC093591.1	OK	negbinomial.size	6.34933097384784e-07	7.15426867264532e-07	AC093591.1	host	203	TRUE
AC093768.1	OK	negbinomial.size	6.11739824645457e-16	8.98415191680213e-16	AC093768.1	host	219	TRUE
AC096919.1	OK	negbinomial.size	3.42522418491619e-17	5.27568857648313e-17	AC096919.1	host	186	TRUE
AC103975.1	OK	negbinomial.size	5.75972034397827e-07	6.49666098438325e-07	AC103975.1	host	144	TRUE
AC104333.3	OK	negbinomial.size	2.0856816371021e-11	2.65131784505398e-11	AC104333.3	host	151	TRUE
AC104563.1	OK	negbinomial.size	0.0248116671531345	0.0257537821471431	AC104563.1	host	120	TRUE
AC109587.1	OK	negbinomial.size	1.10649041629067e-07	1.26739905781463e-07	AC109587.1	host	89	TRUE
AC113367.1	OK	negbinomial.size	2.93065778671983e-07	3.33336705601384e-07	AC113367.1	host	194	TRUE
AC114491.1	OK	negbinomial.size	1.43702699432138e-09	1.73263484526591e-09	AC114491.1	host	149	TRUE
AC115223.1	OK	negbinomial.size	8.12103009530756e-05	8.80883991331627e-05	AC115223.1	host	156	TRUE
AC116533.1	OK	negbinomial.size	1.65414792459972e-110	2.6638332666945e-109	AC116533.1	host	507	TRUE
AC116618.1	OK	negbinomial.size	2.74819018422576e-11	3.48125493352274e-11	AC116618.1	host	75	TRUE
AC127070.1	OK	negbinomial.size	6.83915314515272e-36	2.18329393338389e-35	AC127070.1	host	156	TRUE
AC131235.1	OK	negbinomial.size	0.00427335205490006	0.00448570965943527	AC131235.1	host	88	TRUE
AC135178.6	OK	negbinomial.size	0.0475291245453472	0.0490832514749252	AC135178.6	host	71	TRUE
AC135721.1	OK	negbinomial.size	1.50737737445436e-05	1.65826804163005e-05	AC135721.1	host	105	TRUE
AC136632.1	OK	negbinomial.size	1.32153309643043e-20	2.28461735330616e-20	AC136632.1	host	266	TRUE
AC233702.1	OK	negbinomial.size	2.02518729333243e-05	2.22190025808107e-05	AC233702.1	host	113	TRUE
AC246787.1	OK	negbinomial.size	3.45450724547611e-12	4.49500482781351e-12	AC246787.1	host	283	TRUE
ACADM	OK	negbinomial.size	3.93868577294414e-22	7.30059533868221e-22	ACADM	host	416	TRUE
ACADVL	OK	negbinomial.size	5.11815492743463e-08	5.92925853951027e-08	ACADVL	host	71	TRUE
ACAT1	OK	negbinomial.size	4.56945425996263e-22	8.43132995329463e-22	ACAT1	host	194	TRUE
ACAT2	OK	negbinomial.size	4.28094435437706e-07	4.84548085761607e-07	ACAT2	host	120	TRUE
ACBD3	OK	negbinomial.size	1.19923630290331e-23	2.36145017756929e-23	ACBD3	host	77	TRUE
ACBD5	OK	negbinomial.size	1.3948329313215e-17	2.17829645971619e-17	ACBD5	host	77	TRUE
ACBD6	OK	negbinomial.size	2.10775599174173e-09	2.53008495982872e-09	ACBD6	host	103	TRUE
ACIN1	OK	negbinomial.size	4.04331694787801e-33	1.16914755835086e-32	ACIN1	host	163	TRUE
ACOT13	OK	negbinomial.size	1.39712130606657e-58	8.5109281060572e-58	ACOT13	host	154	TRUE
ACP1	OK	negbinomial.size	1.14672759840131e-39	4.2150337599994e-39	ACP1	host	320	TRUE
ACSL4	OK	negbinomial.size	1.25149406102647e-49	6.11277804882747e-49	ACSL4	host	102	TRUE
ACTB	OK	negbinomial.size	5.02628633527201e-153	1.45986691505713e-151	ACTB	host	450	TRUE
ACTG1	OK	negbinomial.size	1.08043489210475e-220	6.50861982225323e-219	ACTG1	host	295	TRUE
ACTL6A	OK	negbinomial.size	8.982115694315e-13	1.19749271941011e-12	ACTL6A	host	104	TRUE
ACTN4	OK	negbinomial.size	1.964773768791e-06	2.19485201575451e-06	ACTN4	host	199	TRUE
ACTR10	OK	negbinomial.size	6.19459880329385e-15	8.83042502502844e-15	ACTR10	host	71	TRUE
ACTR2	OK	negbinomial.size	3.17452802431068e-72	2.58815530403074e-71	ACTR2	host	215	TRUE
ACTR3	OK	negbinomial.size	2.69472749880706e-55	1.51398075192044e-54	ACTR3	host	194	TRUE
ACTR6	OK	negbinomial.size	1.4648219407826e-32	4.13634181715781e-32	ACTR6	host	134	TRUE
ADA	OK	negbinomial.size	1.12228558927051e-27	2.57279423671387e-27	ADA	host	93	TRUE
ADAM10	OK	negbinomial.size	8.43047327051664e-31	2.20807806352581e-30	ADAM10	host	112	TRUE
ADAR	OK	negbinomial.size	2.70766624099287e-102	3.780273940751e-101	ADAR	host	234	TRUE
ADD3	OK	negbinomial.size	6.74587486699765e-104	9.70988094793953e-103	ADD3	host	291	TRUE
ADI1	OK	negbinomial.size	1.67119816730772e-44	6.89899446478682e-44	ADI1	host	186	TRUE
ADIPOR1	OK	negbinomial.size	4.40751919486014e-48	2.06000861219541e-47	ADIPOR1	host	167	TRUE
ADK	OK	negbinomial.size	4.71996223581552e-23	9.04242470736624e-23	ADK	host	195	TRUE
ADNP	OK	negbinomial.size	4.31697587477027e-08	5.01182102806127e-08	ADNP	host	72	TRUE
ADRB1	OK	negbinomial.size	1.40539690332462e-55	7.96473192772644e-55	ADRB1	host	105	TRUE
ADRM1	OK	negbinomial.size	3.77865091053795e-15	5.44856002304076e-15	ADRM1	host	207	TRUE
AES	OK	negbinomial.size	8.11269993347571e-17	1.23033160296487e-16	AES	host	77	TRUE
AF111169.1	OK	negbinomial.size	0.000311135223982273	0.000333703555428399	AF111169.1	host	136	TRUE
AFF1	OK	negbinomial.size	5.77917709229805e-12	7.45722454630923e-12	AFF1	host	72	TRUE
AFG3L2	OK	negbinomial.size	1.08974104599435e-37	3.73543479728097e-37	AFG3L2	host	105	TRUE
AFMID	OK	negbinomial.size	6.50851398239301e-08	7.51586651924901e-08	AFMID	host	109	TRUE
AGA	OK	negbinomial.size	8.65892889775334e-05	9.37666301744061e-05	AGA	host	85	TRUE
AGL	OK	negbinomial.size	5.79920412450958e-07	6.5389292953309e-07	AGL	host	77	TRUE
AGPAT1	OK	negbinomial.size	1.53417584950803e-22	2.88145152335428e-22	AGPAT1	host	69	TRUE
AGPAT5	OK	negbinomial.size	3.19297248194833e-17	4.92495945176762e-17	AGPAT5	host	124	TRUE
AHCY	OK	negbinomial.size	5.09722656856548e-15	7.30452776543767e-15	AHCY	host	90	TRUE
AHSA1	OK	negbinomial.size	2.52040062452003e-25	5.30670759324509e-25	AHSA1	host	145	TRUE
AIG1	OK	negbinomial.size	1.090589452755e-11	1.39948224450179e-11	AIG1	host	74	TRUE
AIM2	OK	negbinomial.size	1.14017213783088e-18	1.84159879064739e-18	AIM2	host	82	TRUE
AIMP1	OK	negbinomial.size	2.83806614376148e-52	1.47952390475258e-51	AIMP1	host	185	TRUE
AIMP2	OK	negbinomial.size	7.70914965662512e-21	1.34177976634572e-20	AIMP2	host	69	TRUE
AK2	OK	negbinomial.size	1.09559748453798e-08	1.28989454115167e-08	AK2	host	229	TRUE
AK6	OK	negbinomial.size	2.81793569793198e-32	7.88876490995931e-32	AK6	host	122	TRUE
AKAP13	OK	negbinomial.size	1.2112290661451e-20	2.09692823425759e-20	AKAP13	host	70	TRUE
AKAP8	OK	negbinomial.size	0.00738438975927902	0.00772641360145856	AKAP8	host	98	TRUE
AKAP8L	OK	negbinomial.size	5.12007429169291e-07	5.78319502461008e-07	AKAP8L	host	70	TRUE
AKAP9	OK	negbinomial.size	1.91338678680665e-110	3.0661316342276e-109	AKAP9	host	230	TRUE
AKIRIN1	OK	negbinomial.size	6.7625892693962e-23	1.28572196921951e-22	AKIRIN1	host	95	TRUE
AKR1A1	OK	negbinomial.size	3.43495528147788e-16	5.10457264990751e-16	AKR1A1	host	103	TRUE
AL009174.1	OK	negbinomial.size	1.76505447318977e-07	2.01393272581071e-07	AL009174.1	host	254	TRUE
AL024509.2	OK	negbinomial.size	0.000631253412769848	0.000672606404107539	AL024509.2	host	67	TRUE
AL031727.1	OK	negbinomial.size	3.85433566981811e-24	7.71578703625743e-24	AL031727.1	host	517	TRUE
AL031985.2	OK	negbinomial.size	1.44555895987208e-06	1.61984267876812e-06	AL031985.2	host	87	TRUE
AL049873.1	OK	negbinomial.size	5.87106566527192e-18	9.29823593433766e-18	AL049873.1	host	294	TRUE
AL050331.1	OK	negbinomial.size	1.35999017685054e-18	2.1890391119717e-18	AL050331.1	host	310	TRUE
AL078604.1	OK	negbinomial.size	5.55551019023386e-06	6.15324298564207e-06	AL078604.1	host	144	TRUE
AL109741.2	OK	negbinomial.size	0.00899290544915381	0.00940338200774585	AL109741.2	host	124	TRUE
AL110115.1	OK	negbinomial.size	6.74073959067484e-05	7.32141098112362e-05	AL110115.1	host	70	TRUE
AL121886.1	OK	negbinomial.size	0.370998902646297	0.375500756163163	AL121886.1	host	99	TRUE
AL122020.1	OK	negbinomial.size	8.55050898769552e-25	1.75931725091547e-24	AL122020.1	host	443	TRUE
AL133260.1	OK	negbinomial.size	0.932077629678823	0.934375509813625	AL133260.1	host	86	TRUE
AL136454.1	OK	negbinomial.size	0.000136652783874824	0.000147537838016862	AL136454.1	host	104	TRUE
AL138785.1	OK	negbinomial.size	3.35539906950301e-43	1.34588325192273e-42	AL138785.1	host	231	TRUE
AL139095.2	OK	negbinomial.size	3.79817929304124e-05	4.14752508904436e-05	AL139095.2	host	77	TRUE
AL161787.1	OK	negbinomial.size	1.51233748235959e-138	3.67136852993714e-137	AL161787.1	host	203	TRUE
AL161909.1	OK	negbinomial.size	1.54865416665682e-12	2.04289213468558e-12	AL161909.1	host	139	TRUE
AL353662.2	OK	negbinomial.size	0.000456419597578127	0.000487436950401066	AL353662.2	host	141	TRUE
AL355032.1	OK	negbinomial.size	0.000770902781125287	0.000819792986924014	AL355032.1	host	122	TRUE
AL355309.1	OK	negbinomial.size	4.0260512940363e-05	4.39193321914825e-05	AL355309.1	host	99	TRUE
AL355472.2	OK	negbinomial.size	0.31863338950855	0.323102997528464	AL355472.2	host	204	TRUE
AL357055.1	OK	negbinomial.size	0.000877832692189247	0.000931676916049468	AL357055.1	host	116	TRUE
AL365357.1	OK	negbinomial.size	0.000552564049986931	0.000589148100494096	AL365357.1	host	88	TRUE
AL450998.1	OK	negbinomial.size	1.57097323983054e-11	2.00249841268368e-11	AL450998.1	host	91	TRUE
AL590639.1	OK	negbinomial.size	0.000202637760171776	0.000218199481575236	AL590639.1	host	68	TRUE
AL590867.2	OK	negbinomial.size	1.56980977593092e-14	2.21352024321772e-14	AL590867.2	host	499	TRUE
AL591846.1	OK	negbinomial.size	0.0433446523663351	0.044818866544084	AL591846.1	host	81	TRUE
AL592114.1	OK	negbinomial.size	1.75092795263681e-09	2.10486645599688e-09	AL592114.1	host	113	TRUE
AL669983.1	OK	negbinomial.size	0.00250908596277679	0.00264658127007552	AL669983.1	host	237	TRUE
ALDOA	OK	negbinomial.size	1.05014114309981e-33	3.10277432044685e-33	ALDOA	host	493	TRUE
ALG3	OK	negbinomial.size	2.19842331381616e-11	2.79136262288991e-11	ALG3	host	144	TRUE
ALG5	OK	negbinomial.size	4.64986897988931e-11	5.84467689010044e-11	ALG5	host	118	TRUE
ALG8	OK	negbinomial.size	3.5166144282816e-09	4.19338223431087e-09	ALG8	host	118	TRUE
AMD1	OK	negbinomial.size	3.75612937362118e-29	9.25911347199547e-29	AMD1	host	170	TRUE
ANAPC11	OK	negbinomial.size	4.3984986744307e-55	2.46695106688329e-54	ANAPC11	host	111	TRUE
ANAPC13	OK	negbinomial.size	2.70672135386588e-17	4.17891056674214e-17	ANAPC13	host	84	TRUE
ANAPC16	OK	negbinomial.size	1.74093380638804e-27	3.9686458809953e-27	ANAPC16	host	149	TRUE
ANAPC4	OK	negbinomial.size	9.49524974568561e-10	1.15296929536078e-09	ANAPC4	host	75	TRUE
ANAPC5	OK	negbinomial.size	1.66228791418623e-74	1.43053507535656e-73	ANAPC5	host	194	TRUE
ANAPC7	OK	negbinomial.size	0.918522755379889	0.921355079633296	ANAPC7	host	138	TRUE
ANGPT1	OK	negbinomial.size	6.92327035113385e-17	1.05437258671528e-16	ANGPT1	host	102	TRUE
ANKIB1	OK	negbinomial.size	5.1676814346049e-32	1.42824704390567e-31	ANKIB1	host	109	TRUE
ANKLE2	OK	negbinomial.size	9.38475019265849e-18	1.47196684555053e-17	ANKLE2	host	82	TRUE
ANKRD11	OK	negbinomial.size	1.16418350100527e-19	1.96019095692036e-19	ANKRD11	host	144	TRUE
ANKRD12	OK	negbinomial.size	4.53718584235548e-14	6.28597340084428e-14	ANKRD12	host	171	TRUE
ANKRD17	OK	negbinomial.size	1.52637636111529e-21	2.75238486846344e-21	ANKRD17	host	71	TRUE
ANKRD26	OK	negbinomial.size	1.90183920006997e-12	2.50270344572315e-12	ANKRD26	host	82	TRUE
ANKRD49	OK	negbinomial.size	4.31516124667963e-27	9.68752210866034e-27	ANKRD49	host	74	TRUE
ANP32A	OK	negbinomial.size	1.73070358253961e-35	5.44485372727405e-35	ANP32A	host	119	TRUE
ANP32B	OK	negbinomial.size	4.77498259921643e-62	3.2026842052064e-61	ANP32B	host	338	TRUE
ANP32E	OK	negbinomial.size	3.83034089050968e-34	1.15158030654602e-33	ANP32E	host	406	TRUE
ANXA1	OK	negbinomial.size	2.02139134560567e-33	5.92395139392365e-33	ANXA1	host	113	TRUE
ANXA11	OK	negbinomial.size	3.62571393421368e-06	4.02953448172091e-06	ANXA11	host	169	TRUE
ANXA2	OK	negbinomial.size	8.71565882440001e-07	9.80360932080679e-07	ANXA2	host	602	TRUE
ANXA2R	OK	negbinomial.size	4.68172765508969e-18	7.43635745215175e-18	ANXA2R	host	106	TRUE
ANXA5	OK	negbinomial.size	1.39708814368195e-49	6.80348462784038e-49	ANXA5	host	559	TRUE
ANXA6	OK	negbinomial.size	9.94698176116743e-06	1.09686548030772e-05	ANXA6	host	99	TRUE
ANXA7	OK	negbinomial.size	1.66444772254683e-36	5.45261675875614e-36	ANXA7	host	111	TRUE
AP001024.1	OK	negbinomial.size	1.15563523810277e-11	1.47886759620312e-11	AP001024.1	host	462	TRUE
AP001324.1	OK	negbinomial.size	2.22930327930795e-11	2.82836332589266e-11	AP001324.1	host	560	TRUE
AP005202.1	OK	negbinomial.size	0.000208550772442803	0.000224418016128494	AP005202.1	host	162	TRUE
AP1AR	OK	negbinomial.size	2.72165484020264e-14	3.81125406594024e-14	AP1AR	host	120	TRUE
AP1S2	OK	negbinomial.size	1.21335713416451e-27	2.77570376753668e-27	AP1S2	host	68	TRUE
AP2B1	OK	negbinomial.size	5.7560273916879e-15	8.21964754396872e-15	AP2B1	host	93	TRUE
AP2S1	OK	negbinomial.size	5.84851428643854e-34	1.74864126597285e-33	AP2S1	host	165	TRUE
AP3B1	OK	negbinomial.size	3.31644730857108e-19	5.47356828756048e-19	AP3B1	host	69	TRUE
AP3D1	OK	negbinomial.size	5.27917681562741e-31	1.39505785387782e-30	AP3D1	host	88	TRUE
AP3S1	OK	negbinomial.size	9.69852926684122e-40	3.58108010272809e-39	AP3S1	host	209	TRUE
APEH	OK	negbinomial.size	0.000139408500239994	0.000150363345915351	APEH	host	123	TRUE
APEX1	OK	negbinomial.size	1.0696164752498e-51	5.47946833698836e-51	APEX1	host	164	TRUE
API5	OK	negbinomial.size	9.0406148493904e-12	1.16195654306863e-11	API5	host	100	TRUE
APLP2	OK	negbinomial.size	3.7070171641622e-12	4.81394284831123e-12	APLP2	host	100	TRUE
APOBEC3A	OK	negbinomial.size	2.77969292563398e-160	8.95281295751221e-159	APOBEC3A	host	153	TRUE
APOBEC3B	OK	negbinomial.size	3.93625006420634e-29	9.69312752374203e-29	APOBEC3B	host	80	TRUE
APOBEC3C	OK	negbinomial.size	2.93870830014102e-44	1.20550039096579e-43	APOBEC3C	host	166	TRUE
APOL6	OK	negbinomial.size	7.36459875789627e-46	3.19427196792488e-45	APOL6	host	83	TRUE
APOO	OK	negbinomial.size	3.26697693594327e-07	3.7107108842959e-07	APOO	host	79	TRUE
APOPT1	OK	negbinomial.size	4.30990410364126e-09	5.12056904643719e-09	APOPT1	host	87	TRUE
APP	OK	negbinomial.size	1.71107672411602e-15	2.48488061765599e-15	APP	host	92	TRUE
APPL1	OK	negbinomial.size	7.35515564722703e-16	1.07776222164097e-15	APPL1	host	71	TRUE
APRT	OK	negbinomial.size	7.98284657360913e-48	3.69391179288058e-47	APRT	host	438	TRUE
ARCN1	OK	negbinomial.size	2.46149140797457e-32	6.92068414013938e-32	ARCN1	host	71	TRUE
ARF1	OK	negbinomial.size	3.17436795760234e-91	3.67481101995744e-90	ARF1	host	183	TRUE
ARF3	OK	negbinomial.size	3.48400802269235e-10	4.27678418785592e-10	ARF3	host	150	TRUE
ARF4	OK	negbinomial.size	6.60542601623905e-16	9.6833937948741e-16	ARF4	host	172	TRUE
ARF6	OK	negbinomial.size	4.03426485909722e-21	7.12844301284261e-21	ARF6	host	80	TRUE
ARGLU1	OK	negbinomial.size	1.76082284661121e-23	3.44849892837223e-23	ARGLU1	host	128	TRUE
ARHGAP10	OK	negbinomial.size	0.167160714394472	0.170462007500069	ARHGAP10	host	114	TRUE
ARHGDIA	OK	negbinomial.size	1.778697772157e-09	2.13667055126541e-09	ARHGDIA	host	165	TRUE
ARHGDIB	OK	negbinomial.size	6.47622593562276e-59	3.98999298647364e-58	ARHGDIB	host	162	TRUE
ARID4B	OK	negbinomial.size	1.45429489303092e-29	3.64470052929861e-29	ARID4B	host	111	TRUE
ARIH2	OK	negbinomial.size	5.82866782952987e-15	8.31607739011432e-15	ARIH2	host	123	TRUE
ARL1	OK	negbinomial.size	7.89452826219723e-28	1.82392758784997e-27	ARL1	host	85	TRUE
ARL14EP	OK	negbinomial.size	1.12940895607675e-16	1.70327646458862e-16	ARL14EP	host	74	TRUE
ARL2	OK	negbinomial.size	2.15383887878507e-18	3.44974784475029e-18	ARL2	host	80	TRUE
ARL3	OK	negbinomial.size	3.04347319861252e-06	3.38591597643178e-06	ARL3	host	68	TRUE
ARL6IP1	OK	negbinomial.size	4.01450035077927e-30	1.0290913822762e-29	ARL6IP1	host	171	TRUE
ARL6IP5	OK	negbinomial.size	6.04729842438823e-145	1.61244768643729e-143	ARL6IP5	host	343	TRUE
ARL8B	OK	negbinomial.size	6.38713893189562e-08	7.38356892162632e-08	ARL8B	host	75	TRUE
ARMC1	OK	negbinomial.size	6.76530311736618e-31	1.78054458258837e-30	ARMC1	host	94	TRUE
ARMC10	OK	negbinomial.size	4.595534804984e-05	5.00813223471121e-05	ARMC10	host	67	TRUE
ARPC1B	OK	negbinomial.size	5.52307974762647e-73	4.58331082118084e-72	ARPC1B	host	186	TRUE
ARPC2	OK	negbinomial.size	4.94014749484486e-110	7.8391706345026e-109	ARPC2	host	586	TRUE
ARPC3	OK	negbinomial.size	1.99587296302926e-112	3.34668801481143e-111	ARPC3	host	440	TRUE
ARPC4	OK	negbinomial.size	4.31554831198484e-32	1.19782241116781e-31	ARPC4	host	149	TRUE
ARPC5	OK	negbinomial.size	5.01805199911195e-93	5.97938577037039e-92	ARPC5	host	233	TRUE
ARPC5L	OK	negbinomial.size	4.67462131222721e-50	2.30402168616289e-49	ARPC5L	host	215	TRUE
ARPP19	OK	negbinomial.size	6.00019509372583e-31	1.58430475973134e-30	ARPP19	host	106	TRUE
ASAH1	OK	negbinomial.size	1.92722973242153e-49	9.32928321364172e-49	ASAH1	host	273	TRUE
ASCC3	OK	negbinomial.size	1.98043887353773e-12	2.60508194727789e-12	ASCC3	host	75	TRUE
ASH1L	OK	negbinomial.size	0.000450436253023057	0.000481204969157309	ASH1L	host	144	TRUE
ASNA1	OK	negbinomial.size	2.5900435644826e-16	3.86486775929444e-16	ASNA1	host	140	TRUE
ASNSD1	OK	negbinomial.size	4.54755484722682e-36	1.46467286317117e-35	ASNSD1	host	92	TRUE
ASPM	OK	negbinomial.size	6.59211270685078e-23	1.25477721681601e-22	ASPM	host	94	TRUE
ASXL1	OK	negbinomial.size	2.11938324552651e-19	3.52472070434445e-19	ASXL1	host	191	TRUE
ASZ1	OK	negbinomial.size	3.08761138812453e-275	3.23999995018358e-273	ASZ1	host	247	TRUE
ATAD1	OK	negbinomial.size	1.09592620047647e-10	1.362265162457e-10	ATAD1	host	88	TRUE
ATAD2	OK	negbinomial.size	3.88311731916755e-07	4.39672141985801e-07	ATAD2	host	130	TRUE
ATF2	OK	negbinomial.size	4.83772258949459e-11	6.07610485854282e-11	ATF2	host	127	TRUE
ATF4	OK	negbinomial.size	1.26848153584077e-35	4.0100781691837e-35	ATF4	host	176	TRUE
ATF6	OK	negbinomial.size	8.16916117147682e-52	4.20479134348324e-51	ATF6	host	191	TRUE
ATF7IP	OK	negbinomial.size	3.26593190497051e-20	5.57987210444803e-20	ATF7IP	host	75	TRUE
ATG12	OK	negbinomial.size	2.06625321267886e-34	6.29355964498533e-34	ATG12	host	165	TRUE
ATG3	OK	negbinomial.size	1.49079177861233e-50	7.46083947050137e-50	ATG3	host	160	TRUE
ATG5	OK	negbinomial.size	7.39405877907595e-24	1.46574486339635e-23	ATG5	host	74	TRUE
ATIC	OK	negbinomial.size	1.95096358731763e-10	2.41036253305896e-10	ATIC	host	86	TRUE
ATL3	OK	negbinomial.size	9.51128618276781e-24	1.87516448197235e-23	ATL3	host	88	TRUE
ATOX1	OK	negbinomial.size	3.0536811110623e-77	2.79034400401283e-76	ATOX1	host	379	TRUE
ATP11B	OK	negbinomial.size	1.43492032722025e-10	1.78024249597539e-10	ATP11B	host	71	TRUE
ATP1A1	OK	negbinomial.size	0.000141400706902639	0.000152461551062077	ATP1A1	host	77	TRUE
ATP1B3	OK	negbinomial.size	2.55000234779097e-10	3.13972658492204e-10	ATP1B3	host	173	TRUE
ATP2A2	OK	negbinomial.size	4.1191751202737e-22	7.61778093590128e-22	ATP2A2	host	105	TRUE
ATP5A1	OK	negbinomial.size	2.93827425587279e-57	1.70987587734422e-56	ATP5A1	host	308	TRUE
ATP5B	OK	negbinomial.size	5.4779418724095e-124	1.09323588410725e-122	ATP5B	host	299	TRUE
ATP5C1	OK	negbinomial.size	1.64942454711843e-49	8.00832545041233e-49	ATP5C1	host	292	TRUE
ATP5D	OK	negbinomial.size	4.74650757594151e-27	1.06412054752155e-26	ATP5D	host	429	TRUE
ATP5E	OK	negbinomial.size	3.31015170864468e-122	6.48670090856695e-121	ATP5E	host	827	TRUE
ATP5EP2	OK	negbinomial.size	3.83946849041287e-07	4.35184355376761e-07	ATP5EP2	host	153	TRUE
ATP5F1	OK	negbinomial.size	5.03698394359779e-62	3.37146270957276e-61	ATP5F1	host	176	TRUE
ATP5G1	OK	negbinomial.size	2.32416952010135e-13	3.14497647624363e-13	ATP5G1	host	167	TRUE
ATP5G2	OK	negbinomial.size	4.13650753415109e-64	2.91256688497694e-63	ATP5G2	host	459	TRUE
ATP5G3	OK	negbinomial.size	3.25656860490977e-102	4.52718703921858e-101	ATP5G3	host	521	TRUE
ATP5H	OK	negbinomial.size	7.6849687721037e-49	3.66020547813372e-48	ATP5H	host	323	TRUE
ATP5I	OK	negbinomial.size	7.86031509451448e-52	4.05866746070724e-51	ATP5I	host	612	TRUE
ATP5J	OK	negbinomial.size	2.44752957487334e-55	1.37986372739393e-54	ATP5J	host	812	TRUE
ATP5J2	OK	negbinomial.size	1.4913985054978e-142	3.79024948311276e-141	ATP5J2	host	476	TRUE
ATP5L	OK	negbinomial.size	3.47131047035627e-222	2.17157172309018e-220	ATP5L	host	358	TRUE
ATP5O	OK	negbinomial.size	1.1459353974096e-29	2.88747315861615e-29	ATP5O	host	263	TRUE
ATP6AP1	OK	negbinomial.size	1.4814275889476e-09	1.7841850969443e-09	ATP6AP1	host	81	TRUE
ATP6AP2	OK	negbinomial.size	8.38473897515721e-17	1.27040316190901e-16	ATP6AP2	host	105	TRUE
ATP6V0A1	OK	negbinomial.size	3.87438424056183e-14	5.38145684651906e-14	ATP6V0A1	host	67	TRUE
ATP6V0B	OK	negbinomial.size	8.5483520023873e-24	1.68941610350947e-23	ATP6V0B	host	379	TRUE
ATP6V0E1	OK	negbinomial.size	5.0457017924149e-27	1.13041790156513e-26	ATP6V0E1	host	224	TRUE
ATP6V1A	OK	negbinomial.size	4.76987057084838e-18	7.57266421033176e-18	ATP6V1A	host	70	TRUE
ATP6V1C1	OK	negbinomial.size	2.64692587489585e-16	3.94793666714177e-16	ATP6V1C1	host	136	TRUE
ATP6V1D	OK	negbinomial.size	2.78618025650523e-06	3.10285668415321e-06	ATP6V1D	host	127	TRUE
ATP6V1E1	OK	negbinomial.size	1.57691785143087e-50	7.87974465546024e-50	ATP6V1E1	host	180	TRUE
ATP6V1F	OK	negbinomial.size	8.56007448694085e-29	2.06572123931889e-28	ATP6V1F	host	223	TRUE
ATP6V1G1	OK	negbinomial.size	2.93765004943754e-82	2.91346817403058e-81	ATP6V1G1	host	278	TRUE
ATPIF1	OK	negbinomial.size	9.43789586175259e-97	1.19927637649536e-95	ATPIF1	host	466	TRUE
ATRAID	OK	negbinomial.size	5.53490929308755e-33	1.59336813543485e-32	ATRAID	host	153	TRUE
ATRX	OK	negbinomial.size	2.51352370496192e-27	5.70187769333411e-27	ATRX	host	137	TRUE
ATXN2	OK	negbinomial.size	9.60510971393901e-06	1.0595260054067e-05	ATXN2	host	130	TRUE
ATXN2L	OK	negbinomial.size	9.81929854852704e-11	1.22149820949746e-10	ATXN2L	host	117	TRUE
ATXN7L3B	OK	negbinomial.size	8.25927625187212e-39	2.95502029092763e-38	ATXN7L3B	host	120	TRUE
AUP1	OK	negbinomial.size	1.68105578877978e-09	2.02161718332741e-09	AUP1	host	168	TRUE
AURKAIP1	OK	negbinomial.size	5.40899202968189e-19	8.81094194920139e-19	AURKAIP1	host	151	TRUE
AXDND1	OK	negbinomial.size	0.392642609165564	0.397159952616784	AXDND1	host	68	TRUE
AZI2	OK	negbinomial.size	4.71459656144363e-29	1.1548631486729e-28	AZI2	host	70	TRUE
AZIN1	OK	negbinomial.size	5.19378324258772e-26	1.12187097530796e-25	AZIN1	host	104	TRUE
B2M	OK	negbinomial.size	0	0	B2M	host	606	TRUE
B3GAT3	OK	negbinomial.size	2.46059038532629e-12	3.22364096796875e-12	B3GAT3	host	75	TRUE
BAG1	OK	negbinomial.size	2.45142939982596e-12	3.21293305303539e-12	BAG1	host	146	TRUE
BAG2	OK	negbinomial.size	6.19426050956249e-42	2.42478091908625e-41	BAG2	host	100	TRUE
BAG6	OK	negbinomial.size	1.49524595891152e-14	2.10929536181231e-14	BAG6	host	76	TRUE
BAIAP2L1	OK	negbinomial.size	9.14151297152909e-16	1.33590933047548e-15	BAIAP2L1	host	174	TRUE
BANF1	OK	negbinomial.size	1.63774703986891e-25	3.46848380253487e-25	BANF1	host	106	TRUE
BATF	OK	negbinomial.size	3.27353551462789e-21	5.80949865198282e-21	BATF	host	119	TRUE
BAZ1A	OK	negbinomial.size	1.01340761903037e-76	9.15726384640499e-76	BAZ1A	host	152	TRUE
BAZ1B	OK	negbinomial.size	1.73810082698502e-58	1.05289422535983e-57	BAZ1B	host	238	TRUE
BAZ2A	OK	negbinomial.size	1.24098342279762e-22	2.33753275874966e-22	BAZ2A	host	79	TRUE
BAZ2B	OK	negbinomial.size	1.79562395881475e-14	2.52864274373349e-14	BAZ2B	host	100	TRUE
BBX	OK	negbinomial.size	9.20639591598241e-13	1.2263050260764e-12	BBX	host	170	TRUE
BCAP29	OK	negbinomial.size	3.67741685313584e-36	1.18912892875257e-35	BCAP29	host	196	TRUE
BCAP31	OK	negbinomial.size	6.29604238476765e-13	8.42840571096674e-13	BCAP31	host	236	TRUE
BCAS2	OK	negbinomial.size	3.48618930433117e-33	1.00984628735435e-32	BCAS2	host	141	TRUE
BCCIP	OK	negbinomial.size	7.53233987846318e-29	1.82311768040481e-28	BCCIP	host	230	TRUE
BCHE	OK	negbinomial.size	1.09556759966346e-39	4.03610577769563e-39	BCHE	host	148	TRUE
BCL2L12	OK	negbinomial.size	4.94615892582835e-10	6.06020903416935e-10	BCL2L12	host	89	TRUE
BCL7B	OK	negbinomial.size	1.73012050083441e-21	3.10429232720041e-21	BCL7B	host	71	TRUE
BCLAF1	OK	negbinomial.size	7.88711131249685e-30	2.00287065570275e-29	BCLAF1	host	143	TRUE
BDH2	OK	negbinomial.size	1.29051364655042e-16	1.94084183644407e-16	BDH2	host	72	TRUE
BDP1	OK	negbinomial.size	7.44551393147686e-11	9.31190189123191e-11	BDP1	host	113	TRUE
BECN1	OK	negbinomial.size	1.19980612999535e-17	1.87823356153747e-17	BECN1	host	82	TRUE
BET1	OK	negbinomial.size	8.82027460864156e-18	1.38476608599957e-17	BET1	host	78	TRUE
BHLHE22	OK	negbinomial.size	3.86463489199778e-68	2.90338505858401e-67	BHLHE22	host	120	TRUE
BICD2	OK	negbinomial.size	3.71043259978841e-09	4.4180224184157e-09	BICD2	host	79	TRUE
BIRC5	OK	negbinomial.size	1.55178063086383e-19	2.59935241616891e-19	BIRC5	host	72	TRUE
BLOC1S1	OK	negbinomial.size	1.11331457458598e-47	5.12976248035157e-47	BLOC1S1	host	231	TRUE
BLOC1S2	OK	negbinomial.size	5.26125744102305e-36	1.68785704690808e-35	BLOC1S2	host	99	TRUE
BLOC1S6	OK	negbinomial.size	1.81682752129291e-41	7.01916855910431e-41	BLOC1S6	host	96	TRUE
BLZF1	OK	negbinomial.size	3.37779174150144e-08	3.93692459158158e-08	BLZF1	host	92	TRUE
BMS1	OK	negbinomial.size	1.5098597550759e-12	1.99414282714653e-12	BMS1	host	84	TRUE
BNIP2	OK	negbinomial.size	4.7481770455682e-13	6.37203792460123e-13	BNIP2	host	67	TRUE
BNIP3L	OK	negbinomial.size	4.25857387270433e-11	5.35904866843605e-11	BNIP3L	host	69	TRUE
BOD1L1	OK	negbinomial.size	5.19448029235688e-12	6.7080763759575e-12	BOD1L1	host	101	TRUE
BOLA3	OK	negbinomial.size	4.7784686510526e-53	2.53165448238992e-52	BOLA3	host	101	TRUE
BPNT1	OK	negbinomial.size	1.77365320158959e-21	3.17889469133385e-21	BPNT1	host	77	TRUE
BPTF	OK	negbinomial.size	9.70368329677813e-28	2.23239616438609e-27	BPTF	host	118	TRUE
BRAP	OK	negbinomial.size	2.74119144870496e-13	3.70003974383287e-13	BRAP	host	93	TRUE
BRD2	OK	negbinomial.size	2.67742645680893e-20	4.5912853263044e-20	BRD2	host	152	TRUE
BRD4	OK	negbinomial.size	2.33213244882219e-23	4.52921006329467e-23	BRD4	host	120	TRUE
BRD8	OK	negbinomial.size	3.4239624177906e-10	4.2046620404201e-10	BRD8	host	127	TRUE
BRIX1	OK	negbinomial.size	2.18809140679403e-35	6.87052253503956e-35	BRIX1	host	127	TRUE
BRK1	OK	negbinomial.size	1.08020343778395e-24	2.21557489477376e-24	BRK1	host	81	TRUE
BROX	OK	negbinomial.size	2.31657165899926e-13	3.13599983633982e-13	BROX	host	102	TRUE
BRWD1	OK	negbinomial.size	2.68142435131731e-06	2.98721692288877e-06	BRWD1	host	69	TRUE
BRWD1-AS1	OK	negbinomial.size	1.05015509585367e-33	3.10277432044685e-33	BRWD1-AS1	host	230	TRUE
BSG	OK	negbinomial.size	1.50115865440009e-36	4.92761766171897e-36	BSG	host	484	TRUE
BST2	OK	negbinomial.size	5.50776526010447e-75	4.81633343847307e-74	BST2	host	500	TRUE
BTF3	OK	negbinomial.size	9.3776699380863e-144	2.42107621496784e-142	BTF3	host	503	TRUE
BTF3L4	OK	negbinomial.size	7.05147141403304e-23	1.33907977290423e-22	BTF3L4	host	120	TRUE
BTG1	OK	negbinomial.size	1.08159706442487e-39	3.98915561289582e-39	BTG1	host	112	TRUE
BTG3	OK	negbinomial.size	3.04673471030635e-37	1.03347528807368e-36	BTG3	host	110	TRUE
BTN3A2	OK	negbinomial.size	2.1028465559224e-24	4.24352347792529e-24	BTN3A2	host	93	TRUE
BUB1	OK	negbinomial.size	9.00018482286444e-14	1.23378007706608e-13	BUB1	host	74	TRUE
BUB3	OK	negbinomial.size	2.97790984155233e-43	1.19765343285439e-42	BUB3	host	136	TRUE
BUD23	OK	negbinomial.size	1.32413512355812e-07	1.5129650709289e-07	BUD23	host	342	TRUE
BUD31	OK	negbinomial.size	3.86725919609668e-53	2.05558728184681e-52	BUD31	host	368	TRUE
BVES	OK	negbinomial.size	1.6435019654182e-28	3.90526800109963e-28	BVES	host	104	TRUE
BX248409.1	OK	negbinomial.size	9.08099765725654e-15	1.28660650605642e-14	BX248409.1	host	188	TRUE
BX679664.1	OK	negbinomial.size	0.00327103653105509	0.00344247228583701	BX679664.1	host	67	TRUE
BZW1	OK	negbinomial.size	4.93538759778823e-22	9.0910622058919e-22	BZW1	host	179	TRUE
BZW2	OK	negbinomial.size	1.1303804471377e-11	1.44711829773276e-11	BZW2	host	123	TRUE
C11orf58	OK	negbinomial.size	1.35528313372062e-125	2.82611284230333e-124	C11orf58	host	276	TRUE
C12orf29	OK	negbinomial.size	4.15592590291723e-34	1.24601170158431e-33	C12orf29	host	118	TRUE
C12orf45	OK	negbinomial.size	3.21029568051127e-26	6.99939131950614e-26	C12orf45	host	149	TRUE
C12orf57	OK	negbinomial.size	3.48737843416376e-58	2.09307048825363e-57	C12orf57	host	248	TRUE
C12orf65	OK	negbinomial.size	2.07126762513001e-30	5.35598854097608e-30	C12orf65	host	85	TRUE
C14orf119	OK	negbinomial.size	2.12706518549966e-23	4.14331919067688e-23	C14orf119	host	67	TRUE
C14orf166	OK	negbinomial.size	1.04147912911077e-44	4.31583644203483e-44	C14orf166	host	208	TRUE
C14orf2	OK	negbinomial.size	3.13986229361826e-81	2.97783441432659e-80	C14orf2	host	533	TRUE
C15orf48	OK	negbinomial.size	4.82615801363257e-36	1.55286765760106e-35	C15orf48	host	151	TRUE
C16orf87	OK	negbinomial.size	3.67940399901333e-31	9.78667310612457e-31	C16orf87	host	110	TRUE
C17orf62	OK	negbinomial.size	1.41965454504277e-28	3.37830009877405e-28	C17orf62	host	72	TRUE
C19orf24	OK	negbinomial.size	3.17445896519956e-24	6.38227133114597e-24	C19orf24	host	163	TRUE
C19orf53	OK	negbinomial.size	1.36641331466872e-81	1.3228995573266e-80	C19orf53	host	349	TRUE
C19orf70	OK	negbinomial.size	7.04540129562045e-18	1.11309812601522e-17	C19orf70	host	234	TRUE
C1D	OK	negbinomial.size	2.35648061954239e-32	6.63116907904099e-32	C1D	host	102	TRUE
C1orf131	OK	negbinomial.size	1.05080427342268e-44	4.3489393148142e-44	C1orf131	host	118	TRUE
C1orf21	OK	negbinomial.size	1.52252562936319e-33	4.48215011069545e-33	C1orf21	host	181	TRUE
C1orf27	OK	negbinomial.size	0.000495646838402908	0.000528809171966107	C1orf27	host	149	TRUE
C1orf43	OK	negbinomial.size	1.69073880174067e-102	2.38094083206165e-101	C1orf43	host	173	TRUE
C1orf56	OK	negbinomial.size	6.71271534279058e-42	2.62457488102137e-41	C1orf56	host	83	TRUE
C1QBP	OK	negbinomial.size	1.54349929384206e-90	1.77420607875202e-89	C1QBP	host	179	TRUE
C20orf24	OK	negbinomial.size	3.09898567044884e-18	4.94166685586768e-18	C20orf24	host	120	TRUE
C21orf59	OK	negbinomial.size	6.27530106502443e-17	9.57034897539825e-17	C21orf59	host	95	TRUE
C22orf39	OK	negbinomial.size	4.66097790493361e-15	6.68820517192282e-15	C22orf39	host	109	TRUE
C2orf49	OK	negbinomial.size	8.9013030971936e-07	1.00089661165471e-06	C2orf49	host	100	TRUE
C3orf14	OK	negbinomial.size	1.49203183660499e-16	2.23873596147418e-16	C3orf14	host	102	TRUE
C4orf3	OK	negbinomial.size	6.16750580075992e-77	5.60416099717095e-76	C4orf3	host	267	TRUE
C4orf48	OK	negbinomial.size	6.87221094494284e-25	1.42028603582586e-24	C4orf48	host	498	TRUE
C5orf24	OK	negbinomial.size	4.03916833188054e-17	6.20368960510265e-17	C5orf24	host	87	TRUE
C6orf48	OK	negbinomial.size	4.76717882826172e-24	9.50222593648001e-24	C6orf48	host	262	TRUE
C6orf62	OK	negbinomial.size	2.43775471810261e-81	2.31871815730637e-80	C6orf62	host	237	TRUE
C7orf50	OK	negbinomial.size	3.83340450837221e-15	5.525061969754e-15	C7orf50	host	91	TRUE
C7orf73	OK	negbinomial.size	1.15771186782686e-19	1.95030383533961e-19	C7orf73	host	193	TRUE
C8orf33	OK	negbinomial.size	3.55839604811913e-26	7.74278417694416e-26	C8orf33	host	88	TRUE
C8orf59	OK	negbinomial.size	5.80276619137888e-135	1.3387516610323e-133	C8orf59	host	388	TRUE
C8orf88	OK	negbinomial.size	1.02330014389428e-19	1.72834650471863e-19	C8orf88	host	72	TRUE
C9orf16	OK	negbinomial.size	1.51758708220779e-12	2.00353521851539e-12	C9orf16	host	107	TRUE
C9orf78	OK	negbinomial.size	3.84215072160574e-48	1.79834766868827e-47	C9orf78	host	109	TRUE
CAAP1	OK	negbinomial.size	7.25345560803248e-31	1.90439798974412e-30	CAAP1	host	74	TRUE
CACYBP	OK	negbinomial.size	2.45950866451133e-115	4.42032137329025e-114	CACYBP	host	274	TRUE
CADM1	OK	negbinomial.size	8.30013369943471e-10	1.00860421831383e-09	CADM1	host	75	TRUE
CALCOCO2	OK	negbinomial.size	4.0036964893571e-28	9.40362792771023e-28	CALCOCO2	host	102	TRUE
CALCRL	OK	negbinomial.size	6.6448220298147e-35	2.06059161706265e-34	CALCRL	host	67	TRUE
CALM1	OK	negbinomial.size	4.96344601144017e-90	5.66529469305786e-89	CALM1	host	593	TRUE
CALM2	OK	negbinomial.size	2.3506756290975e-157	7.2826169728135e-156	CALM2	host	528	TRUE
CALM3	OK	negbinomial.size	1.36864595185282e-26	3.02665212874046e-26	CALM3	host	261	TRUE
CALR	OK	negbinomial.size	5.06666468879044e-202	2.3886753960341e-200	CALR	host	477	TRUE
CALU	OK	negbinomial.size	2.04768042538787e-15	2.96708437585155e-15	CALU	host	109	TRUE
CAMSAP2	OK	negbinomial.size	2.16686701347121e-30	5.59430031335068e-30	CAMSAP2	host	112	TRUE
CAMTA1	OK	negbinomial.size	3.61525406005736e-09	4.30942523172099e-09	CAMTA1	host	87	TRUE
CAND1	OK	negbinomial.size	8.12098604612312e-21	1.41194909716935e-20	CAND1	host	92	TRUE
CANX	OK	negbinomial.size	1.15666525653897e-47	5.32196899507957e-47	CANX	host	417	TRUE
CAP1	OK	negbinomial.size	1.26695617378619e-47	5.81298791724466e-47	CAP1	host	232	TRUE
CAPN2	OK	negbinomial.size	6.14002663633688e-39	2.2045813077267e-38	CAPN2	host	129	TRUE
CAPNS1	OK	negbinomial.size	4.36125191424618e-12	5.64775178226228e-12	CAPNS1	host	174	TRUE
CAPRIN1	OK	negbinomial.size	6.71630221524077e-29	1.63045754523718e-28	CAPRIN1	host	107	TRUE
CAPZA1	OK	negbinomial.size	7.9842402671962e-88	8.77457215850988e-87	CAPZA1	host	201	TRUE
CAPZA2	OK	negbinomial.size	5.94848882225357e-32	1.64125819667437e-31	CAPZA2	host	102	TRUE
CAPZB	OK	negbinomial.size	7.32198467924044e-18	1.15455240725008e-17	CAPZB	host	112	TRUE
CARD16	OK	negbinomial.size	1.36903026811616e-34	4.18951595689735e-34	CARD16	host	106	TRUE
CARS	OK	negbinomial.size	0.00507791506029446	0.00532509919121144	CARS	host	117	TRUE
CASC4	OK	negbinomial.size	8.85917946756002e-26	1.89973044218673e-25	CASC4	host	114	TRUE
CASP1	OK	negbinomial.size	9.73815567875403e-28	2.23874349279059e-27	CASP1	host	90	TRUE
CASP3	OK	negbinomial.size	7.17476428698999e-117	1.30388314109377e-115	CASP3	host	187	TRUE
CASP4	OK	negbinomial.size	2.58216788290131e-34	7.81376011449112e-34	CASP4	host	111	TRUE
CASP7	OK	negbinomial.size	1.41226146068356e-30	3.66062671840927e-30	CASP7	host	69	TRUE
CASP8	OK	negbinomial.size	2.35244627780544e-31	6.32438656338934e-31	CASP8	host	93	TRUE
CAST	OK	negbinomial.size	1.20160264760081e-10	1.49248316634037e-10	CAST	host	453	TRUE
CBFB	OK	negbinomial.size	3.64702808588189e-28	8.58450243370029e-28	CBFB	host	93	TRUE
CBWD1	OK	negbinomial.size	3.23296544180305e-07	3.67336241082267e-07	CBWD1	host	79	TRUE
CBX3	OK	negbinomial.size	8.51257401987099e-165	2.91488455648845e-163	CBX3	host	490	TRUE
CBX5	OK	negbinomial.size	5.17456817254354e-15	7.40883374352295e-15	CBX5	host	122	TRUE
CBX6	OK	negbinomial.size	3.31575963299833e-74	2.83101472077259e-73	CBX6	host	147	TRUE
CCAR1	OK	negbinomial.size	9.08919091375042e-37	3.0078472067579e-36	CCAR1	host	177	TRUE
CCDC102B	OK	negbinomial.size	7.94038169703811e-05	8.61576439641927e-05	CCDC102B	host	85	TRUE
CCDC12	OK	negbinomial.size	8.86557466268934e-06	9.78612635823835e-06	CCDC12	host	91	TRUE
CCDC124	OK	negbinomial.size	7.94508576681076e-08	9.13909618084703e-08	CCDC124	host	124	TRUE
CCDC126	OK	negbinomial.size	9.70424152192966e-26	2.07546993233644e-25	CCDC126	host	95	TRUE
CCDC146	OK	negbinomial.size	2.75136496159406e-42	1.08487154182612e-41	CCDC146	host	74	TRUE
CCDC167	OK	negbinomial.size	1.35021329475381e-08	1.58507536912095e-08	CCDC167	host	100	TRUE
CCDC174	OK	negbinomial.size	5.16492372248311e-13	6.92559640116964e-13	CCDC174	host	67	TRUE
CCDC186	OK	negbinomial.size	1.08053675417688e-15	1.5769340786619e-15	CCDC186	host	162	TRUE
CCDC25	OK	negbinomial.size	1.06748075850039e-62	7.26467553849743e-62	CCDC25	host	132	TRUE
CCDC28A	OK	negbinomial.size	1.46501198593625e-16	2.20022344886917e-16	CCDC28A	host	81	TRUE
CCDC34	OK	negbinomial.size	3.55637902304265e-37	1.20258845758396e-36	CCDC34	host	180	TRUE
CCDC47	OK	negbinomial.size	3.14082029860649e-23	6.05277750673395e-23	CCDC47	host	115	TRUE
CCDC50	OK	negbinomial.size	9.78201406331368e-19	1.58312894268455e-18	CCDC50	host	92	TRUE
CCDC58	OK	negbinomial.size	7.13910455012024e-21	1.24522826281722e-20	CCDC58	host	109	TRUE
CCDC59	OK	negbinomial.size	3.51754065899768e-48	1.65116302506774e-47	CCDC59	host	112	TRUE
CCDC66	OK	negbinomial.size	0.000364556024043187	0.00039022729391658	CCDC66	host	73	TRUE
CCDC85B	OK	negbinomial.size	4.10921270554714e-28	9.64449417831518e-28	CCDC85B	host	117	TRUE
CCDC88C	OK	negbinomial.size	5.41366208009685e-29	1.32013813692317e-28	CCDC88C	host	140	TRUE
CCDC91	OK	negbinomial.size	3.43365376531444e-09	4.09595735187674e-09	CCDC91	host	92	TRUE
CCDC93	OK	negbinomial.size	0.961978503987414	0.96286648414494	CCDC93	host	89	TRUE
CCL5	OK	negbinomial.size	0.0970759779884318	0.0996806049230961	CCL5	host	111	TRUE
CCNB1	OK	negbinomial.size	7.23066860329449e-28	1.67889828454796e-27	CCNB1	host	113	TRUE
CCNB1IP1	OK	negbinomial.size	0.000338754407586447	0.00036284757585733	CCNB1IP1	host	76	TRUE
CCNC	OK	negbinomial.size	1.19888357205137e-06	1.34574474116049e-06	CCNC	host	94	TRUE
CCND2	OK	negbinomial.size	1.0661918829345e-93	1.27982368826049e-92	CCND2	host	192	TRUE
CCNDBP1	OK	negbinomial.size	1.33515903576785e-21	2.41292907964046e-21	CCNDBP1	host	96	TRUE
CCNE2	OK	negbinomial.size	0.00512503528707957	0.00537278111146305	CCNE2	host	90	TRUE
CCNH	OK	negbinomial.size	1.24273597571531e-21	2.24964948748018e-21	CCNH	host	110	TRUE
CCNI	OK	negbinomial.size	2.55232037978534e-46	1.12198624262726e-45	CCNI	host	193	TRUE
CCNK	OK	negbinomial.size	1.09559097867861e-11	1.40534599906999e-11	CCNK	host	172	TRUE
CCNL1	OK	negbinomial.size	2.24019329189639e-29	5.56711136633991e-29	CCNL1	host	121	TRUE
CCNL2	OK	negbinomial.size	1.88644194662702e-06	2.1080713336921e-06	CCNL2	host	82	TRUE
CCT2	OK	negbinomial.size	3.78330369147234e-51	1.90913191608761e-50	CCT2	host	337	TRUE
CCT3	OK	negbinomial.size	3.20438171217464e-54	1.75485752688621e-53	CCT3	host	511	TRUE
CCT4	OK	negbinomial.size	5.05076588730571e-60	3.22159635909911e-59	CCT4	host	190	TRUE
CCT5	OK	negbinomial.size	4.91516839026044e-45	2.07111953024834e-44	CCT5	host	267	TRUE
CCT6A	OK	negbinomial.size	1.24069914941636e-163	4.160818900053e-162	CCT6A	host	379	TRUE
CCT7	OK	negbinomial.size	7.08944713223571e-25	1.46332306606363e-24	CCT7	host	117	TRUE
CCT8	OK	negbinomial.size	4.8550769571355e-38	1.68195584042192e-37	CCT8	host	276	TRUE
CCZ1	OK	negbinomial.size	6.71298967531465e-10	8.18184916215757e-10	CCZ1	host	76	TRUE
CD164	OK	negbinomial.size	8.47111758487484e-72	6.87195648468774e-71	CD164	host	277	TRUE
CD200R1	OK	negbinomial.size	5.48655093917223e-48	2.55332620960333e-47	CD200R1	host	97	TRUE
CD320	OK	negbinomial.size	3.17530659553254e-11	4.00825469742621e-11	CD320	host	346	TRUE
CD4	OK	negbinomial.size	6.496476711092e-35	2.01651133026548e-34	CD4	host	101	TRUE
CD46	OK	negbinomial.size	4.89179614023188e-17	7.48495430111679e-17	CD46	host	149	TRUE
CD48	OK	negbinomial.size	1.35681764111639e-76	1.22263927605308e-75	CD48	host	192	TRUE
CD55	OK	negbinomial.size	7.85668178254032e-17	1.19206090665129e-16	CD55	host	175	TRUE
CD58	OK	negbinomial.size	8.02148497247986e-38	2.76125826618804e-37	CD58	host	227	TRUE
CD59	OK	negbinomial.size	1.14962711675014e-46	5.0742700282065e-46	CD59	host	533	TRUE
CD63	OK	negbinomial.size	0.00436051414225095	0.00457572661443301	CD63	host	493	TRUE
CD70	OK	negbinomial.size	6.73453488342673e-60	4.27879726089593e-59	CD70	host	375	TRUE
CD74	OK	negbinomial.size	0.000137072169036428	0.000147941528160418	CD74	host	954	TRUE
CD86	OK	negbinomial.size	7.12292742791965e-28	1.65506306593019e-27	CD86	host	120	TRUE
CD96	OK	negbinomial.size	1.25321422327249e-45	5.39246807976906e-45	CD96	host	116	TRUE
CDC123	OK	negbinomial.size	2.6221856424263e-25	5.51031646951728e-25	CDC123	host	133	TRUE
CDC37	OK	negbinomial.size	2.9137712008561e-12	3.8066255889096e-12	CDC37	host	417	TRUE
CDC42	OK	negbinomial.size	2.86800247790909e-76	2.5772409007288e-75	CDC42	host	319	TRUE
CDC42SE1	OK	negbinomial.size	3.81855878045923e-85	3.95597825249487e-84	CDC42SE1	host	145	TRUE
CDC42SE2	OK	negbinomial.size	1.25569576340319e-21	2.2718455608179e-21	CDC42SE2	host	88	TRUE
CDC5L	OK	negbinomial.size	2.32693629706119e-40	8.74078957775988e-40	CDC5L	host	144	TRUE
CDC73	OK	negbinomial.size	3.16989528184956e-12	4.13293360795856e-12	CDC73	host	118	TRUE
CDCA7L	OK	negbinomial.size	3.46651247459059e-41	1.3313536103711e-40	CDCA7L	host	94	TRUE
CDH1	OK	negbinomial.size	2.08432758084708e-190	8.80560729934486e-189	CDH1	host	1014	TRUE
CDH2	OK	negbinomial.size	3.89545376687868e-27	8.77556170613321e-27	CDH2	host	128	TRUE
CDK11A	OK	negbinomial.size	0.652904297345363	0.656537149695353	CDK11A	host	184	TRUE
CDK11B	OK	negbinomial.size	0.328399615974138	0.332902446482976	CDK11B	host	276	TRUE
CDK4	OK	negbinomial.size	2.17005868865352e-47	9.85921915389653e-47	CDK4	host	135	TRUE
CDK7	OK	negbinomial.size	3.40429015088682e-12	4.43143491830125e-12	CDK7	host	85	TRUE
CDKN1A	OK	negbinomial.size	3.81497858584902e-50	1.88603728567885e-49	CDKN1A	host	138	TRUE
CDKN1B	OK	negbinomial.size	2.26291397590876e-37	7.70006188664351e-37	CDKN1B	host	88	TRUE
CDKN3	OK	negbinomial.size	2.53687784210033e-51	1.29146535529771e-50	CDKN3	host	100	TRUE
CDV3	OK	negbinomial.size	4.42545901800449e-54	2.40736090059676e-53	CDV3	host	138	TRUE
CEBPZ	OK	negbinomial.size	4.01777437601491e-29	9.87892671593084e-29	CEBPZ	host	169	TRUE
CEBPZOS	OK	negbinomial.size	2.05638496052637e-12	2.70279607135041e-12	CEBPZOS	host	116	TRUE
CELF1	OK	negbinomial.size	2.19299934282484e-18	3.51074156604784e-18	CELF1	host	93	TRUE
CENPC	OK	negbinomial.size	7.58243901936019e-11	9.47950581474969e-11	CENPC	host	72	TRUE
CENPE	OK	negbinomial.size	5.22128757346515e-62	3.48050173698404e-61	CENPE	host	151	TRUE
CENPF	OK	negbinomial.size	2.38388386642605e-66	1.73873861378564e-65	CENPF	host	133	TRUE
CENPH	OK	negbinomial.size	3.37421347560404e-22	6.2721808206514e-22	CENPH	host	96	TRUE
CENPK	OK	negbinomial.size	3.05174457142533e-12	3.98048319600906e-12	CENPK	host	81	TRUE
CENPN	OK	negbinomial.size	5.52753482355583e-21	9.69329961241354e-21	CENPN	host	120	TRUE
CENPU	OK	negbinomial.size	1.33606018077812e-11	1.70506228641476e-11	CENPU	host	116	TRUE
CEP128	OK	negbinomial.size	3.70588383161322e-14	5.15181201035804e-14	CEP128	host	206	TRUE
CEP152	OK	negbinomial.size	3.84674104499177e-16	5.69569805159682e-16	CEP152	host	88	TRUE
CEP350	OK	negbinomial.size	8.74173017149366e-29	2.10643320354584e-28	CEP350	host	106	TRUE
CEP57	OK	negbinomial.size	1.43440371046622e-19	2.40645449723909e-19	CEP57	host	94	TRUE
CEP95	OK	negbinomial.size	0.00069885370880742	0.00074366081607803	CEP95	host	98	TRUE
CFAP36	OK	negbinomial.size	9.82837790614955e-11	1.22216029543977e-10	CFAP36	host	81	TRUE
CFAP97	OK	negbinomial.size	8.43164823693555e-37	2.79879099130116e-36	CFAP97	host	90	TRUE
CFDP1	OK	negbinomial.size	6.33537377515843e-24	1.25817893104947e-23	CFDP1	host	84	TRUE
CFH	OK	negbinomial.size	2.51516630891482e-38	8.79767312139774e-38	CFH	host	251	TRUE
CFHR3	OK	negbinomial.size	3.82756779428943e-49	1.83915480573464e-48	CFHR3	host	108	TRUE
CFL1	OK	negbinomial.size	5.33488044177845e-82	5.22721869792328e-81	CFL1	host	513	TRUE
CFLAR	OK	negbinomial.size	5.22760181716932e-36	1.67871556873167e-35	CFLAR	host	105	TRUE
CGGBP1	OK	negbinomial.size	3.21794507291986e-21	5.71708100612141e-21	CGGBP1	host	83	TRUE
CHAC2	OK	negbinomial.size	1.02784172472372e-38	3.66619422206826e-38	CHAC2	host	75	TRUE
CHCHD1	OK	negbinomial.size	3.1364111188907e-25	6.56970081761201e-25	CHCHD1	host	94	TRUE
CHCHD10	OK	negbinomial.size	7.05013956909147e-30	1.79875325633369e-29	CHCHD10	host	178	TRUE
CHCHD2	OK	negbinomial.size	1.21158299556345e-96	1.53357178387856e-95	CHCHD2	host	637	TRUE
CHCHD3	OK	negbinomial.size	2.23369843578848e-14	3.13740112764245e-14	CHCHD3	host	87	TRUE
CHCHD5	OK	negbinomial.size	7.83415245184543e-11	9.78291667019317e-11	CHCHD5	host	75	TRUE
CHCHD7	OK	negbinomial.size	5.67665942367075e-39	2.04271826384966e-38	CHCHD7	host	149	TRUE
CHD2	OK	negbinomial.size	0.000157585975518791	0.000169856586601268	CHD2	host	99	TRUE
CHD3	OK	negbinomial.size	1.21642426137873e-14	1.71746012251086e-14	CHD3	host	83	TRUE
CHD4	OK	negbinomial.size	7.39088491683125e-47	3.28899434123831e-46	CHD4	host	203	TRUE
CHD8	OK	negbinomial.size	1.39156440651684e-30	3.61273664357484e-30	CHD8	host	82	TRUE
CHD9	OK	negbinomial.size	8.67261603201993e-18	1.36289951459714e-17	CHD9	host	87	TRUE
CHMP1A	OK	negbinomial.size	2.20656317019449e-13	2.98832222841077e-13	CHMP1A	host	103	TRUE
CHMP2A	OK	negbinomial.size	1.86584174938084e-21	3.34228150370918e-21	CHMP2A	host	152	TRUE
CHMP2B	OK	negbinomial.size	3.30855845766195e-31	8.80748008410338e-31	CHMP2B	host	119	TRUE
CHMP4B	OK	negbinomial.size	8.45760002229013e-11	1.05492994143059e-10	CHMP4B	host	80	TRUE
CHMP5	OK	negbinomial.size	1.82480014442291e-38	6.43128371593471e-38	CHMP5	host	194	TRUE
CHORDC1	OK	negbinomial.size	8.16865228772299e-36	2.60260782487393e-35	CHORDC1	host	163	TRUE
CHRAC1	OK	negbinomial.size	9.33244498564946e-32	2.55112970910233e-31	CHRAC1	host	70	TRUE
CHTF8	OK	negbinomial.size	3.71646568768546e-16	5.50531096632094e-16	CHTF8	host	76	TRUE
CHURC1	OK	negbinomial.size	2.99674525687201e-71	2.40108677847406e-70	CHURC1	host	125	TRUE
CIAO1	OK	negbinomial.size	8.52790653055977e-20	1.44485833041203e-19	CIAO1	host	69	TRUE
CIB1	OK	negbinomial.size	4.01803109327686e-14	5.57859801384107e-14	CIB1	host	125	TRUE
CINP	OK	negbinomial.size	6.16857223428221e-22	1.13177470265764e-21	CINP	host	102	TRUE
CIR1	OK	negbinomial.size	1.74789437299002e-41	6.76088037495428e-41	CIR1	host	154	TRUE
CIRBP	OK	negbinomial.size	8.27225486183242e-37	2.74868693212879e-36	CIRBP	host	193	TRUE
CISD1	OK	negbinomial.size	6.70882166164528e-10	8.17983390754577e-10	CISD1	host	115	TRUE
CISD2	OK	negbinomial.size	8.19898580855943e-59	5.04183380628428e-58	CISD2	host	174	TRUE
CITED2	OK	negbinomial.size	1.38443129214023e-38	4.91118319883552e-38	CITED2	host	81	TRUE
CKAP5	OK	negbinomial.size	4.25637801516044e-17	6.53421315871491e-17	CKAP5	host	97	TRUE
CKLF	OK	negbinomial.size	5.48308672199909e-108	8.33480425545001e-107	CKLF	host	262	TRUE
CKS1B	OK	negbinomial.size	2.89196208069236e-31	7.73011721322289e-31	CKS1B	host	67	TRUE
CKS2	OK	negbinomial.size	5.55401633754954e-95	6.76674724571111e-94	CKS2	host	202	TRUE
CLEC2D	OK	negbinomial.size	2.41158357479577e-121	4.64194163834949e-120	CLEC2D	host	308	TRUE
CLIC1	OK	negbinomial.size	3.33706177976746e-54	1.8213862365073e-53	CLIC1	host	180	TRUE
CLIC4	OK	negbinomial.size	7.33240170050734e-08	8.44927478985135e-08	CLIC4	host	94	TRUE
CLIC5	OK	negbinomial.size	2.89638327485644e-40	1.08422724891922e-39	CLIC5	host	146	TRUE
CLINT1	OK	negbinomial.size	2.48277537061578e-25	5.23087323873908e-25	CLINT1	host	161	TRUE
CLIP1	OK	negbinomial.size	2.02217409624722e-25	4.2770691385515e-25	CLIP1	host	100	TRUE
CLK1	OK	negbinomial.size	1.27843287528128e-10	1.58730616156108e-10	CLK1	host	99	TRUE
CLK2	OK	negbinomial.size	2.86335740754311e-12	3.7452760943859e-12	CLK2	host	120	TRUE
CLK3	OK	negbinomial.size	0.150203583587859	0.15341044188738	CLK3	host	69	TRUE
CLNS1A	OK	negbinomial.size	8.55046078528244e-29	2.06493310575529e-28	CLNS1A	host	102	TRUE
CLPP	OK	negbinomial.size	4.28085269752615e-33	1.23673302176311e-32	CLPP	host	115	TRUE
CLPTM1	OK	negbinomial.size	0.000332441268214561	0.000356202715909739	CLPTM1	host	77	TRUE
CLPTM1L	OK	negbinomial.size	4.71376266376567e-31	1.24970415201546e-30	CLPTM1L	host	118	TRUE
CLTA	OK	negbinomial.size	3.80707464441146e-52	1.97204041692205e-51	CLTA	host	185	TRUE
CLTC	OK	negbinomial.size	5.36429310535734e-36	1.71921630263324e-35	CLTC	host	113	TRUE
CLU	OK	negbinomial.size	8.9183302812482e-94	1.07449364462594e-92	CLU	host	130	TRUE
CMAS	OK	negbinomial.size	1.97845665632729e-26	4.34565800339817e-26	CMAS	host	76	TRUE
CMC1	OK	negbinomial.size	4.91403845517755e-71	3.9179821310521e-70	CMC1	host	145	TRUE
CMC2	OK	negbinomial.size	3.53529214368897e-76	3.15942454489566e-75	CMC2	host	163	TRUE
CMPK1	OK	negbinomial.size	9.09349985569182e-42	3.54265329707371e-41	CMPK1	host	152	TRUE
CMSS1	OK	negbinomial.size	8.61138332750335e-29	2.07656263635051e-28	CMSS1	host	171	TRUE
CMTM6	OK	negbinomial.size	5.79999967087583e-27	1.29583783855488e-26	CMTM6	host	106	TRUE
CMTM7	OK	negbinomial.size	3.20811878179919e-33	9.32619338444392e-33	CMTM7	host	72	TRUE
CNBP	OK	negbinomial.size	3.5065676744016e-54	1.91069759544864e-53	CNBP	host	229	TRUE
CNDP2	OK	negbinomial.size	9.04611097980317e-31	2.36551439045818e-30	CNDP2	host	105	TRUE
CNIH1	OK	negbinomial.size	2.05633143352519e-31	5.54204320899541e-31	CNIH1	host	82	TRUE
CNIH4	OK	negbinomial.size	1.81431965602082e-45	7.77599715551481e-45	CNIH4	host	189	TRUE
CNN2	OK	negbinomial.size	2.78995489573651e-37	9.47361511047063e-37	CNN2	host	81	TRUE
CNOT1	OK	negbinomial.size	2.32767715521004e-19	3.85929346885742e-19	CNOT1	host	110	TRUE
CNOT10	OK	negbinomial.size	2.76615202997394e-12	3.62104328108862e-12	CNOT10	host	70	TRUE
CNOT2	OK	negbinomial.size	3.11742797562459e-32	8.71219347483401e-32	CNOT2	host	122	TRUE
CNOT7	OK	negbinomial.size	1.24698289972109e-31	3.39166837190025e-31	CNOT7	host	128	TRUE
CNOT9	OK	negbinomial.size	7.21158119101198e-37	2.40361409983217e-36	CNOT9	host	106	TRUE
CNPY2	OK	negbinomial.size	2.37053258677024e-57	1.39193908028224e-56	CNPY2	host	303	TRUE
CNTRL	OK	negbinomial.size	1.75256623116407e-31	4.74695915901475e-31	CNTRL	host	110	TRUE
COA1	OK	negbinomial.size	6.52037460348022e-23	1.24257636702526e-22	COA1	host	95	TRUE
COA3	OK	negbinomial.size	8.07307920376453e-23	1.53015435809814e-22	COA3	host	84	TRUE
COA6	OK	negbinomial.size	3.34624637579087e-51	1.69553574150275e-50	COA6	host	110	TRUE
COASY	OK	negbinomial.size	4.21036211559182e-08	4.89503501144395e-08	COASY	host	67	TRUE
COCH	OK	negbinomial.size	1.46098168364668e-24	2.97407598053983e-24	COCH	host	115	TRUE
COL25A1	OK	negbinomial.size	0.134983440671206	0.138082117139444	COL25A1	host	93	TRUE
COMMD1	OK	negbinomial.size	2.36984183549094e-19	3.9252013700876e-19	COMMD1	host	100	TRUE
COMMD3	OK	negbinomial.size	1.74656250447527e-21	3.13206605681259e-21	COMMD3	host	80	TRUE
COMMD4	OK	negbinomial.size	5.9841934184164e-09	7.08390873002495e-09	COMMD4	host	90	TRUE
COMMD6	OK	negbinomial.size	1.64967370825893e-36	5.40966590016764e-36	COMMD6	host	142	TRUE
COMMD8	OK	negbinomial.size	1.35477695022536e-48	6.40565322541148e-48	COMMD8	host	97	TRUE
COPA	OK	negbinomial.size	4.44323008594346e-08	5.15655635732218e-08	COPA	host	145	TRUE
COPB1	OK	negbinomial.size	3.24237534619146e-45	1.37695130563457e-44	COPB1	host	141	TRUE
COPB2	OK	negbinomial.size	1.15719617597973e-21	2.09947527075408e-21	COPB2	host	81	TRUE
COPE	OK	negbinomial.size	2.09183466068529e-13	2.83648943360118e-13	COPE	host	233	TRUE
COPS2	OK	negbinomial.size	3.30340910235119e-43	1.32666540863561e-42	COPS2	host	111	TRUE
COPS3	OK	negbinomial.size	5.19449449093055e-09	6.15580713260367e-09	COPS3	host	149	TRUE
COPS5	OK	negbinomial.size	1.41860695872254e-32	4.00932097022105e-32	COPS5	host	150	TRUE
COPS6	OK	negbinomial.size	3.23985336475203e-21	5.75286189712793e-21	COPS6	host	207	TRUE
COPS9	OK	negbinomial.size	1.10707288551986e-39	4.07387793732591e-39	COPS9	host	291	TRUE
COPZ1	OK	negbinomial.size	1.23520205060617e-25	2.63310109477187e-25	COPZ1	host	226	TRUE
COQ10B	OK	negbinomial.size	9.71840954987388e-33	2.76587806349429e-32	COQ10B	host	88	TRUE
CORO1C	OK	negbinomial.size	1.54216544116417e-186	6.35020782292032e-185	CORO1C	host	959	TRUE
COX14	OK	negbinomial.size	9.24883262309641e-43	3.66907957596739e-42	COX14	host	208	TRUE
COX16	OK	negbinomial.size	1.58849669121116e-27	3.62623139404203e-27	COX16	host	93	TRUE
COX17	OK	negbinomial.size	3.37572984614176e-115	6.03365340082371e-114	COX17	host	339	TRUE
COX19	OK	negbinomial.size	3.77572820003491e-35	1.17986972475634e-34	COX19	host	112	TRUE
COX20	OK	negbinomial.size	3.87835872235945e-30	9.94976413551679e-30	COX20	host	170	TRUE
COX4I1	OK	negbinomial.size	7.34774848707794e-58	4.36969393573392e-57	COX4I1	host	727	TRUE
COX5A	OK	negbinomial.size	6.18717743060829e-113	1.04827542613379e-111	COX5A	host	336	TRUE
COX5B	OK	negbinomial.size	1.70336628821139e-58	1.03377808499098e-57	COX5B	host	477	TRUE
COX6A1	OK	negbinomial.size	9.06566830900274e-113	1.52801134762621e-111	COX6A1	host	649	TRUE
COX6A1P2	OK	negbinomial.size	1.14498553416982e-09	1.38720221327912e-09	COX6A1P2	host	76	TRUE
COX6B1	OK	negbinomial.size	4.57465438796927e-26	9.89451510908512e-26	COX6B1	host	728	TRUE
COX6C	OK	negbinomial.size	5.22491672926839e-81	4.91232778043643e-80	COX6C	host	1001	TRUE
COX6CP1	OK	negbinomial.size	3.26275142537355e-09	3.89637679395748e-09	COX6CP1	host	76	TRUE
COX7A2	OK	negbinomial.size	3.7078562531104e-71	2.96355193891109e-70	COX7A2	host	542	TRUE
COX7A2L	OK	negbinomial.size	1.08836756401746e-36	3.59802813592356e-36	COX7A2L	host	174	TRUE
COX7B	OK	negbinomial.size	1.52196263510917e-120	2.89528915322231e-119	COX7B	host	437	TRUE
COX7B2	OK	negbinomial.size	1.93894351333888e-47	8.84625981611695e-47	COX7B2	host	136	TRUE
COX7C	OK	negbinomial.size	0	0	COX7C	host	287	TRUE
COX8A	OK	negbinomial.size	4.80819779130994e-97	6.13375192750244e-96	COX8A	host	314	TRUE
CPEB4	OK	negbinomial.size	5.16238429969354e-28	1.20554458915313e-27	CPEB4	host	102	TRUE
CPNE3	OK	negbinomial.size	8.08387935957768e-46	3.50157916866927e-45	CPNE3	host	137	TRUE
CPSF1	OK	negbinomial.size	1.0875534834174e-06	1.22119830222879e-06	CPSF1	host	76	TRUE
CPSF2	OK	negbinomial.size	7.69826645008984e-26	1.65624740490359e-25	CPSF2	host	75	TRUE
CPSF3	OK	negbinomial.size	4.14919158707119e-32	1.15460395489671e-31	CPSF3	host	82	TRUE
CPSF6	OK	negbinomial.size	2.49471502113342e-10	3.07281634371338e-10	CPSF6	host	144	TRUE
CPVL	OK	negbinomial.size	8.44891927626154e-05	9.16144480189293e-05	CPVL	host	95	TRUE
CRBN	OK	negbinomial.size	1.05665734570561e-28	2.54238635028132e-28	CRBN	host	94	TRUE
CRCP	OK	negbinomial.size	3.22722257238401e-14	4.50178174441045e-14	CRCP	host	105	TRUE
CREG1	OK	negbinomial.size	2.57776338176626e-23	4.9972969492763e-23	CREG1	host	100	TRUE
CRIPT	OK	negbinomial.size	6.35781210990718e-29	1.54458273289978e-28	CRIPT	host	192	TRUE
CRNKL1	OK	negbinomial.size	7.12611869725675e-21	1.24363004947297e-20	CRNKL1	host	104	TRUE
CROT	OK	negbinomial.size	8.52745481934039e-14	1.1699624853359e-13	CROT	host	68	TRUE
CRTAP	OK	negbinomial.size	4.21847833352298e-08	4.90271883492328e-08	CRTAP	host	93	TRUE
CS	OK	negbinomial.size	9.74507591312298e-32	2.65945737796888e-31	CS	host	97	TRUE
CSAG1	OK	negbinomial.size	6.53067680242707e-34	1.95080731297477e-33	CSAG1	host	104	TRUE
CSDE1	OK	negbinomial.size	1.04378090909932e-46	4.61334143654903e-46	CSDE1	host	325	TRUE
CSE1L	OK	negbinomial.size	4.01616631344138e-09	4.78031065408885e-09	CSE1L	host	70	TRUE
CSNK1A1	OK	negbinomial.size	1.65099446564805e-21	2.96722927997409e-21	CSNK1A1	host	136	TRUE
CSNK2A1	OK	negbinomial.size	9.52587287697608e-15	1.34846233545706e-14	CSNK2A1	host	115	TRUE
CSNK2B	OK	negbinomial.size	1.5477294636787e-25	3.28211469709701e-25	CSNK2B	host	178	TRUE
CSPP1	OK	negbinomial.size	0.000355644775295941	0.000380813842672053	CSPP1	host	209	TRUE
CST3	OK	negbinomial.size	4.21487888657152e-11	5.30611494505308e-11	CST3	host	82	TRUE
CSTB	OK	negbinomial.size	1.69163095249261e-29	4.22323521754295e-29	CSTB	host	324	TRUE
CSTF3	OK	negbinomial.size	8.3016678053917e-08	9.54251779891845e-08	CSTF3	host	102	TRUE
CT45A1	OK	negbinomial.size	1.59316908528882e-24	3.23708871608029e-24	CT45A1	host	150	TRUE
CTAG2	OK	negbinomial.size	2.55319956946313e-14	3.57843955168615e-14	CTAG2	host	83	TRUE
CTAGE5	OK	negbinomial.size	1.71199104443378e-11	2.17968957633781e-11	CTAGE5	host	240	TRUE
CTDSPL2	OK	negbinomial.size	1.14168582444067e-23	2.24948757535161e-23	CTDSPL2	host	100	TRUE
CTNNAL1	OK	negbinomial.size	0.000133533233585779	0.000144217665622357	CTNNAL1	host	89	TRUE
CTNNB1	OK	negbinomial.size	2.32571249586253e-26	5.0980746287337e-26	CTNNB1	host	119	TRUE
CTR9	OK	negbinomial.size	5.00331987330937e-29	1.2245608312001e-28	CTR9	host	109	TRUE
CTSA	OK	negbinomial.size	2.5769613905853e-11	3.26562345289209e-11	CTSA	host	191	TRUE
CTSC	OK	negbinomial.size	1.98259635308953e-70	1.55033315783659e-69	CTSC	host	155	TRUE
CTSD	OK	negbinomial.size	2.44476975881772e-10	3.01243788842199e-10	CTSD	host	112	TRUE
CTSS	OK	negbinomial.size	2.85962166452947e-163	9.39631239870139e-162	CTSS	host	349	TRUE
CU459211.1	OK	negbinomial.size	8.25585365180803e-31	2.16408476465202e-30	CU459211.1	host	125	TRUE
CUL1	OK	negbinomial.size	8.59159486501185e-19	1.39185548286273e-18	CUL1	host	76	TRUE
CUL2	OK	negbinomial.size	2.76948792516573e-13	3.73668362528582e-13	CUL2	host	104	TRUE
CUL3	OK	negbinomial.size	6.49841058142594e-05	7.06056433579779e-05	CUL3	host	90	TRUE
CUL5	OK	negbinomial.size	9.44538813031771e-13	1.25668088294166e-12	CUL5	host	86	TRUE
CUTA	OK	negbinomial.size	5.64920920366778e-20	9.62140185315775e-20	CUTA	host	186	TRUE
CUX1	OK	negbinomial.size	2.19667546715791e-09	2.63390537952992e-09	CUX1	host	82	TRUE
CWC15	OK	negbinomial.size	8.34903129939555e-44	3.39492485211672e-43	CWC15	host	225	TRUE
CWC22	OK	negbinomial.size	2.5143356412414e-18	4.0231843782382e-18	CWC22	host	97	TRUE
CWF19L2	OK	negbinomial.size	6.18778986619897e-13	8.28690013781196e-13	CWF19L2	host	85	TRUE
CYB5B	OK	negbinomial.size	1.3046867743178e-17	2.04045484464221e-17	CYB5B	host	111	TRUE
CYB5R3	OK	negbinomial.size	0.0100231218819802	0.0104772543322885	CYB5R3	host	153	TRUE
CYBA	OK	negbinomial.size	4.20508804604755e-08	4.89065120264308e-08	CYBA	host	176	TRUE
CYC1	OK	negbinomial.size	3.47518134371174e-12	4.52009792526761e-12	CYC1	host	88	TRUE
CYCS	OK	negbinomial.size	8.47821968593268e-115	1.50708462504585e-113	CYCS	host	505	TRUE
CYLD	OK	negbinomial.size	5.81979272056505e-15	8.30705823606762e-15	CYLD	host	77	TRUE
CYP20A1	OK	negbinomial.size	1.63495990620811e-30	4.23449408829219e-30	CYP20A1	host	72	TRUE
CYSTM1	OK	negbinomial.size	2.62397668962833e-33	7.65542257521163e-33	CYSTM1	host	225	TRUE
CYTH1	OK	negbinomial.size	5.06845348450404e-15	7.26649589470764e-15	CYTH1	host	106	TRUE
CYTIP	OK	negbinomial.size	3.04046479848113e-16	4.52246547300371e-16	CYTIP	host	78	TRUE
CYTOR	OK	negbinomial.size	4.68402312654604e-58	2.80610077912602e-57	CYTOR	host	206	TRUE
DAD1	OK	negbinomial.size	3.00300148791286e-18	4.79566216994627e-18	DAD1	host	442	TRUE
DANCR	OK	negbinomial.size	3.59058483636652e-15	5.17967737148572e-15	DANCR	host	160	TRUE
DAP3	OK	negbinomial.size	1.93867379036124e-23	3.78314687465215e-23	DAP3	host	124	TRUE
DAPP1	OK	negbinomial.size	3.29271995284022e-28	7.76738071543818e-28	DAPP1	host	80	TRUE
DARS	OK	negbinomial.size	1.4617161543659e-29	3.66047933037127e-29	DARS	host	112	TRUE
DAZAP1	OK	negbinomial.size	3.41582402298722e-23	6.57495594483872e-23	DAZAP1	host	116	TRUE
DAZAP2	OK	negbinomial.size	1.13540534659052e-45	4.89201800325691e-45	DAZAP2	host	164	TRUE
DAZL	OK	negbinomial.size	1.23120151608867e-58	7.51425615729164e-58	DAZL	host	264	TRUE
DBF4	OK	negbinomial.size	1.93019393543379e-30	4.99516378040263e-30	DBF4	host	83	TRUE
DBI	OK	negbinomial.size	1.10900174392967e-84	1.14164008639342e-83	DBI	host	345	TRUE
DBNL	OK	negbinomial.size	1.05177253936581e-14	1.48692571514863e-14	DBNL	host	71	TRUE
DCAF13	OK	negbinomial.size	7.36138312138998e-19	1.19553566120228e-18	DCAF13	host	217	TRUE
DCAF6	OK	negbinomial.size	1.24370436512448e-17	1.94601746019718e-17	DCAF6	host	114	TRUE
DCAF7	OK	negbinomial.size	7.80417937588956e-19	1.26618431470168e-18	DCAF7	host	86	TRUE
DCAF8	OK	negbinomial.size	6.86968580054313e-20	1.16816978092874e-19	DCAF8	host	82	TRUE
DCP2	OK	negbinomial.size	8.10132958590436e-14	1.11290646718526e-13	DCP2	host	74	TRUE
DCTD	OK	negbinomial.size	3.48820565254809e-15	5.03869137999065e-15	DCTD	host	77	TRUE
DCTN2	OK	negbinomial.size	4.70664212932039e-24	9.3873125975961e-24	DCTN2	host	118	TRUE
DCTN3	OK	negbinomial.size	1.016209718941e-26	2.25647113700687e-26	DCTN3	host	104	TRUE
DCTN6	OK	negbinomial.size	1.1289993699482e-24	2.31128694175048e-24	DCTN6	host	123	TRUE
DCUN1D1	OK	negbinomial.size	1.22839109794071e-28	2.93820311882435e-28	DCUN1D1	host	70	TRUE
DCUN1D5	OK	negbinomial.size	6.22051280031167e-22	1.14066111270653e-21	DCUN1D5	host	74	TRUE
DCXR	OK	negbinomial.size	6.05486325155695e-06	6.69720168558815e-06	DCXR	host	139	TRUE
DDA1	OK	negbinomial.size	3.47559899598386e-19	5.73332836406465e-19	DDA1	host	69	TRUE
DDB1	OK	negbinomial.size	2.3883701516128e-12	3.13280971903082e-12	DDB1	host	98	TRUE
DDHD1	OK	negbinomial.size	1.49150698281886e-25	3.16701841717347e-25	DDHD1	host	92	TRUE
DDIT3	OK	negbinomial.size	8.05321288346163e-47	3.57395654978181e-46	DDIT3	host	82	TRUE
DDOST	OK	negbinomial.size	2.13455761449976e-14	2.99944532180031e-14	DDOST	host	93	TRUE
DDRGK1	OK	negbinomial.size	0.0385628984112047	0.0399125385083197	DDRGK1	host	152	TRUE
DDT	OK	negbinomial.size	2.8008815740057e-32	7.84777584861374e-32	DDT	host	78	TRUE
DDX1	OK	negbinomial.size	7.04917105387064e-14	9.69596339883349e-14	DDX1	host	310	TRUE
DDX17	OK	negbinomial.size	5.26240737282732e-54	2.85786497225497e-53	DDX17	host	168	TRUE
DDX18	OK	negbinomial.size	9.57524107745047e-65	6.83075860196192e-64	DDX18	host	195	TRUE
DDX19A	OK	negbinomial.size	1.10484759879381e-21	2.00673882684325e-21	DDX19A	host	71	TRUE
DDX21	OK	negbinomial.size	1.4744460636681e-86	1.58296140102717e-85	DDX21	host	174	TRUE
DDX23	OK	negbinomial.size	6.82387185347441e-08	7.86886038261334e-08	DDX23	host	87	TRUE
DDX24	OK	negbinomial.size	3.78775379385495e-65	2.72600953349782e-64	DDX24	host	303	TRUE
DDX27	OK	negbinomial.size	4.28274395255664e-08	4.97385436546475e-08	DDX27	host	204	TRUE
DDX39A	OK	negbinomial.size	4.39579054156248e-19	7.21104721719755e-19	DDX39A	host	94	TRUE
DDX3X	OK	negbinomial.size	1.42768715847749e-43	5.79085576873725e-43	DDX3X	host	233	TRUE
DDX46	OK	negbinomial.size	1.97872099886151e-22	3.70142576727804e-22	DDX46	host	113	TRUE
DDX49	OK	negbinomial.size	0.34221632347271	0.346476719656621	DDX49	host	131	TRUE
DDX5	OK	negbinomial.size	2.96082479289949e-23	5.71606115804275e-23	DDX5	host	481	TRUE
DDX52	OK	negbinomial.size	4.33638167132807e-18	6.89792155346221e-18	DDX52	host	168	TRUE
DDX54	OK	negbinomial.size	6.51283427073828e-12	8.38727232094681e-12	DDX54	host	103	TRUE
DDX55	OK	negbinomial.size	1.19557895564138e-11	1.52878079508704e-11	DDX55	host	97	TRUE
DDX56	OK	negbinomial.size	4.05999806961367e-12	5.26182219938377e-12	DDX56	host	81	TRUE
DDX6	OK	negbinomial.size	1.31936923755736e-29	3.31165750754174e-29	DDX6	host	109	TRUE
DECR1	OK	negbinomial.size	6.36463043574652e-28	1.48310478563635e-27	DECR1	host	201	TRUE
DEF8	OK	negbinomial.size	9.44359358772423e-26	2.02105328558335e-25	DEF8	host	124	TRUE
DEGS1	OK	negbinomial.size	8.53177060650175e-34	2.53228556413779e-33	DEGS1	host	112	TRUE
DENND1B	OK	negbinomial.size	6.47124867465286e-14	8.91612534461912e-14	DENND1B	host	93	TRUE
DENR	OK	negbinomial.size	4.02748156415324e-38	1.40121898697225e-37	DENR	host	227	TRUE
DERL1	OK	negbinomial.size	1.43431498162201e-09	1.73000616804464e-09	DERL1	host	110	TRUE
DERL2	OK	negbinomial.size	2.58273154101878e-22	4.81468521658113e-22	DERL2	host	100	TRUE
DESI1	OK	negbinomial.size	5.80337949519075e-42	2.27450524070548e-41	DESI1	host	100	TRUE
DFFA	OK	negbinomial.size	4.95841174065967e-21	8.73292549667889e-21	DFFA	host	76	TRUE
DGUOK	OK	negbinomial.size	6.77680268306163e-22	1.23987284184474e-21	DGUOK	host	165	TRUE
DHPS	OK	negbinomial.size	4.29506997551099e-17	6.59050124072512e-17	DHPS	host	121	TRUE
DHRS7	OK	negbinomial.size	1.80975024034176e-24	3.65886732867107e-24	DHRS7	host	180	TRUE
DHX15	OK	negbinomial.size	1.58513023502744e-19	2.64975778753559e-19	DHX15	host	115	TRUE
DHX29	OK	negbinomial.size	2.83499305806563e-18	4.53180954195945e-18	DHX29	host	68	TRUE
DHX30	OK	negbinomial.size	7.25633664976627e-20	1.23327393530249e-19	DHX30	host	87	TRUE
DHX36	OK	negbinomial.size	9.65032789563324e-40	3.56733143687442e-39	DHX36	host	121	TRUE
DHX38	OK	negbinomial.size	9.56465735783527e-06	1.05542165485204e-05	DHX38	host	108	TRUE
DHX8	OK	negbinomial.size	4.56672984993161e-18	7.25724093885077e-18	DHX8	host	92	TRUE
DHX9	OK	negbinomial.size	1.40532353242376e-39	5.14231434305342e-39	DHX9	host	114	TRUE
DIAPH1	OK	negbinomial.size	1.06056873496455e-14	1.49805909458952e-14	DIAPH1	host	92	TRUE
DKC1	OK	negbinomial.size	9.0037099591791e-15	1.27621213495467e-14	DKC1	host	186	TRUE
DLD	OK	negbinomial.size	4.57713639425108e-14	6.3386226864618e-14	DLD	host	69	TRUE
DMAC1	OK	negbinomial.size	1.20954134057309e-30	3.14268209335805e-30	DMAC1	host	112	TRUE
DMTF1	OK	negbinomial.size	1.44603653787261e-25	3.07448160633962e-25	DMTF1	host	94	TRUE
DNAJA1	OK	negbinomial.size	7.5639897671902e-192	3.2375866727197e-190	DNAJA1	host	448	TRUE
DNAJA2	OK	negbinomial.size	7.48851406301639e-27	1.66850248267071e-26	DNAJA2	host	103	TRUE
DNAJB1	OK	negbinomial.size	2.50394871907175e-32	7.03397684209015e-32	DNAJB1	host	80	TRUE
DNAJB11	OK	negbinomial.size	3.25889167021445e-11	4.10898240434403e-11	DNAJB11	host	140	TRUE
DNAJB14	OK	negbinomial.size	3.23826406947692e-19	5.34996090300073e-19	DNAJB14	host	86	TRUE
DNAJB6	OK	negbinomial.size	1.87397507995198e-13	2.54425748542729e-13	DNAJB6	host	83	TRUE
DNAJC1	OK	negbinomial.size	1.2603002778782e-07	1.44103929839641e-07	DNAJC1	host	229	TRUE
DNAJC10	OK	negbinomial.size	1.10286294432485e-19	1.85886692118587e-19	DNAJC10	host	168	TRUE
DNAJC12	OK	negbinomial.size	8.91201505075399e-30	2.25258624398623e-29	DNAJC12	host	96	TRUE
DNAJC15	OK	negbinomial.size	8.54778924476357e-71	6.76544000321554e-70	DNAJC15	host	282	TRUE
DNAJC19	OK	negbinomial.size	4.09874027868891e-38	1.42448740668537e-37	DNAJC19	host	131	TRUE
DNAJC2	OK	negbinomial.size	0.472578734773502	0.477273711337536	DNAJC2	host	497	TRUE
DNAJC21	OK	negbinomial.size	1.30747952041015e-19	2.19805213431226e-19	DNAJC21	host	70	TRUE
DNAJC3	OK	negbinomial.size	3.4380729683168e-05	3.75808177618769e-05	DNAJC3	host	79	TRUE
DNAJC7	OK	negbinomial.size	1.26565495424675e-28	3.01845715994479e-28	DNAJC7	host	133	TRUE
DNAJC8	OK	negbinomial.size	1.40705459400143e-39	5.14286358908611e-39	DNAJC8	host	337	TRUE
DNAJC9	OK	negbinomial.size	1.02265310030309e-19	1.72815092742127e-19	DNAJC9	host	97	TRUE
DNASE2	OK	negbinomial.size	1.47585911771131e-12	1.95082068667814e-12	DNASE2	host	340	TRUE
DNM1L	OK	negbinomial.size	1.154573977311e-34	3.53989552138801e-34	DNM1L	host	122	TRUE
DNMT1	OK	negbinomial.size	1.68248462540221e-56	9.60196927444453e-56	DNMT1	host	213	TRUE
DNPH1	OK	negbinomial.size	3.15230146368311e-15	4.55550273716622e-15	DNPH1	host	77	TRUE
DNTTIP2	OK	negbinomial.size	5.10662688419941e-19	8.33510148233853e-19	DNTTIP2	host	222	TRUE
DOT1L	OK	negbinomial.size	6.63633857491877e-09	7.83878336391095e-09	DOT1L	host	67	TRUE
DPH3	OK	negbinomial.size	7.20611116507606e-17	1.09642093638879e-16	DPH3	host	191	TRUE
DPM1	OK	negbinomial.size	1.69392303285816e-08	1.98570509040994e-08	DPM1	host	151	TRUE
DPM2	OK	negbinomial.size	2.9603737957596e-16	4.40736657098672e-16	DPM2	host	74	TRUE
DPM3	OK	negbinomial.size	1.39928717945918e-06	1.56907314539149e-06	DPM3	host	96	TRUE
DPP7	OK	negbinomial.size	2.34618572459024e-15	3.39206318315203e-15	DPP7	host	113	TRUE
DPY19L1	OK	negbinomial.size	2.80265550713454e-21	4.98198817743643e-21	DPY19L1	host	67	TRUE
DPY19L4	OK	negbinomial.size	0.00111882721887317	0.0011859058139441	DPY19L4	host	69	TRUE
DPY30	OK	negbinomial.size	4.50626961985497e-28	1.05611635975419e-27	DPY30	host	116	TRUE
DRAP1	OK	negbinomial.size	2.90494042377371e-12	3.79661357916267e-12	DRAP1	host	315	TRUE
DSCR8	OK	negbinomial.size	1.93576428811675e-18	3.10504991580068e-18	DSCR8	host	103	TRUE
DSG2	OK	negbinomial.size	6.82246654058986e-34	2.03237029821784e-33	DSG2	host	122	TRUE
DST	OK	negbinomial.size	1.7225790823279e-13	2.3416421875523e-13	DST	host	96	TRUE
DSTN	OK	negbinomial.size	1.06050788220354e-30	2.76650532542751e-30	DSTN	host	110	TRUE
DTYMK	OK	negbinomial.size	7.4014316890212e-23	1.40389838392921e-22	DTYMK	host	68	TRUE
DUSP22	OK	negbinomial.size	2.76271893368356e-34	8.35234636735374e-34	DUSP22	host	146	TRUE
DUT	OK	negbinomial.size	1.37086086430444e-101	1.85808766315931e-100	DUT	host	269	TRUE
DUTP8	OK	negbinomial.size	5.97299766515642e-25	1.23522958707907e-24	DUTP8	host	70	TRUE
DYNC1I2	OK	negbinomial.size	1.96476382256931e-33	5.76318910263116e-33	DYNC1I2	host	99	TRUE
DYNC1LI1	OK	negbinomial.size	3.92384700820461e-13	5.28541379614476e-13	DYNC1LI1	host	130	TRUE
DYNC1LI2	OK	negbinomial.size	0.028795990127585	0.0298608083790354	DYNC1LI2	host	165	TRUE
DYNLL1	OK	negbinomial.size	1.08788318289884e-209	5.80144917044249e-208	DYNLL1	host	244	TRUE
DYNLRB1	OK	negbinomial.size	3.55846451794848e-41	1.36344936123515e-40	DYNLRB1	host	210	TRUE
DYNLT1	OK	negbinomial.size	7.55060541141329e-75	6.5850186067902e-74	DYNLT1	host	147	TRUE
DZIP3	OK	negbinomial.size	1.73344968703625e-10	2.14570465446306e-10	DZIP3	host	84	TRUE
EAF2	OK	negbinomial.size	1.82396363000729e-89	2.06019225292142e-88	EAF2	host	127	TRUE
EAPP	OK	negbinomial.size	1.26467072330124e-27	2.8910568256493e-27	EAPP	host	106	TRUE
EBAG9	OK	negbinomial.size	3.06936696255758e-51	1.56010167643747e-50	EBAG9	host	121	TRUE
EBNA1BP2	OK	negbinomial.size	7.07033100333675e-07	7.96115844716319e-07	EBNA1BP2	host	202	TRUE
EBP	OK	negbinomial.size	4.95263243158489e-09	5.87346456432579e-09	EBP	host	133	TRUE
ECHDC1	OK	negbinomial.size	5.15954630839759e-19	8.41303465725181e-19	ECHDC1	host	117	TRUE
ECHS1	OK	negbinomial.size	0.0268091678208825	0.0278182529254644	ECHS1	host	119	TRUE
EDEM3	OK	negbinomial.size	3.57391827475395e-48	1.67520981956406e-47	EDEM3	host	98	TRUE
EDF1	OK	negbinomial.size	1.89457792470904e-61	1.24506302809667e-60	EDF1	host	378	TRUE
EEF1A1	OK	negbinomial.size	7.52633912702968e-45	3.14289873943871e-44	EEF1A1	host	524	TRUE
EEF1B2	OK	negbinomial.size	3.11752414207357e-31	8.3125459296437e-31	EEF1B2	host	788	TRUE
EEF1B2P2	OK	negbinomial.size	6.03401097338953e-07	6.80132976314489e-07	EEF1B2P2	host	91	TRUE
EEF1B2P3	OK	negbinomial.size	0.0497039195549977	0.0512965895661191	EEF1B2P3	host	125	TRUE
EEF1D	OK	negbinomial.size	4.93106590224556e-23	9.44129333726005e-23	EEF1D	host	355	TRUE
EEF1E1	OK	negbinomial.size	5.98678778927835e-35	1.86185666142662e-34	EEF1E1	host	110	TRUE
EEF2	OK	negbinomial.size	1.15510388318711e-151	3.18436689153192e-150	EEF2	host	589	TRUE
EFCAB14	OK	negbinomial.size	3.03436852756934e-20	5.19515832641213e-20	EFCAB14	host	86	TRUE
EFHD2	OK	negbinomial.size	1.86587055679773e-18	2.99589186636872e-18	EFHD2	host	108	TRUE
EID1	OK	negbinomial.size	3.75017543908733e-153	1.0990379012028e-151	EID1	host	223	TRUE
EIF1	OK	negbinomial.size	1.50920759544779e-274	1.5342038462474e-272	EIF1	host	357	TRUE
EIF1AX	OK	negbinomial.size	8.26642626727374e-39	2.95502029092763e-38	EIF1AX	host	141	TRUE
EIF1B	OK	negbinomial.size	1.88188722113423e-10	2.32678796288471e-10	EIF1B	host	72	TRUE
EIF2A	OK	negbinomial.size	1.6929675862272e-21	3.04098484704422e-21	EIF2A	host	198	TRUE
EIF2AK1	OK	negbinomial.size	6.86076485658624e-29	1.66428546446495e-28	EIF2AK1	host	244	TRUE
EIF2AK2	OK	negbinomial.size	8.52400896360942e-50	4.16971445994307e-49	EIF2AK2	host	207	TRUE
EIF2B3	OK	negbinomial.size	1.16226490529561e-09	1.40708884887481e-09	EIF2B3	host	85	TRUE
EIF2B4	OK	negbinomial.size	0.0102500571178562	0.0107110298118812	EIF2B4	host	68	TRUE
EIF2B5	OK	negbinomial.size	0.000311748122983835	0.000334250706679768	EIF2B5	host	75	TRUE
EIF2S1	OK	negbinomial.size	2.94164514675317e-52	1.53106746598209e-51	EIF2S1	host	158	TRUE
EIF2S2	OK	negbinomial.size	5.62158983562938e-110	8.877199871506e-109	EIF2S2	host	210	TRUE
EIF2S3	OK	negbinomial.size	5.02313864457294e-25	1.044106709955e-24	EIF2S3	host	127	TRUE
EIF3A	OK	negbinomial.size	4.45484156424145e-97	5.70535417656592e-96	EIF3A	host	236	TRUE
EIF3B	OK	negbinomial.size	3.37230391847159e-27	7.62342227017935e-27	EIF3B	host	179	TRUE
EIF3D	OK	negbinomial.size	9.05461589286294e-32	2.47726370895569e-31	EIF3D	host	164	TRUE
EIF3E	OK	negbinomial.size	5.37297340005908e-113	9.15093323057183e-112	EIF3E	host	330	TRUE
EIF3F	OK	negbinomial.size	2.75948879072817e-14	3.85925066046378e-14	EIF3F	host	130	TRUE
EIF3G	OK	negbinomial.size	1.71354035818485e-19	2.86000348136241e-19	EIF3G	host	349	TRUE
EIF3H	OK	negbinomial.size	2.73930559520422e-88	3.05169900726004e-87	EIF3H	host	403	TRUE
EIF3I	OK	negbinomial.size	3.91958796830353e-25	8.18909419453524e-25	EIF3I	host	188	TRUE
EIF3J	OK	negbinomial.size	2.78767798237167e-41	1.07317354753314e-40	EIF3J	host	262	TRUE
EIF3K	OK	negbinomial.size	1.08002940785412e-13	1.47619145535691e-13	EIF3K	host	419	TRUE
EIF3L	OK	negbinomial.size	8.15563052949504e-12	1.04904176008096e-11	EIF3L	host	83	TRUE
EIF3M	OK	negbinomial.size	1.21196936879069e-32	3.43426511905584e-32	EIF3M	host	207	TRUE
EIF4A2	OK	negbinomial.size	3.964606159466e-27	8.92516528494317e-27	EIF4A2	host	267	TRUE
EIF4A3	OK	negbinomial.size	2.39241189162498e-08	2.79644839506147e-08	EIF4A3	host	124	TRUE
EIF4B	OK	negbinomial.size	2.11862083459234e-40	7.97670552653805e-40	EIF4B	host	237	TRUE
EIF4E	OK	negbinomial.size	5.16185422782895e-21	9.08140173235673e-21	EIF4E	host	101	TRUE
EIF4E2	OK	negbinomial.size	2.8960969883459e-11	3.66433430691917e-11	EIF4E2	host	118	TRUE
EIF4EBP1	OK	negbinomial.size	7.08873090350353e-18	1.11940007908238e-17	EIF4EBP1	host	184	TRUE
EIF4EBP2	OK	negbinomial.size	6.03014636755847e-16	8.86401542416074e-16	EIF4EBP2	host	68	TRUE
EIF4G1	OK	negbinomial.size	2.57216175408276e-33	7.5109893950011e-33	EIF4G1	host	152	TRUE
EIF4G2	OK	negbinomial.size	5.47461456235816e-87	5.93630705711703e-86	EIF4G2	host	254	TRUE
EIF4G3	OK	negbinomial.size	4.95886119032848e-22	9.12913155186109e-22	EIF4G3	host	90	TRUE
EIF4H	OK	negbinomial.size	9.00750767745209e-30	2.2749551610832e-29	EIF4H	host	122	TRUE
EIF5	OK	negbinomial.size	1.19692962212888e-22	2.25716641204941e-22	EIF5	host	385	TRUE
EIF5A	OK	negbinomial.size	6.84285616399588e-68	5.10546126180702e-67	EIF5A	host	411	TRUE
EIF5B	OK	negbinomial.size	7.46739953301963e-93	8.83325479305922e-92	EIF5B	host	226	TRUE
EIF6	OK	negbinomial.size	1.55335180925553e-18	2.49903730737301e-18	EIF6	host	201	TRUE
ELAC2	OK	negbinomial.size	3.84769245303315e-05	4.20018239923384e-05	ELAC2	host	94	TRUE
ELAVL1	OK	negbinomial.size	4.50498593083259e-11	5.66694479234277e-11	ELAVL1	host	74	TRUE
ELF1	OK	negbinomial.size	8.57407046060079e-57	4.9191271972371e-56	ELF1	host	112	TRUE
ELL2	OK	negbinomial.size	7.40431799057186e-17	1.12552553380048e-16	ELL2	host	71	TRUE
ELOA	OK	negbinomial.size	2.73410562552638e-14	3.82704199648766e-14	ELOA	host	107	TRUE
ELOB	OK	negbinomial.size	5.78317486623074e-22	1.063463416611e-21	ELOB	host	488	TRUE
ELOC	OK	negbinomial.size	3.5742220483636e-122	6.96224210977652e-121	ELOC	host	379	TRUE
ELOF1	OK	negbinomial.size	2.45800552975906e-11	3.11609196738356e-11	ELOF1	host	150	TRUE
EMB	OK	negbinomial.size	6.53954798002178e-36	2.09175512084669e-35	EMB	host	140	TRUE
EMC2	OK	negbinomial.size	2.68566586139596e-17	4.15034254020002e-17	EMC2	host	130	TRUE
EMC3	OK	negbinomial.size	7.48927441071949e-06	8.27253299085586e-06	EMC3	host	271	TRUE
EMC4	OK	negbinomial.size	2.41237392255109e-45	1.03120267674884e-44	EMC4	host	154	TRUE
EMC7	OK	negbinomial.size	1.18758789542557e-24	2.42817311365139e-24	EMC7	host	87	TRUE
EMC8	OK	negbinomial.size	7.2558731695108e-21	1.26491722510282e-20	EMC8	host	68	TRUE
EML4	OK	negbinomial.size	0.335013307034122	0.33939529361009	EML4	host	67	TRUE
EMP3	OK	negbinomial.size	4.04569921434129e-53	2.14692651619122e-52	EMP3	host	630	TRUE
ENO1	OK	negbinomial.size	3.40002217484035e-30	8.73639189159215e-30	ENO1	host	724	TRUE
ENSA	OK	negbinomial.size	1.44154548681366e-38	5.10822164336038e-38	ENSA	host	227	TRUE
ENY2	OK	negbinomial.size	5.03556791611885e-74	4.26580792477464e-73	ENY2	host	418	TRUE
EPB41	OK	negbinomial.size	3.91388894027414e-16	5.79248440523738e-16	EPB41	host	68	TRUE
EPB41L4A	OK	negbinomial.size	0.000799366666710875	0.000849229185764362	EPB41L4A	host	75	TRUE
EPCAM	OK	negbinomial.size	2.47257934687465e-09	2.96036091843328e-09	EPCAM	host	165	TRUE
EPRS	OK	negbinomial.size	6.83776165655684e-53	3.61091536830834e-52	EPRS	host	242	TRUE
EPS8	OK	negbinomial.size	3.83985944199127e-34	1.15337606323154e-33	EPS8	host	73	TRUE
EPS8L2	OK	negbinomial.size	2.19664900937476e-11	2.79019883931906e-11	EPS8L2	host	69	TRUE
EPSTI1	OK	negbinomial.size	8.97979600518245e-82	8.7197840014503e-81	EPSTI1	host	343	TRUE
ERAP1	OK	negbinomial.size	1.56941183309043e-19	2.62753303810765e-19	ERAP1	host	99	TRUE
ERBIN	OK	negbinomial.size	3.81174355009568e-33	1.10316741712289e-32	ERBIN	host	86	TRUE
ERG28	OK	negbinomial.size	3.54555562208464e-27	8.00950863794538e-27	ERG28	host	81	TRUE
ERGIC2	OK	negbinomial.size	1.85240265341407e-31	5.00903227893264e-31	ERGIC2	host	119	TRUE
ERGIC3	OK	negbinomial.size	3.84974372880309e-07	4.36045137527731e-07	ERGIC3	host	248	TRUE
ERH	OK	negbinomial.size	1.65865801912993e-161	5.39561453622966e-160	ERH	host	232	TRUE
ERICH1	OK	negbinomial.size	3.39724639856033e-21	6.02575928817707e-21	ERICH1	host	72	TRUE
ERLEC1	OK	negbinomial.size	8.9206581226518e-53	4.68802922019165e-52	ERLEC1	host	181	TRUE
ERO1A	OK	negbinomial.size	3.08541783680456e-11	3.8978113487865e-11	ERO1A	host	72	TRUE
ERP29	OK	negbinomial.size	2.29620761021672e-82	2.28427013946024e-81	ERP29	host	187	TRUE
ERP44	OK	negbinomial.size	1.05356394528855e-07	1.20762632629445e-07	ERP44	host	165	TRUE
ESF1	OK	negbinomial.size	7.84018508782961e-32	2.1540643657694e-31	ESF1	host	106	TRUE
ESYT1	OK	negbinomial.size	6.29982471049853e-17	9.60324732111139e-17	ESYT1	host	108	TRUE
ETF1	OK	negbinomial.size	7.55300880233859e-30	1.92102718014132e-29	ETF1	host	156	TRUE
ETFA	OK	negbinomial.size	3.56276046506213e-14	4.95920401919004e-14	ETFA	host	105	TRUE
ETFB	OK	negbinomial.size	1.40477240068809e-10	1.74350424244119e-10	ETFB	host	135	TRUE
ETFRF1	OK	negbinomial.size	1.19348285082852e-30	3.10343702137905e-30	ETFRF1	host	100	TRUE
ETNK1	OK	negbinomial.size	4.30057794339372e-22	7.94873866469306e-22	ETNK1	host	89	TRUE
EWSR1	OK	negbinomial.size	1.52663489880413e-45	6.55164027151694e-45	EWSR1	host	205	TRUE
EXOC1	OK	negbinomial.size	1.64570179676631e-23	3.22498068968724e-23	EXOC1	host	95	TRUE
EXOC4	OK	negbinomial.size	4.22500948054283e-09	5.02154031428784e-09	EXOC4	host	68	TRUE
EXOSC1	OK	negbinomial.size	2.60559137587391e-08	3.04436081497384e-08	EXOSC1	host	103	TRUE
EXOSC10	OK	negbinomial.size	1.35599033920915e-05	1.49324190028686e-05	EXOSC10	host	130	TRUE
EXOSC4	OK	negbinomial.size	1.8574163236533e-19	3.09696325004828e-19	EXOSC4	host	75	TRUE
EXOSC8	OK	negbinomial.size	1.24016895006982e-28	2.96419514664007e-28	EXOSC8	host	175	TRUE
EXOSC9	OK	negbinomial.size	2.80319048219514e-25	5.88308299263277e-25	EXOSC9	host	86	TRUE
EYA1	OK	negbinomial.size	3.71008906939213e-07	4.20666425330519e-07	EYA1	host	103	TRUE
EZH2	OK	negbinomial.size	7.20464875281262e-19	1.17066545419078e-18	EZH2	host	254	TRUE
EZR	OK	negbinomial.size	1.53066152197554e-35	4.82484683235118e-35	EZR	host	213	TRUE
F11R	OK	negbinomial.size	8.63195332498009e-30	2.18349488072786e-29	F11R	host	148	TRUE
FAF1	OK	negbinomial.size	0.048395910917278	0.0499625192681388	FAF1	host	69	TRUE
FAM107B	OK	negbinomial.size	3.12705006202277e-20	5.34820917547848e-20	FAM107B	host	87	TRUE
FAM111B	OK	negbinomial.size	1.78611111514308e-06	1.99732535495375e-06	FAM111B	host	158	TRUE
FAM120A	OK	negbinomial.size	1.09293798294331e-27	2.5090524054443e-27	FAM120A	host	76	TRUE
FAM126A	OK	negbinomial.size	2.76924942919824e-26	6.05401101692329e-26	FAM126A	host	72	TRUE
FAM129A	OK	negbinomial.size	1.34114264384881e-41	5.19373454814307e-41	FAM129A	host	105	TRUE
FAM133A	OK	negbinomial.size	2.29860478588056e-40	8.64434840285486e-40	FAM133A	host	89	TRUE
FAM133B	OK	negbinomial.size	5.1505418572477e-07	5.81558926123803e-07	FAM133B	host	79	TRUE
FAM136A	OK	negbinomial.size	2.63424931554959e-43	1.06186034987396e-42	FAM136A	host	147	TRUE
FAM162A	OK	negbinomial.size	2.56858351914436e-31	6.88270361431352e-31	FAM162A	host	127	TRUE
FAM177A1	OK	negbinomial.size	1.9425358661118e-33	5.70313102207734e-33	FAM177A1	host	121	TRUE
FAM192A	OK	negbinomial.size	2.8678415312468e-14	4.00734042145439e-14	FAM192A	host	78	TRUE
FAM204A	OK	negbinomial.size	3.46303686998969e-24	6.93673579930816e-24	FAM204A	host	161	TRUE
FAM208A	OK	negbinomial.size	1.14789393046777e-18	1.85315084655665e-18	FAM208A	host	89	TRUE
FAM216A	OK	negbinomial.size	3.46843473103254e-32	9.66822466156715e-32	FAM216A	host	71	TRUE
FAM32A	OK	negbinomial.size	1.84337684300046e-54	1.01808232093048e-53	FAM32A	host	177	TRUE
FAM3C	OK	negbinomial.size	4.53487732843499e-49	2.17260028709853e-48	FAM3C	host	170	TRUE
FAM46C	OK	negbinomial.size	1.26759594723381e-39	4.64880452801756e-39	FAM46C	host	164	TRUE
FAM49B	OK	negbinomial.size	1.7974897510074e-13	2.44245370093028e-13	FAM49B	host	67	TRUE
FAM50A	OK	negbinomial.size	6.44255841739019e-08	7.44234464906616e-08	FAM50A	host	146	TRUE
FAM60A	OK	negbinomial.size	3.39471900386358e-17	5.23117997137292e-17	FAM60A	host	83	TRUE
FAM91A1	OK	negbinomial.size	1.10042606139102e-21	1.99982456855027e-21	FAM91A1	host	105	TRUE
FAM96A	OK	negbinomial.size	6.57474593036894e-50	3.22588966990802e-49	FAM96A	host	165	TRUE
FAM96B	OK	negbinomial.size	8.83833383830583e-49	4.19112244548234e-48	FAM96B	host	315	TRUE
FAM98B	OK	negbinomial.size	4.71342134609317e-22	8.69204061158792e-22	FAM98B	host	106	TRUE
FARSB	OK	negbinomial.size	9.19278132516758e-11	1.14399837990704e-10	FARSB	host	92	TRUE
FAU	OK	negbinomial.size	3.26585189319281e-38	1.13745355551994e-37	FAU	host	1081	TRUE
FBL	OK	negbinomial.size	1.03223732562837e-14	1.4599426175083e-14	FBL	host	213	TRUE
FBN1	OK	negbinomial.size	8.41808295545207e-27	1.87433428159381e-26	FBN1	host	105	TRUE
FBXO22	OK	negbinomial.size	0.00016273691727028	0.000175350510725478	FBXO22	host	85	TRUE
FBXO32	OK	negbinomial.size	4.41194088545646e-36	1.42240274533101e-35	FBXO32	host	160	TRUE
FBXO9	OK	negbinomial.size	1.22417043171755e-16	1.84362333998945e-16	FBXO9	host	115	TRUE
FBXW7	OK	negbinomial.size	1.08760994748931e-12	1.44349047702273e-12	FBXW7	host	156	TRUE
FCF1	OK	negbinomial.size	2.16928006295396e-20	3.72580150200064e-20	FCF1	host	75	TRUE
FDFT1	OK	negbinomial.size	8.7031685333025e-18	1.36704042679059e-17	FDFT1	host	127	TRUE
FDPS	OK	negbinomial.size	6.34499807215618e-18	1.00390460742821e-17	FDPS	host	120	TRUE
FGFR1OP2	OK	negbinomial.size	1.88341206903029e-20	3.23823438718581e-20	FGFR1OP2	host	113	TRUE
FGL2	OK	negbinomial.size	1.81521752628268e-26	3.99570334393861e-26	FGL2	host	84	TRUE
FIBP	OK	negbinomial.size	2.41796269144471e-21	4.3099356905587e-21	FIBP	host	71	TRUE
FILIP1L	OK	negbinomial.size	0.0438162316426261	0.0452777006141876	FILIP1L	host	101	TRUE
FIP1L1	OK	negbinomial.size	2.11522793666975e-14	2.97356805444542e-14	FIP1L1	host	68	TRUE
FIS1	OK	negbinomial.size	5.62119815417186e-16	8.26661735783049e-16	FIS1	host	129	TRUE
FKBP11	OK	negbinomial.size	9.09561219532476e-28	2.09844159371571e-27	FKBP11	host	340	TRUE
FKBP1A	OK	negbinomial.size	1.46224466769329e-21	2.63966809323322e-21	FKBP1A	host	100	TRUE
FKBP2	OK	negbinomial.size	3.38650102776926e-07	3.84378501163063e-07	FKBP2	host	165	TRUE
FKBP3	OK	negbinomial.size	3.33639498501441e-75	2.93332240168969e-74	FKBP3	host	284	TRUE
FLAD1	OK	negbinomial.size	6.01063035684996e-20	1.02315963112679e-19	FLAD1	host	83	TRUE
FLII	OK	negbinomial.size	7.20745069455078e-11	9.01762965745142e-11	FLII	host	107	TRUE
FLOT1	OK	negbinomial.size	4.13408886432017e-09	4.91887018128512e-09	FLOT1	host	67	TRUE
FMC1	OK	negbinomial.size	7.12597581242822e-19	1.15846073552369e-18	FMC1	host	69	TRUE
FMR1NB	OK	negbinomial.size	6.30423214468225e-16	9.24601765854434e-16	FMR1NB	host	304	TRUE
FNBP1	OK	negbinomial.size	1.30389518878515e-49	6.35917698518454e-49	FNBP1	host	156	TRUE
FNBP4	OK	negbinomial.size	2.36165069930411e-23	4.58380055181162e-23	FNBP4	host	76	TRUE
FNDC3B	OK	negbinomial.size	3.88431547206168e-27	8.7565337703511e-27	FNDC3B	host	101	TRUE
FNTA	OK	negbinomial.size	3.91143333080009e-25	8.17730888502101e-25	FNTA	host	76	TRUE
FO393411.1	OK	negbinomial.size	0.00140368073363712	0.00148541751025424	FO393411.1	host	155	TRUE
FOPNL	OK	negbinomial.size	4.42981665410706e-13	5.95955069305635e-13	FOPNL	host	70	TRUE
FOXJ3	OK	negbinomial.size	0.00365696316991761	0.00384240994565309	FOXJ3	host	80	TRUE
FOXP1	OK	negbinomial.size	3.79368676724702e-12	4.92256204780796e-12	FOXP1	host	80	TRUE
FRA10AC1	OK	negbinomial.size	4.12350023960824e-27	9.27003889388087e-27	FRA10AC1	host	92	TRUE
FRG1	OK	negbinomial.size	4.25354130292589e-87	4.62768222689563e-86	FRG1	host	191	TRUE
FRG1BP	OK	negbinomial.size	9.67540920912649e-21	1.67951473624805e-20	FRG1BP	host	74	TRUE
FRG1CP	OK	negbinomial.size	7.42919391101831e-24	1.47181289844961e-23	FRG1CP	host	98	TRUE
FRG1HP	OK	negbinomial.size	5.01402457140445e-20	8.54406596688249e-20	FRG1HP	host	88	TRUE
FTH1	OK	negbinomial.size	5.17559935236647e-88	5.72660703851977e-87	FTH1	host	163	TRUE
FTL	OK	negbinomial.size	0	0	FTL	host	662	TRUE
FTLP3	OK	negbinomial.size	3.58035338347918e-62	2.41136429740326e-61	FTLP3	host	147	TRUE
FTSJ3	OK	negbinomial.size	0.000794913993324432	0.000845050725583129	FTSJ3	host	110	TRUE
FUBP1	OK	negbinomial.size	5.47350598882547e-24	1.08901009062075e-23	FUBP1	host	148	TRUE
FUCA2	OK	negbinomial.size	8.99391354514735e-09	1.06081221038304e-08	FUCA2	host	134	TRUE
FUNDC2	OK	negbinomial.size	3.81566797521295e-08	4.44091875612441e-08	FUNDC2	host	74	TRUE
FUS	OK	negbinomial.size	1.29143357637199e-09	1.56114211220293e-09	FUS	host	208	TRUE
FXR1	OK	negbinomial.size	6.69427994757456e-57	3.86793830718651e-56	FXR1	host	183	TRUE
FYB2	OK	negbinomial.size	0.299015709772843	0.303399283808814	FYB2	host	93	TRUE
G2E3	OK	negbinomial.size	5.3185787916439e-21	9.34197451901599e-21	G2E3	host	82	TRUE
G3BP1	OK	negbinomial.size	3.11652993613037e-20	5.33302045356765e-20	G3BP1	host	136	TRUE
G3BP2	OK	negbinomial.size	2.81548789517242e-31	7.53809228230114e-31	G3BP2	host	135	TRUE
G6PD	OK	negbinomial.size	0.489477980645719	0.494034089680584	G6PD	host	71	TRUE
GABARAPL2	OK	negbinomial.size	3.66262663386654e-68	2.75799176851108e-67	GABARAPL2	host	162	TRUE
GABPB1-AS1	OK	negbinomial.size	1.6943065514563e-18	2.72176751204314e-18	GABPB1-AS1	host	98	TRUE
GADD45B	OK	negbinomial.size	4.4626123962273e-28	1.04663865356362e-27	GADD45B	host	86	TRUE
GADD45GIP1	OK	negbinomial.size	9.61129065015854e-70	7.37394539739758e-69	GADD45GIP1	host	548	TRUE
GALNT1	OK	negbinomial.size	1.19732888317813e-21	2.16986677268994e-21	GALNT1	host	74	TRUE
GALNT2	OK	negbinomial.size	3.30779022683614e-24	6.63802690184945e-24	GALNT2	host	105	TRUE
GALNT3	OK	negbinomial.size	1.17957172612024e-40	4.46179863380132e-40	GALNT3	host	94	TRUE
GALNT5	OK	negbinomial.size	2.75346358293948e-16	4.10495739473058e-16	GALNT5	host	122	TRUE
GANAB	OK	negbinomial.size	5.29355038225737e-15	7.57585543048096e-15	GANAB	host	91	TRUE
GAPDH	OK	negbinomial.size	2.39556031703197e-119	4.47859638580748e-118	GAPDH	host	789	TRUE
GAR1	OK	negbinomial.size	2.28185587898878e-10	2.81489464328802e-10	GAR1	host	80	TRUE
GARS	OK	negbinomial.size	8.92546924651672e-44	3.62478794743057e-43	GARS	host	346	TRUE
GART	OK	negbinomial.size	7.8538024410788e-20	1.33342480902032e-19	GART	host	120	TRUE
GAS5	OK	negbinomial.size	0.563642434586954	0.567831786841548	GAS5	host	1208	TRUE
GATAD2B	OK	negbinomial.size	9.48080966019615e-20	1.60379999087978e-19	GATAD2B	host	79	TRUE
GATC	OK	negbinomial.size	1.43533952035546e-11	1.83032515081001e-11	GATC	host	105	TRUE
GBP1	OK	negbinomial.size	4.73428358354466e-82	4.65275664570114e-81	GBP1	host	111	TRUE
GBP2	OK	negbinomial.size	6.56066491900254e-82	6.38977334775906e-81	GBP2	host	132	TRUE
GBP4	OK	negbinomial.size	1.83113314238616e-37	6.25044712715865e-37	GBP4	host	70	TRUE
GCC2	OK	negbinomial.size	8.77865878569384e-20	1.48656829931609e-19	GCC2	host	165	TRUE
GCFC2	OK	negbinomial.size	2.92176434831878e-12	3.81553569854716e-12	GCFC2	host	109	TRUE
GCH1	OK	negbinomial.size	7.45417338029243e-29	1.80554177260546e-28	GCH1	host	67	TRUE
GCHFR	OK	negbinomial.size	3.4553040033416e-14	4.81374900337055e-14	GCHFR	host	219	TRUE
GDE1	OK	negbinomial.size	2.37185052190126e-09	2.84185257743823e-09	GDE1	host	82	TRUE
GDI2	OK	negbinomial.size	1.14860709283246e-40	4.34973093478926e-40	GDI2	host	300	TRUE
GFM2	OK	negbinomial.size	6.26294073155837e-17	9.55597851771078e-17	GFM2	host	73	TRUE
GFPT1	OK	negbinomial.size	9.3344654040175e-08	1.07221101551091e-07	GFPT1	host	78	TRUE
GGH	OK	negbinomial.size	1.27467830313041e-11	1.62736598119436e-11	GGH	host	140	TRUE
GGNBP2	OK	negbinomial.size	2.5181211293385e-28	5.96175257186181e-28	GGNBP2	host	100	TRUE
GHITM	OK	negbinomial.size	2.81212362947869e-58	1.69404410494337e-57	GHITM	host	289	TRUE
GIGYF2	OK	negbinomial.size	5.792554564405e-08	6.70814524671038e-08	GIGYF2	host	88	TRUE
GINM1	OK	negbinomial.size	2.8823321269414e-25	6.04527814889772e-25	GINM1	host	74	TRUE
GINS2	OK	negbinomial.size	8.40436639207686e-36	2.67508844162681e-35	GINS2	host	102	TRUE
GLCCI1	OK	negbinomial.size	5.36310288232921e-49	2.56561377591425e-48	GLCCI1	host	116	TRUE
GLG1	OK	negbinomial.size	5.15276798028887e-22	9.48074334834824e-22	GLG1	host	160	TRUE
GLMN	OK	negbinomial.size	0.000293946364038855	0.00031547592286981	GLMN	host	101	TRUE
GLMP	OK	negbinomial.size	1.58361414195566e-05	1.74037054181816e-05	GLMP	host	70	TRUE
GLO1	OK	negbinomial.size	3.40744586566704e-52	1.76785030319217e-51	GLO1	host	215	TRUE
GLOD4	OK	negbinomial.size	4.26430778639474e-10	5.23069126287409e-10	GLOD4	host	72	TRUE
GLRX	OK	negbinomial.size	1.01559340220363e-42	4.02402598948651e-42	GLRX	host	106	TRUE
GLRX2	OK	negbinomial.size	1.79510620340146e-33	5.27981960186704e-33	GLRX2	host	108	TRUE
GLS	OK	negbinomial.size	1.52857082352963e-12	2.01721739916507e-12	GLS	host	122	TRUE
GLUD1	OK	negbinomial.size	0.000242344808091027	0.000260352596010604	GLUD1	host	95	TRUE
GMNN	OK	negbinomial.size	7.30152988577031e-44	2.98016019051579e-43	GMNN	host	192	TRUE
GNAI2	OK	negbinomial.size	1.53487782439292e-15	2.23198818182841e-15	GNAI2	host	137	TRUE
GNAI3	OK	negbinomial.size	2.63122522656302e-19	4.35370074364675e-19	GNAI3	host	83	TRUE
GNAS	OK	negbinomial.size	4.01331514494762e-12	5.20339345018517e-12	GNAS	host	134	TRUE
GNB1	OK	negbinomial.size	1.44179172073381e-26	3.18407906826006e-26	GNB1	host	124	TRUE
GNB2	OK	negbinomial.size	3.4944485978095e-16	5.19061246058187e-16	GNB2	host	95	TRUE
GNG5	OK	negbinomial.size	2.62367621480075e-177	1.01604984842224e-175	GNG5	host	221	TRUE
GNG7	OK	negbinomial.size	8.87122632483389e-24	1.75109825453184e-23	GNG7	host	84	TRUE
GNL2	OK	negbinomial.size	5.16904905596612e-19	8.42430690333556e-19	GNL2	host	98	TRUE
GNL3	OK	negbinomial.size	2.38327513959327e-36	7.77612239628578e-36	GNL3	host	432	TRUE
GNS	OK	negbinomial.size	1.92144326897038e-17	2.98351071788097e-17	GNS	host	116	TRUE
GOLGA2	OK	negbinomial.size	2.99302617430559e-07	3.40311574450056e-07	GOLGA2	host	77	TRUE
GOLGA4	OK	negbinomial.size	2.13551005439964e-35	6.71189778450436e-35	GOLGA4	host	134	TRUE
GOLGA7	OK	negbinomial.size	4.53047952797934e-19	7.4282509599379e-19	GOLGA7	host	119	TRUE
GOLGA8A	OK	negbinomial.size	3.23015717321715e-08	3.76620117723132e-08	GOLGA8A	host	75	TRUE
GOLGA8B	OK	negbinomial.size	5.30082005009075e-16	7.80251928640055e-16	GOLGA8B	host	121	TRUE
GOLGB1	OK	negbinomial.size	5.98034947611834e-29	1.45505436393515e-28	GOLGB1	host	247	TRUE
GOLM1	OK	negbinomial.size	7.36695658230691e-47	3.28283695373211e-46	GOLM1	host	199	TRUE
GOLT1B	OK	negbinomial.size	2.24074602309388e-05	2.45591199903113e-05	GOLT1B	host	99	TRUE
GPAA1	OK	negbinomial.size	1.5780849951359e-16	2.36458336673288e-16	GPAA1	host	90	TRUE
GPALPP1	OK	negbinomial.size	1.88360088151072e-05	2.06865417540661e-05	GPALPP1	host	72	TRUE
GPATCH11	OK	negbinomial.size	4.52029980058167e-10	5.54260657794654e-10	GPATCH11	host	94	TRUE
GPATCH4	OK	negbinomial.size	2.94131915752678e-12	3.83953098693202e-12	GPATCH4	host	321	TRUE
GPATCH8	OK	negbinomial.size	0.0103160759519846	0.010776555899745	GPATCH8	host	122	TRUE
GPBP1	OK	negbinomial.size	1.82190833406191e-54	1.00793670250058e-53	GPBP1	host	190	TRUE
GPBP1L1	OK	negbinomial.size	4.8420085439469e-33	1.39760903225016e-32	GPBP1L1	host	75	TRUE
GPI	OK	negbinomial.size	0.00157424336965704	0.00166428783928968	GPI	host	209	TRUE
GPN3	OK	negbinomial.size	8.24131172328471e-21	1.43210400832506e-20	GPN3	host	118	TRUE
GPRIN3	OK	negbinomial.size	8.15060204996445e-30	2.06494614240922e-29	GPRIN3	host	69	TRUE
GPX1	OK	negbinomial.size	4.77494249670582e-08	5.53757145874653e-08	GPX1	host	254	TRUE
GPX4	OK	negbinomial.size	1.21299690191448e-67	9.00885598613653e-67	GPX4	host	1007	TRUE
GRB2	OK	negbinomial.size	2.02055427404671e-22	3.77750750199652e-22	GRB2	host	158	TRUE
GRINA	OK	negbinomial.size	6.57582827612597e-15	9.36156209288305e-15	GRINA	host	71	TRUE
GRPEL1	OK	negbinomial.size	1.62882480633e-07	1.85914634911982e-07	GRPEL1	host	156	TRUE
GRSF1	OK	negbinomial.size	2.1484627520622e-30	5.55119089154752e-30	GRSF1	host	69	TRUE
GSPT1	OK	negbinomial.size	1.21234557727888e-18	1.95526036831344e-18	GSPT1	host	71	TRUE
GSTK1	OK	negbinomial.size	4.91593545413569e-63	3.37374220090789e-62	GSTK1	host	160	TRUE
GSTO1	OK	negbinomial.size	5.00259912658409e-17	7.65089560826425e-17	GSTO1	host	134	TRUE
GSTP1	OK	negbinomial.size	2.29149531813355e-37	7.78916851607987e-37	GSTP1	host	149	TRUE
GTF2A1	OK	negbinomial.size	1.860820967505e-48	8.78555966225511e-48	GTF2A1	host	106	TRUE
GTF2A2	OK	negbinomial.size	3.31882181210366e-60	2.12941367944244e-59	GTF2A2	host	164	TRUE
GTF2B	OK	negbinomial.size	3.2678334123892e-26	7.12006837943877e-26	GTF2B	host	88	TRUE
GTF2E2	OK	negbinomial.size	2.73953260950157e-35	8.5854523879659e-35	GTF2E2	host	74	TRUE
GTF2F1	OK	negbinomial.size	4.14061862225517e-09	4.92483816387424e-09	GTF2F1	host	286	TRUE
GTF2F2	OK	negbinomial.size	8.5280762386887e-05	9.2411165904245e-05	GTF2F2	host	112	TRUE
GTF2H1	OK	negbinomial.size	1.59433291560796e-08	1.86963409317689e-08	GTF2H1	host	78	TRUE
GTF2I	OK	negbinomial.size	1.32371751814886e-25	2.81809756972398e-25	GTF2I	host	142	TRUE
GTF3A	OK	negbinomial.size	5.08928535876379e-81	4.79867978900249e-80	GTF3A	host	203	TRUE
GTF3C6	OK	negbinomial.size	2.75008403807092e-60	1.77148977739499e-59	GTF3C6	host	186	TRUE
GTPBP10	OK	negbinomial.size	3.75715640425269e-29	9.25911347199547e-29	GTPBP10	host	93	TRUE
GTPBP4	OK	negbinomial.size	4.65457187467673e-07	5.26288575193722e-07	GTPBP4	host	248	TRUE
GTSF1	OK	negbinomial.size	2.02643407731951e-59	1.27258495241706e-58	GTSF1	host	536	TRUE
GUF1	OK	negbinomial.size	1.48226041028221e-17	2.3137203045336e-17	GUF1	host	74	TRUE
GUK1	OK	negbinomial.size	1.7513391713044e-71	1.41017483273594e-70	GUK1	host	238	TRUE
GUSB	OK	negbinomial.size	1.17941190125221e-12	1.56469286899406e-12	GUSB	host	194	TRUE
GYG1	OK	negbinomial.size	2.22216121751921e-47	1.00818555656764e-46	GYG1	host	90	TRUE
H1FX	OK	negbinomial.size	1.00158559846814e-21	1.82223599094903e-21	H1FX	host	93	TRUE
H2AFV	OK	negbinomial.size	3.03779923117258e-63	2.09808087027694e-62	H2AFV	host	209	TRUE
H2AFY	OK	negbinomial.size	7.48634035347518e-19	1.215222812867e-18	H2AFY	host	123	TRUE
H2AFZ	OK	negbinomial.size	0	0	H2AFZ	host	422	TRUE
H3F3B	OK	negbinomial.size	1.44471252358172e-144	3.82085352781408e-143	H3F3B	host	364	TRUE
HACD3	OK	negbinomial.size	3.74271343391983e-18	5.95939637814059e-18	HACD3	host	236	TRUE
HADHA	OK	negbinomial.size	1.87687038702112e-12	2.47084555604196e-12	HADHA	host	140	TRUE
HARS	OK	negbinomial.size	1.21648172440832e-18	1.96095889469785e-18	HARS	host	97	TRUE
HAT1	OK	negbinomial.size	4.48616574328077e-25	9.34282788917564e-25	HAT1	host	103	TRUE
HAUS1	OK	negbinomial.size	1.12838091640095e-31	3.07422371947428e-31	HAUS1	host	127	TRUE
HAUS2	OK	negbinomial.size	6.87133095670868e-09	8.11340820405565e-09	HAUS2	host	87	TRUE
HAX1	OK	negbinomial.size	3.74394652094134e-29	9.24055996405323e-29	HAX1	host	156	TRUE
HBD	OK	negbinomial.size	6.73280153772142e-37	2.24864511316302e-36	HBD	host	120	TRUE
HBE1	OK	negbinomial.size	0.955767506661771	0.957238823636312	HBE1	host	71	TRUE
HBS1L	OK	negbinomial.size	1.47559701692409e-19	2.47428716291447e-19	HBS1L	host	136	TRUE
HCLS1	OK	negbinomial.size	2.44342697823715e-17	3.78138342540697e-17	HCLS1	host	138	TRUE
HDAC1	OK	negbinomial.size	1.52024217524559e-17	2.37186944655822e-17	HDAC1	host	127	TRUE
HDAC2	OK	negbinomial.size	1.46467388915956e-29	3.6650647395662e-29	HDAC2	host	172	TRUE
HDAC7	OK	negbinomial.size	3.24939978836095e-31	8.65708231903209e-31	HDAC7	host	72	TRUE
HDDC2	OK	negbinomial.size	9.33147400959833e-34	2.76459790102217e-33	HDDC2	host	94	TRUE
HDGF	OK	negbinomial.size	2.81390683381595e-34	8.49131626196964e-34	HDGF	host	188	TRUE
HDLBP	OK	negbinomial.size	4.99011772451794e-16	7.35850088751444e-16	HDLBP	host	92	TRUE
HEATR1	OK	negbinomial.size	3.21305792681607e-16	4.77700065627636e-16	HEATR1	host	71	TRUE
HEBP2	OK	negbinomial.size	1.08146487260795e-30	2.81891444759107e-30	HEBP2	host	205	TRUE
HELLS	OK	negbinomial.size	6.36986978768304e-12	8.20641046310215e-12	HELLS	host	123	TRUE
HERC4	OK	negbinomial.size	0.00193712222195242	0.00204725750097831	HERC4	host	79	TRUE
HERC5	OK	negbinomial.size	7.00398344905564e-23	1.33083867755713e-22	HERC5	host	81	TRUE
HERPUD1	OK	negbinomial.size	2.37962492307056e-27	5.40567030359535e-27	HERPUD1	host	83	TRUE
HERPUD2	OK	negbinomial.size	9.1342117795764e-26	1.95741705658511e-25	HERPUD2	host	80	TRUE
HES7	OK	negbinomial.size	0.0734967182838053	0.0755879938593799	HES7	host	87	TRUE
HEXB	OK	negbinomial.size	1.29684339565158e-21	2.34498697390472e-21	HEXB	host	203	TRUE
HEXIM1	OK	negbinomial.size	6.57128652723919e-22	1.20294851283675e-21	HEXIM1	host	88	TRUE
HGF	OK	negbinomial.size	1.10757319683522e-140	2.7714889302346e-139	HGF	host	177	TRUE
HGS	OK	negbinomial.size	0.000101834927088202	0.000110129327732022	HGS	host	76	TRUE
HIBCH	OK	negbinomial.size	0.00355295536876387	0.00373554098726208	HIBCH	host	115	TRUE
HIGD1A	OK	negbinomial.size	2.30866004590832e-22	4.31117745656703e-22	HIGD1A	host	78	TRUE
HIGD2A	OK	negbinomial.size	5.28575009492803e-43	2.1045954784334e-42	HIGD2A	host	171	TRUE
HIKESHI	OK	negbinomial.size	4.001068657479e-19	6.58011948573265e-19	HIKESHI	host	82	TRUE
HINT1	OK	negbinomial.size	2.90386309652487e-85	3.02764956826776e-84	HINT1	host	565	TRUE
HINT2	OK	negbinomial.size	1.27251139226865e-23	2.50270831865171e-23	HINT2	host	76	TRUE
HIP1	OK	negbinomial.size	1.41485490593518e-15	2.05837343873307e-15	HIP1	host	75	TRUE
HIRA	OK	negbinomial.size	1.16789468904077e-11	1.49396831437264e-11	HIRA	host	109	TRUE
HIST1H4C	OK	negbinomial.size	1.66140988905127e-06	1.85979572232752e-06	HIST1H4C	host	81	TRUE
HLA-A	OK	negbinomial.size	3.61098448887182e-215	2.06079518285966e-213	HLA-A	host	659	TRUE
HLA-B	OK	negbinomial.size	6.36287261856886e-284	6.89947487606817e-282	HLA-B	host	697	TRUE
HLA-C	OK	negbinomial.size	2.02605892354886e-116	3.66153871016913e-115	HLA-C	host	427	TRUE
HLA-DPA1	OK	negbinomial.size	4.97227151311239e-45	2.09247079329296e-44	HLA-DPA1	host	149	TRUE
HLA-DPB1	OK	negbinomial.size	2.25676923981372e-05	2.47264073328192e-05	HLA-DPB1	host	73	TRUE
HLA-DQA1	OK	negbinomial.size	5.30300048568806e-26	1.14470209555032e-25	HLA-DQA1	host	97	TRUE
HLA-DRA	OK	negbinomial.size	3.41409734564301e-53	1.82066535497979e-52	HLA-DRA	host	99	TRUE
HLA-DRB1	OK	negbinomial.size	2.13579757287354e-11	2.71396465021782e-11	HLA-DRB1	host	180	TRUE
HLA-DRB6	OK	negbinomial.size	0.00256597399432251	0.00270570936905385	HLA-DRB6	host	70	TRUE
HLA-E	OK	negbinomial.size	2.81246043618519e-125	5.79046442969015e-124	HLA-E	host	384	TRUE
HLA-F	OK	negbinomial.size	3.17919242857522e-117	5.81006346637932e-116	HLA-F	host	299	TRUE
HLTF	OK	negbinomial.size	3.93190529120124e-25	8.2095557845171e-25	HLTF	host	87	TRUE
HM13	OK	negbinomial.size	1.17224026570909e-10	1.45656897798001e-10	HM13	host	98	TRUE
HMGA1	OK	negbinomial.size	7.72478420206582e-29	1.86830654344388e-28	HMGA1	host	300	TRUE
HMGB1	OK	negbinomial.size	6.21781761928902e-166	2.1517617782497e-164	HMGB1	host	266	TRUE
HMGB2	OK	negbinomial.size	2.38072683173278e-25	5.01912144110611e-25	HMGB2	host	267	TRUE
HMGCS1	OK	negbinomial.size	2.56517801153615e-07	2.91970751278065e-07	HMGCS1	host	121	TRUE
HMGN1	OK	negbinomial.size	1.55564073635623e-75	1.37888264723892e-74	HMGN1	host	196	TRUE
HMGN2	OK	negbinomial.size	1.42459394061483e-114	2.51858917870654e-113	HMGN2	host	191	TRUE
HMGN3	OK	negbinomial.size	4.71466387823314e-83	4.7190158756592e-82	HMGN3	host	539	TRUE
HMGN5	OK	negbinomial.size	7.24449529337873e-18	1.14288764254903e-17	HMGN5	host	122	TRUE
HNRNPA0	OK	negbinomial.size	4.19249451006478e-32	1.16466136987538e-31	HNRNPA0	host	91	TRUE
HNRNPA1	OK	negbinomial.size	5.03559539870799e-63	3.44858775410465e-62	HNRNPA1	host	397	TRUE
HNRNPA1P48	OK	negbinomial.size	7.49055408009146e-12	9.64256922142363e-12	HNRNPA1P48	host	73	TRUE
HNRNPA2B1	OK	negbinomial.size	2.31385166634518e-163	7.68057088838865e-162	HNRNPA2B1	host	622	TRUE
HNRNPA3	OK	negbinomial.size	5.54787533295778e-23	1.05973214668888e-22	HNRNPA3	host	173	TRUE
HNRNPAB	OK	negbinomial.size	1.26731779344199e-15	1.8445569494706e-15	HNRNPAB	host	200	TRUE
HNRNPC	OK	negbinomial.size	4.07603528651468e-49	1.95565527832334e-48	HNRNPC	host	491	TRUE
HNRNPD	OK	negbinomial.size	3.95379491360711e-29	9.72896736305894e-29	HNRNPD	host	414	TRUE
HNRNPDL	OK	negbinomial.size	9.11742010298035e-88	9.98618437541922e-87	HNRNPDL	host	350	TRUE
HNRNPF	OK	negbinomial.size	1.19082321069124e-52	6.23791933072238e-52	HNRNPF	host	175	TRUE
HNRNPH1	OK	negbinomial.size	1.05821215925617e-18	1.71091657756476e-18	HNRNPH1	host	387	TRUE
HNRNPH3	OK	negbinomial.size	1.98014710787095e-44	8.15369435684077e-44	HNRNPH3	host	199	TRUE
HNRNPK	OK	negbinomial.size	1.10460856544033e-95	1.36627059444007e-94	HNRNPK	host	390	TRUE
HNRNPL	OK	negbinomial.size	5.08945671860859e-21	8.95887592296198e-21	HNRNPL	host	110	TRUE
HNRNPM	OK	negbinomial.size	1.66424045603355e-24	3.37517094979872e-24	HNRNPM	host	526	TRUE
HNRNPR	OK	negbinomial.size	2.15123500548696e-83	2.17328182386617e-82	HNRNPR	host	184	TRUE
HNRNPU	OK	negbinomial.size	3.4187423688542e-85	3.55308911370055e-84	HNRNPU	host	260	TRUE
HNRNPUL1	OK	negbinomial.size	3.81353039849447e-49	1.83512047134652e-48	HNRNPUL1	host	127	TRUE
HOOK3	OK	negbinomial.size	1.20053220193571e-12	1.59206329103012e-12	HOOK3	host	93	TRUE
HP1BP3	OK	negbinomial.size	1.78501779811636e-32	5.02741376387232e-32	HP1BP3	host	179	TRUE
HPF1	OK	negbinomial.size	3.0534879363865e-39	1.10366625078503e-38	HPF1	host	131	TRUE
HPRT1	OK	negbinomial.size	9.24808072436754e-13	1.23093316679082e-12	HPRT1	host	110	TRUE
HRASLS2	OK	negbinomial.size	5.99118840414273e-57	3.47403491598508e-56	HRASLS2	host	124	TRUE
HSBP1	OK	negbinomial.size	1.47100249288956e-60	9.55123973926098e-60	HSBP1	host	151	TRUE
HSCB	OK	negbinomial.size	6.37939183243403e-08	7.3772348492385e-08	HSCB	host	70	TRUE
HSD17B10	OK	negbinomial.size	2.6482927586074e-17	4.09453248277085e-17	HSD17B10	host	97	TRUE
HSD17B11	OK	negbinomial.size	7.28370308229736e-21	1.26908870523371e-20	HSD17B11	host	89	TRUE
HSD17B12	OK	negbinomial.size	2.30135763502668e-12	3.02233200918119e-12	HSD17B12	host	81	TRUE
HSP90AA1	OK	negbinomial.size	2.26626308525151e-102	3.17765250703584e-101	HSP90AA1	host	863	TRUE
HSP90AA2P	OK	negbinomial.size	4.87226934683502e-05	5.30793442238926e-05	HSP90AA2P	host	85	TRUE
HSP90AB1	OK	negbinomial.size	4.56482696826355e-96	5.6894184397553e-95	HSP90AB1	host	802	TRUE
HSP90B1	OK	negbinomial.size	6.52452701235929e-55	3.6405293947178e-54	HSP90B1	host	998	TRUE
HSP90B2P	OK	negbinomial.size	0.99538879797183	0.99538879797183	HSP90B2P	host	96	TRUE
HSPA14	OK	negbinomial.size	2.27806097896779e-06	2.54220664308138e-06	HSPA14	host	78	TRUE
HSPA1A	OK	negbinomial.size	4.99290217338609e-23	9.5540651588382e-23	HSPA1A	host	67	TRUE
HSPA4	OK	negbinomial.size	2.41853769209145e-34	7.33224893977025e-34	HSPA4	host	274	TRUE
HSPA4L	OK	negbinomial.size	7.42566906206666e-27	1.65563409588094e-26	HSPA4L	host	81	TRUE
HSPA5	OK	negbinomial.size	6.50209159407526e-152	1.80780375688263e-150	HSPA5	host	278	TRUE
HSPA8	OK	negbinomial.size	1.18225828051457e-217	6.86765390448908e-216	HSPA8	host	468	TRUE
HSPA9	OK	negbinomial.size	2.25555114046644e-39	8.21647016790295e-39	HSPA9	host	163	TRUE
HSPB1	OK	negbinomial.size	2.03868429281913e-224	1.30036078520405e-222	HSPB1	host	380	TRUE
HSPB11	OK	negbinomial.size	5.71102153634569e-59	3.52522828419972e-58	HSPB11	host	139	TRUE
HSPD1	OK	negbinomial.size	1.20437966398262e-248	9.11127220217548e-247	HSPD1	host	349	TRUE
HSPE1	OK	negbinomial.size	3.86587986156056e-227	2.67568238077798e-225	HSPE1	host	303	TRUE
HSPH1	OK	negbinomial.size	7.46428531214361e-62	4.95537145314351e-61	HSPH1	host	346	TRUE
HTATSF1	OK	negbinomial.size	6.17282742116357e-21	1.08016178596262e-20	HTATSF1	host	95	TRUE
HUWE1	OK	negbinomial.size	1.75475852240322e-06	1.96293998396756e-06	HUWE1	host	69	TRUE
HYOU1	OK	negbinomial.size	3.29317009885091e-12	4.2885037356133e-12	HYOU1	host	94	TRUE
IARS	OK	negbinomial.size	5.07761039170001e-12	6.56236257616215e-12	IARS	host	101	TRUE
IARS2	OK	negbinomial.size	5.12121791832326e-31	1.35441641368338e-30	IARS2	host	96	TRUE
ICAM1	OK	negbinomial.size	3.25960150016492e-37	1.1045295500038e-36	ICAM1	host	142	TRUE
ICE2	OK	negbinomial.size	4.33711390964504e-19	7.1183812048816e-19	ICE2	host	89	TRUE
ID3	OK	negbinomial.size	7.86611742997372e-28	1.8186552949328e-27	ID3	host	68	TRUE
IDI1	OK	negbinomial.size	1.99319528782563e-23	3.88720879574146e-23	IDI1	host	93	TRUE
IER2	OK	negbinomial.size	7.70688743689904e-55	4.29289466305352e-54	IER2	host	127	TRUE
IER3IP1	OK	negbinomial.size	1.32230385439043e-17	2.06701318516678e-17	IER3IP1	host	273	TRUE
IFI16	OK	negbinomial.size	9.52259030141706e-189	3.97140849365509e-187	IFI16	host	231	TRUE
IFI27	OK	negbinomial.size	1.04181276829835e-172	3.89542176468338e-171	IFI27	host	298	TRUE
IFI27L2	OK	negbinomial.size	2.43395324195787e-16	3.63528461712073e-16	IFI27L2	host	162	TRUE
IFI35	OK	negbinomial.size	2.2911911446713e-38	8.03151378622386e-38	IFI35	host	164	TRUE
IFI6	OK	negbinomial.size	1.94861366451386e-158	6.09503870256114e-157	IFI6	host	289	TRUE
IFIH1	OK	negbinomial.size	3.5820400219685e-27	8.08070470975281e-27	IFIH1	host	78	TRUE
IFIT3	OK	negbinomial.size	3.67843559608166e-46	1.61049138547156e-45	IFIT3	host	91	TRUE
IFITM1	OK	negbinomial.size	8.72743489296813e-70	6.71166565173176e-69	IFITM1	host	112	TRUE
IFNAR1	OK	negbinomial.size	6.38135809264002e-46	2.77520827210668e-45	IFNAR1	host	119	TRUE
IFNAR2	OK	negbinomial.size	2.74774099731363e-23	5.32364589890484e-23	IFNAR2	host	111	TRUE
IFRD1	OK	negbinomial.size	0.00214550140645425	0.00226454123140677	IFRD1	host	180	TRUE
IGBP1	OK	negbinomial.size	2.61750949242342e-17	4.04886275741958e-17	IGBP1	host	73	TRUE
IGF2BP3	OK	negbinomial.size	6.03982462720914e-16	8.87423193871334e-16	IGF2BP3	host	217	TRUE
IGF2R	OK	negbinomial.size	3.64535906390537e-17	5.60678630490977e-17	IGF2R	host	75	TRUE
IGHM	OK	negbinomial.size	1.58436820118759e-79	1.47677643508975e-78	IGHM	host	159	TRUE
IGKC	OK	negbinomial.size	3.48393148484212e-26	7.58582939771848e-26	IGKC	host	140	TRUE
IGLC3	OK	negbinomial.size	1.06156013106206e-41	4.12575281522685e-41	IGLC3	host	153	TRUE
IK	OK	negbinomial.size	4.66984048186195e-12	6.04255810958509e-12	IK	host	320	TRUE
IKBIP	OK	negbinomial.size	8.85174867948281e-13	1.18059608258949e-12	IKBIP	host	77	TRUE
IKZF3	OK	negbinomial.size	3.75965260761979e-107	5.63601379381897e-106	IKZF3	host	188	TRUE
IL13RA2	OK	negbinomial.size	2.38416738004601e-10	2.93887703194e-10	IL13RA2	host	171	TRUE
IL17RB	OK	negbinomial.size	0.888533054217803	0.891547817819406	IL17RB	host	181	TRUE
IL2RB	OK	negbinomial.size	3.6037220498289e-240	2.6050906284652e-238	IL2RB	host	278	TRUE
IL2RG	OK	negbinomial.size	2.24879801888056e-23	4.3752033226187e-23	IL2RG	host	130	TRUE
IL6ST	OK	negbinomial.size	2.21048143417113e-26	4.84923931548636e-26	IL6ST	host	77	TRUE
ILF2	OK	negbinomial.size	4.85758589628863e-19	7.94855478904774e-19	ILF2	host	268	TRUE
ILF3	OK	negbinomial.size	5.15422252890064e-62	3.44285131139913e-61	ILF3	host	242	TRUE
ILF3-AS1	OK	negbinomial.size	2.43757342032661e-34	7.3830785254399e-34	ILF3-AS1	host	84	TRUE
IMMT	OK	negbinomial.size	1.27031643188003e-22	2.39140008848712e-22	IMMT	host	153	TRUE
IMP3	OK	negbinomial.size	2.59269158579072e-25	5.45185890664332e-25	IMP3	host	80	TRUE
IMP4	OK	negbinomial.size	2.0075730988226e-08	2.34914938506112e-08	IMP4	host	94	TRUE
IMPA1	OK	negbinomial.size	3.21548969240298e-12	4.18902201417176e-12	IMPA1	host	151	TRUE
IMPDH2	OK	negbinomial.size	1.00824611056183e-24	2.07190435733268e-24	IMPDH2	host	211	TRUE
ING3	OK	negbinomial.size	2.31325381594741e-31	6.22416432032831e-31	ING3	host	95	TRUE
INSIG1	OK	negbinomial.size	4.835943260284e-08	5.60631626005126e-08	INSIG1	host	75	TRUE
INTS10	OK	negbinomial.size	4.00321298066604e-22	7.41175402737999e-22	INTS10	host	115	TRUE
INTS12	OK	negbinomial.size	2.14196782365378e-34	6.51807420986505e-34	INTS12	host	76	TRUE
INTS13	OK	negbinomial.size	6.1260144308883e-28	1.42852508556843e-27	INTS13	host	123	TRUE
INTS8	OK	negbinomial.size	2.08127497789292e-12	2.73440529203783e-12	INTS8	host	86	TRUE
INTU	OK	negbinomial.size	9.41985754483727e-05	0.000101938777755674	INTU	host	68	TRUE
IP6K2	OK	negbinomial.size	5.0714100960261e-29	1.23853581399196e-28	IP6K2	host	106	TRUE
IPO7	OK	negbinomial.size	2.6772028176268e-54	1.47359403819627e-53	IPO7	host	135	TRUE
IQCB1	OK	negbinomial.size	3.99774815327199e-16	5.91390393023819e-16	IQCB1	host	75	TRUE
IQGAP1	OK	negbinomial.size	3.08638248068294e-31	8.23626104155996e-31	IQGAP1	host	131	TRUE
IQGAP2	OK	negbinomial.size	1.28583444918228e-33	3.79222072818673e-33	IQGAP2	host	94	TRUE
IRF1	OK	negbinomial.size	4.66991354475799e-112	7.711283635075e-111	IRF1	host	176	TRUE
IRF2	OK	negbinomial.size	9.8850125218409e-60	6.25602057072927e-59	IRF2	host	138	TRUE
IRF3	OK	negbinomial.size	1.69324410899365e-31	4.59010257213029e-31	IRF3	host	106	TRUE
IRF4	OK	negbinomial.size	2.77811822640779e-114	4.85871967231427e-113	IRF4	host	186	TRUE
IRF7	OK	negbinomial.size	7.03022876805332e-38	2.42516799390005e-37	IRF7	host	96	TRUE
ISCU	OK	negbinomial.size	1.31063134539893e-273	1.29196477775233e-271	ISCU	host	1205	TRUE
ISG15	OK	negbinomial.size	2.72880017595859e-122	5.37987089235958e-121	ISG15	host	260	TRUE
ISG20	OK	negbinomial.size	1.43301235454661e-100	1.91048737268037e-99	ISG20	host	217	TRUE
ISG20L2	OK	negbinomial.size	2.77206948939945e-22	5.16468616782154e-22	ISG20L2	host	84	TRUE
IST1	OK	negbinomial.size	7.55568439346564e-13	1.00980449186293e-12	IST1	host	75	TRUE
ITCH	OK	negbinomial.size	3.41972547681885e-08	3.98437212610735e-08	ITCH	host	77	TRUE
ITFG1	OK	negbinomial.size	6.11013977134389e-11	7.65355590149468e-11	ITFG1	host	93	TRUE
ITGA4	OK	negbinomial.size	1.38715737098089e-37	4.74492421430161e-37	ITGA4	host	126	TRUE
ITGB1	OK	negbinomial.size	1.40347365019563e-86	1.51175489539284e-85	ITGB1	host	419	TRUE
ITGB3BP	OK	negbinomial.size	5.9030756653389e-39	2.1218458717511e-38	ITGB3BP	host	149	TRUE
ITM2A	OK	negbinomial.size	6.81118298247964e-76	6.07035020328939e-75	ITM2A	host	250	TRUE
ITM2B	OK	negbinomial.size	1.99518914625678e-40	7.52068400089605e-40	ITM2B	host	165	TRUE
ITSN2	OK	negbinomial.size	1.40594846440991e-23	2.75681154594662e-23	ITSN2	host	83	TRUE
IVNS1ABP	OK	negbinomial.size	3.69712414567311e-09	4.40378793331183e-09	IVNS1ABP	host	76	TRUE
IWS1	OK	negbinomial.size	1.11449948131604e-27	2.55674669444364e-27	IWS1	host	93	TRUE
JAK1	OK	negbinomial.size	4.7531107865232e-19	7.78543272334339e-19	JAK1	host	70	TRUE
JCHAIN	OK	negbinomial.size	2.36384008933323e-206	1.16508663796985e-204	JCHAIN	host	67	TRUE
JKAMP	OK	negbinomial.size	4.42777135553677e-24	8.83652774206204e-24	JKAMP	host	68	TRUE
JMJD1C	OK	negbinomial.size	2.27551226340639e-15	3.2913478847759e-15	JMJD1C	host	72	TRUE
JPT1	OK	negbinomial.size	4.74783382487504e-22	8.75054018828244e-22	JPT1	host	531	TRUE
JPX	OK	negbinomial.size	1.20606955311636e-07	1.38000149711133e-07	JPX	host	87	TRUE
JTB	OK	negbinomial.size	4.57913645028595e-70	3.53822586051786e-69	JTB	host	367	TRUE
JUNB	OK	negbinomial.size	8.34137958666984e-108	1.25622721275171e-106	JUNB	host	167	TRUE
JUND	OK	negbinomial.size	1.97986990718805e-13	2.68690730416468e-13	JUND	host	71	TRUE
KARS	OK	negbinomial.size	3.97168333696136e-41	1.51820045771272e-40	KARS	host	167	TRUE
KCTD2	OK	negbinomial.size	6.93888916594795e-09	8.19020553585947e-09	KCTD2	host	166	TRUE
KCTD20	OK	negbinomial.size	2.03247043306989e-27	4.62351490823521e-27	KCTD20	host	75	TRUE
KDELR1	OK	negbinomial.size	1.47074962733307e-16	2.20782119876071e-16	KDELR1	host	70	TRUE
KDELR2	OK	negbinomial.size	8.5497579286114e-31	2.23751911035985e-30	KDELR2	host	143	TRUE
KDM2A	OK	negbinomial.size	3.08775819127377e-19	5.10390111596219e-19	KDM2A	host	74	TRUE
KDM5A	OK	negbinomial.size	3.11078327184737e-33	9.05132198865787e-33	KDM5A	host	85	TRUE
KEAP1	OK	negbinomial.size	4.02806326377646e-26	8.73552653137656e-26	KEAP1	host	71	TRUE
KHDRBS1	OK	negbinomial.size	2.58860806281844e-36	8.43761726287414e-36	KHDRBS1	host	211	TRUE
KHSRP	OK	negbinomial.size	2.8526014289437e-28	6.7438317211874e-28	KHSRP	host	127	TRUE
KIAA0368	OK	negbinomial.size	2.9911250016999e-10	3.67452025322122e-10	KIAA0368	host	128	TRUE
KIAA1024L	OK	negbinomial.size	1.11351345770554e-15	1.6243315147606e-15	KIAA1024L	host	170	TRUE
KIAA1143	OK	negbinomial.size	6.67701587379832e-49	3.1894761582182e-48	KIAA1143	host	111	TRUE
KIAA1524	OK	negbinomial.size	1.88805149888546e-25	3.99598667916357e-25	KIAA1524	host	115	TRUE
KIAA1551	OK	negbinomial.size	0.000229765348454325	0.000247001546107707	KIAA1551	host	175	TRUE
KIAA1586	OK	negbinomial.size	0.987848812710386	0.988456532681294	KIAA1586	host	198	TRUE
KIF20B	OK	negbinomial.size	2.05857697269532e-33	6.02749855281538e-33	KIF20B	host	75	TRUE
KIF22	OK	negbinomial.size	4.11165579674382e-23	7.89098307186291e-23	KIF22	host	114	TRUE
KIF2A	OK	negbinomial.size	3.01243361078174e-47	1.35914653756907e-46	KIF2A	host	135	TRUE
KIF3B	OK	negbinomial.size	6.21326094689459e-21	1.08665257313162e-20	KIF3B	host	68	TRUE
KIF5B	OK	negbinomial.size	2.92657083632727e-39	1.05896940273333e-38	KIF5B	host	181	TRUE
KIFAP3	OK	negbinomial.size	3.33765194045563e-14	4.65183451683897e-14	KIFAP3	host	121	TRUE
KIN	OK	negbinomial.size	0.0172510785247881	0.017946197134997	KIN	host	204	TRUE
KMT2A	OK	negbinomial.size	6.23135433445373e-22	1.14200538873115e-21	KMT2A	host	93	TRUE
KMT2C	OK	negbinomial.size	7.68133510539454e-17	1.16654449569787e-16	KMT2C	host	85	TRUE
KMT2E	OK	negbinomial.size	6.64476659391457e-28	1.54727456907689e-27	KMT2E	host	103	TRUE
KPNA2	OK	negbinomial.size	4.91782196676919e-21	8.66612939214528e-21	KPNA2	host	85	TRUE
KPNA4	OK	negbinomial.size	1.80652297409702e-17	2.80774927603326e-17	KPNA4	host	135	TRUE
KPNB1	OK	negbinomial.size	4.7564322425392e-99	6.26424052023482e-98	KPNB1	host	204	TRUE
KRI1	OK	negbinomial.size	4.43312209166231e-07	5.01598127449652e-07	KRI1	host	121	TRUE
KRIT1	OK	negbinomial.size	3.61083331254124e-16	5.35371046750075e-16	KRIT1	host	96	TRUE
KRR1	OK	negbinomial.size	5.26920463162726e-30	1.34860131130476e-29	KRR1	host	117	TRUE
KRT10	OK	negbinomial.size	1.08996035967817e-51	5.57490731137279e-51	KRT10	host	121	TRUE
KSHV:K1	OK	negbinomial.size	2.44119706492698e-57	1.43084937877612e-56	KSHV:K1	KSHV:latent	374	TRUE
KSHV:K10	OK	negbinomial.size	7.13574457074529e-264	6.10857291806169e-262	KSHV:K10	KSHV:late	1040	TRUE
KSHV:K10.5	OK	negbinomial.size	3.76593903618107e-82	3.71230293475667e-81	KSHV:K10.5	KSHV:late	706	TRUE
KSHV:K11	OK	negbinomial.size	5.41985749214944e-152	1.5198962432726e-150	KSHV:K11	KSHV:late	774	TRUE
KSHV:K12	OK	negbinomial.size	8.60360785596029e-218	5.08864297371615e-216	KSHV:K12	KSHV:latent	1132	TRUE
KSHV:K15	OK	negbinomial.size	4.92043297308503e-315	5.92821054125419e-313	KSHV:K15	KSHV:unannotated	966	TRUE
KSHV:K2	OK	negbinomial.size	0.528802761662936	0.533063335509616	KSHV:K2	KSHV:latent	1192	TRUE
KSHV:K3	OK	negbinomial.size	6.24511819817959e-93	7.41436843017452e-92	KSHV:K3	KSHV:early	1025	TRUE
KSHV:K4	OK	negbinomial.size	8.48864159365761e-75	7.36361362777819e-74	KSHV:K4	KSHV:immediate	1130	TRUE
KSHV:K4.1	OK	negbinomial.size	1.18456936303161e-109	1.86154789272552e-108	KSHV:K4.1	KSHV:immediate	491	TRUE
KSHV:K4.2	OK	negbinomial.size	7.54800368864177e-270	7.01533028547191e-268	KSHV:K4.2	KSHV:immediate	849	TRUE
KSHV:K5	OK	negbinomial.size	2.96935236741492e-32	8.30550580498774e-32	KSHV:K5	KSHV:immediate	746	TRUE
KSHV:K6	OK	negbinomial.size	0.0154120655343905	0.0160484792520397	KSHV:K6	KSHV:immediate	1010	TRUE
KSHV:K7	OK	negbinomial.size	1.84210471634405e-285	2.06633332491973e-283	KSHV:K7	KSHV:unannotated	1117	TRUE
KSHV:K8	OK	negbinomial.size	1.10799570542402e-11	1.42028635863296e-11	KSHV:K8	KSHV:immediate	513	TRUE
KSHV:K8.1	OK	negbinomial.size	0	0	KSHV:K8.1	KSHV:late	1140	TRUE
KSHV:K9	OK	negbinomial.size	0	0	KSHV:K9	KSHV:late	1080	TRUE
KSHV:ORF10	OK	negbinomial.size	1.85665107251554e-05	2.03974533566128e-05	KSHV:ORF10	KSHV:late	233	TRUE
KSHV:ORF11	OK	negbinomial.size	1.27071811190664e-119	2.38939076186838e-118	KSHV:ORF11	KSHV:immediate	1114	TRUE
KSHV:ORF16	OK	negbinomial.size	1.08602526055723e-196	4.77410834134144e-195	KSHV:ORF16	KSHV:immediate	1009	TRUE
KSHV:ORF17	OK	negbinomial.size	2.744997813427e-48	1.29412723001131e-47	KSHV:ORF17	KSHV:late	378	TRUE
KSHV:ORF18	OK	negbinomial.size	1.63849875451881e-20	2.82760554294414e-20	KSHV:ORF18	KSHV:early	319	TRUE
KSHV:ORF19	OK	negbinomial.size	7.70481050579617e-49	3.66429072739107e-48	KSHV:ORF19	KSHV:unannotated	299	TRUE
KSHV:ORF2	OK	negbinomial.size	0.604331085971671	0.608445998968074	KSHV:ORF2	KSHV:unannotated	95	TRUE
KSHV:ORF20	OK	negbinomial.size	1.43942949769009e-26	3.18102184509909e-26	KSHV:ORF20	KSHV:unannotated	191	TRUE
KSHV:ORF21	OK	negbinomial.size	1.12662617700904e-28	2.70074793943288e-28	KSHV:ORF21	KSHV:late	266	TRUE
KSHV:ORF22	OK	negbinomial.size	6.10045265208178e-266	5.36345202087082e-264	KSHV:ORF22	KSHV:late	1002	TRUE
KSHV:ORF23	OK	negbinomial.size	1.06463029210842e-72	8.7677021271612e-72	KSHV:ORF23	KSHV:late	725	TRUE
KSHV:ORF24	OK	negbinomial.size	5.38288131647417e-71	4.2812990030539e-70	KSHV:ORF24	KSHV:late	612	TRUE
KSHV:ORF25	OK	negbinomial.size	3.09836615092314e-87	3.38220976139362e-86	KSHV:ORF25	KSHV:late	580	TRUE
KSHV:ORF26	OK	negbinomial.size	3.23135499658326e-242	2.38899950088303e-240	KSHV:ORF26	KSHV:late	914	TRUE
KSHV:ORF27	OK	negbinomial.size	0	0	KSHV:ORF27	KSHV:late	1040	TRUE
KSHV:ORF28	OK	negbinomial.size	8.102218590655e-37	2.69494039625774e-36	KSHV:ORF28	KSHV:late	260	TRUE
KSHV:ORF29	OK	negbinomial.size	1.37668929604086e-110	2.23918514001046e-109	KSHV:ORF29	KSHV:late	685	TRUE
KSHV:ORF31	OK	negbinomial.size	2.28190190312636e-67	1.68322605235148e-66	KSHV:ORF31	KSHV:late	466	TRUE
KSHV:ORF32	OK	negbinomial.size	6.19665950157134e-20	1.05427475724956e-19	KSHV:ORF32	KSHV:late	144	TRUE
KSHV:ORF33	OK	negbinomial.size	1.68397231441526e-289	1.9564149781403e-287	KSHV:ORF33	KSHV:late	939	TRUE
KSHV:ORF34	OK	negbinomial.size	3.55648390584866e-15	5.1350386798605e-15	KSHV:ORF34	KSHV:early	252	TRUE
KSHV:ORF36	OK	negbinomial.size	2.15347620496413e-13	2.91885753947847e-13	KSHV:ORF36	KSHV:early	150	TRUE
KSHV:ORF37	OK	negbinomial.size	0	0	KSHV:ORF37	KSHV:early	1060	TRUE
KSHV:ORF38	OK	negbinomial.size	0	0	KSHV:ORF38	KSHV:early	1068	TRUE
KSHV:ORF39	OK	negbinomial.size	0	0	KSHV:ORF39	KSHV:early	1025	TRUE
KSHV:ORF4	OK	negbinomial.size	0	0	KSHV:ORF4	KSHV:early	1050	TRUE
KSHV:ORF40	OK	negbinomial.size	4.48400519787857e-47	2.00639187189807e-46	KSHV:ORF40	KSHV:late	329	TRUE
KSHV:ORF41	OK	negbinomial.size	1.53831429364387e-65	1.1169947315231e-64	KSHV:ORF41	KSHV:late	732	TRUE
KSHV:ORF42	OK	negbinomial.size	2.94056067136689e-267	2.65712329554347e-265	KSHV:ORF42	KSHV:late	1021	TRUE
KSHV:ORF43	OK	negbinomial.size	4.46405704163194e-37	1.50016297070544e-36	KSHV:ORF43	KSHV:late	391	TRUE
KSHV:ORF44	OK	negbinomial.size	4.79263304014533e-98	6.18668066650507e-97	KSHV:ORF44	KSHV:late	822	TRUE
KSHV:ORF45	OK	negbinomial.size	0	0	KSHV:ORF45	KSHV:immediate	1107	TRUE
KSHV:ORF46	OK	negbinomial.size	2.14472062635954e-166	7.58345238863867e-165	KSHV:ORF46	KSHV:early	912	TRUE
KSHV:ORF47	OK	negbinomial.size	1.39105140612513e-75	1.23636344921449e-74	KSHV:ORF47	KSHV:early	652	TRUE
KSHV:ORF48	OK	negbinomial.size	4.71646841881947e-32	1.30687153035943e-31	KSHV:ORF48	KSHV:unannotated	259	TRUE
KSHV:ORF49	OK	negbinomial.size	4.62988064203402e-137	1.10742659768652e-135	KSHV:ORF49	KSHV:unannotated	873	TRUE
KSHV:ORF50	OK	negbinomial.size	4.15050661864701e-15	5.97680302366477e-15	KSHV:ORF50	KSHV:immediate	278	TRUE
KSHV:ORF52	OK	negbinomial.size	0	0	KSHV:ORF52	KSHV:late	1077	TRUE
KSHV:ORF53	OK	negbinomial.size	4.25210031530775e-98	5.53283293027844e-97	KSHV:ORF53	KSHV:late	768	TRUE
KSHV:ORF54	OK	negbinomial.size	1.17137584390163e-184	4.76310702526501e-183	KSHV:ORF54	KSHV:late	944	TRUE
KSHV:ORF55	OK	negbinomial.size	2.29139537068514e-195	9.93854552111834e-194	KSHV:ORF55	KSHV:late	1019	TRUE
KSHV:ORF56	OK	negbinomial.size	3.98830477078546e-102	5.52083209334686e-101	KSHV:ORF56	KSHV:late	683	TRUE
KSHV:ORF57	OK	negbinomial.size	4.31205450104644e-114	7.46123047441706e-113	KSHV:ORF57	KSHV:immediate	1109	TRUE
KSHV:ORF58	OK	negbinomial.size	6.16916922064856e-215	3.46005301289134e-213	KSHV:ORF58	KSHV:early	1134	TRUE
KSHV:ORF59	OK	negbinomial.size	1.23095089846729e-128	2.63439688994349e-127	KSHV:ORF59	KSHV:early	1079	TRUE
KSHV:ORF6	OK	negbinomial.size	5.10382610148226e-74	4.31240163847319e-73	KSHV:ORF6	KSHV:early	950	TRUE
KSHV:ORF60	OK	negbinomial.size	5.23278344607546e-16	7.70934988681316e-16	KSHV:ORF60	KSHV:early	547	TRUE
KSHV:ORF61	OK	negbinomial.size	7.74595172792682e-70	5.97099075140899e-69	KSHV:ORF61	KSHV:early	741	TRUE
KSHV:ORF62	OK	negbinomial.size	2.04262730286131e-21	3.65493213212753e-21	KSHV:ORF62	KSHV:late	321	TRUE
KSHV:ORF63	OK	negbinomial.size	3.46147091754854e-24	6.93673579930816e-24	KSHV:ORF63	KSHV:unannotated	235	TRUE
KSHV:ORF64	OK	negbinomial.size	8.2532576802111e-172	3.05089173110531e-170	KSHV:ORF64	KSHV:unannotated	959	TRUE
KSHV:ORF65	OK	negbinomial.size	0	0	KSHV:ORF65	KSHV:late	1076	TRUE
KSHV:ORF66	OK	negbinomial.size	1.0918528642536e-54	6.05076212507148e-54	KSHV:ORF66	KSHV:late	518	TRUE
KSHV:ORF67	OK	negbinomial.size	8.3837806040592e-75	7.29209580347716e-74	KSHV:ORF67	KSHV:late	746	TRUE
KSHV:ORF67A	OK	negbinomial.size	1.22054959674999e-31	3.32255049224078e-31	KSHV:ORF67A	KSHV:unannotated	375	TRUE
KSHV:ORF68	OK	negbinomial.size	4.57881077772244e-63	3.15569310591761e-62	KSHV:ORF68	KSHV:late	761	TRUE
KSHV:ORF69	OK	negbinomial.size	5.82894284040671e-166	2.03887645804764e-164	KSHV:ORF69	KSHV:late	1051	TRUE
KSHV:ORF7	OK	negbinomial.size	1.93187152967626e-50	9.63861669637559e-50	KSHV:ORF7	KSHV:unannotated	896	TRUE
KSHV:ORF70	OK	negbinomial.size	2.03366035470088e-05	2.23044407749223e-05	KSHV:ORF70	KSHV:immediate	377	TRUE
KSHV:ORF71	OK	negbinomial.size	0.000301320366125422	0.000323283361149736	KSHV:ORF71	KSHV:latent	703	TRUE
KSHV:ORF72	OK	negbinomial.size	0.0410552925625064	0.0424651404470058	KSHV:ORF72	KSHV:latent	352	TRUE
KSHV:ORF73	OK	negbinomial.size	1.09175699669402e-58	6.67572464331889e-58	KSHV:ORF73	KSHV:latent	623	TRUE
KSHV:ORF74	OK	negbinomial.size	1.44887439644404e-09	1.74562533764166e-09	KSHV:ORF74	KSHV:early	406	TRUE
KSHV:ORF75	OK	negbinomial.size	3.12912030202741e-318	3.91501091046094e-316	KSHV:ORF75	KSHV:late	1006	TRUE
KSHV:ORF8	OK	negbinomial.size	6.65301287632967e-211	3.60704181445007e-209	KSHV:ORF8	KSHV:late	834	TRUE
KSHV:ORF9	OK	negbinomial.size	3.05050482442199e-207	1.55051440528824e-205	KSHV:ORF9	KSHV:late	942	TRUE
KTN1	OK	negbinomial.size	7.85612799427283e-30	1.99656127854449e-29	KTN1	host	405	TRUE
LACTB2	OK	negbinomial.size	1.78342485570192e-55	1.00720157215249e-54	LACTB2	host	128	TRUE
LAGE3	OK	negbinomial.size	1.47306641225664e-12	1.94792074758977e-12	LAGE3	host	187	TRUE
LAMP1	OK	negbinomial.size	0.00140806590172347	0.00148957345635982	LAMP1	host	123	TRUE
LAMP2	OK	negbinomial.size	7.62033561134954e-16	1.11561438990639e-15	LAMP2	host	96	TRUE
LAMTOR1	OK	negbinomial.size	7.67632567008381e-28	1.77603751100872e-27	LAMTOR1	host	80	TRUE
LAMTOR2	OK	negbinomial.size	1.74227812026378e-36	5.70184177587331e-36	LAMTOR2	host	120	TRUE
LAMTOR3	OK	negbinomial.size	1.43658665297537e-08	1.68586449571749e-08	LAMTOR3	host	100	TRUE
LAMTOR4	OK	negbinomial.size	5.00665817859248e-29	1.2245608312001e-28	LAMTOR4	host	157	TRUE
LAMTOR5	OK	negbinomial.size	2.40754993800546e-81	2.29670379716473e-80	LAMTOR5	host	163	TRUE
LAP3	OK	negbinomial.size	9.82092281436741e-109	1.50695575071402e-107	LAP3	host	191	TRUE
LAPTM4A	OK	negbinomial.size	6.51592918660764e-24	1.29324695814733e-23	LAPTM4A	host	99	TRUE
LARP1	OK	negbinomial.size	9.09176923852299e-33	2.59207058132474e-32	LARP1	host	87	TRUE
LARP1B	OK	negbinomial.size	2.95768280093565e-06	3.29272489782466e-06	LARP1B	host	84	TRUE
LARP4	OK	negbinomial.size	3.81974799032349e-22	7.08417343929436e-22	LARP4	host	163	TRUE
LARP7	OK	negbinomial.size	5.87221602143827e-82	5.73643204736898e-81	LARP7	host	172	TRUE
LARS	OK	negbinomial.size	5.29835681621499e-25	1.09780603332149e-24	LARS	host	93	TRUE
LBR	OK	negbinomial.size	2.858841636582e-57	1.66663294691779e-56	LBR	host	138	TRUE
LCP1	OK	negbinomial.size	1.29890592717297e-36	4.27666091203812e-36	LCP1	host	160	TRUE
LDHA	OK	negbinomial.size	2.65140809789625e-114	4.66217867159811e-113	LDHA	host	197	TRUE
LDHB	OK	negbinomial.size	3.36537080513795e-110	5.36644668093811e-109	LDHB	host	462	TRUE
LEO1	OK	negbinomial.size	2.93935076975996e-16	4.37807145331005e-16	LEO1	host	91	TRUE
LEPROT	OK	negbinomial.size	4.48541611976678e-37	1.50578520511882e-36	LEPROT	host	98	TRUE
LEPROTL1	OK	negbinomial.size	1.582851190636e-19	2.64748379281057e-19	LEPROTL1	host	85	TRUE
LGALS1	OK	negbinomial.size	3.22873025447178e-86	3.43237239143683e-85	LGALS1	host	1126	TRUE
LGALS3	OK	negbinomial.size	1.53388861001985e-89	1.73858524334305e-88	LGALS3	host	166	TRUE
LGMN	OK	negbinomial.size	0.0610685924629888	0.062945542231338	LGMN	host	73	TRUE
LGR4	OK	negbinomial.size	3.79379836351669e-23	7.2895605886118e-23	LGR4	host	71	TRUE
LIMA1	OK	negbinomial.size	5.78677701862263e-102	7.90940573175605e-101	LIMA1	host	181	TRUE
LINC00116	OK	negbinomial.size	4.04563658479994e-43	1.61875225219609e-42	LINC00116	host	139	TRUE
LINC00467	OK	negbinomial.size	7.8179126507426e-33	2.23673437580173e-32	LINC00467	host	118	TRUE
LINC00545	OK	negbinomial.size	3.99689764454181e-67	2.93496795433284e-66	LINC00545	host	152	TRUE
LINC00958	OK	negbinomial.size	2.30222542814861e-19	3.81904095755606e-19	LINC00958	host	96	TRUE
LINC01021	OK	negbinomial.size	0.857650823987518	0.861357866758689	LINC01021	host	81	TRUE
LINC01287	OK	negbinomial.size	7.36806363323825e-20	1.25160892944773e-19	LINC01287	host	80	TRUE
LINC01419	OK	negbinomial.size	3.12506275076974e-44	1.28033112446523e-43	LINC01419	host	209	TRUE
LINC01480	OK	negbinomial.size	4.61351377928877e-98	5.97918738009019e-97	LINC01480	host	244	TRUE
LLPH	OK	negbinomial.size	8.86774221331219e-40	3.28550858996635e-39	LLPH	host	116	TRUE
LMAN1	OK	negbinomial.size	1.93970224715321e-31	5.23639121160945e-31	LMAN1	host	199	TRUE
LMAN2	OK	negbinomial.size	1.17249810372603e-29	2.94983474974537e-29	LMAN2	host	245	TRUE
LMBRD1	OK	negbinomial.size	5.00501511902275e-10	6.12770575166767e-10	LMBRD1	host	85	TRUE
LMO4	OK	negbinomial.size	1.32058752232749e-24	2.69671764603347e-24	LMO4	host	77	TRUE
LNPEP	OK	negbinomial.size	1.69680154227173e-24	3.43906256511522e-24	LNPEP	host	73	TRUE
LONP1	OK	negbinomial.size	7.72054074056541e-15	1.09528648186041e-14	LONP1	host	74	TRUE
LRMP	OK	negbinomial.size	0.00207138450112441	0.0021877317474538	LRMP	host	114	TRUE
LRP10	OK	negbinomial.size	1.94670433704065e-40	7.3464375967439e-40	LRP10	host	102	TRUE
LRPAP1	OK	negbinomial.size	4.9013647559177e-18	7.77762904926843e-18	LRPAP1	host	137	TRUE
LRPPRC	OK	negbinomial.size	9.32929534070962e-15	1.32121017602649e-14	LRPPRC	host	155	TRUE
LRRC58	OK	negbinomial.size	3.36570121187351e-24	6.75007770790662e-24	LRRC58	host	77	TRUE
LRRC75A	OK	negbinomial.size	1.52612650314979e-58	9.27941965373132e-58	LRRC75A	host	245	TRUE
LRRC75A-AS1	OK	negbinomial.size	6.9256149659041e-106	1.01941291783195e-104	LRRC75A-AS1	host	676	TRUE
LRRCC1	OK	negbinomial.size	6.18735082207859e-16	9.08278529973902e-16	LRRCC1	host	82	TRUE
LRRFIP1	OK	negbinomial.size	1.00305616130822e-22	1.89705912368351e-22	LRRFIP1	host	188	TRUE
LSG1	OK	negbinomial.size	6.86228050291471e-15	9.76082137122061e-15	LSG1	host	122	TRUE
LSM1	OK	negbinomial.size	9.74182749035607e-41	3.69349240397766e-40	LSM1	host	115	TRUE
LSM10	OK	negbinomial.size	1.03598120929177e-38	3.69117948940431e-38	LSM10	host	97	TRUE
LSM14A	OK	negbinomial.size	2.85896070770527e-29	7.08856644982106e-29	LSM14A	host	121	TRUE
LSM2	OK	negbinomial.size	3.58466554112275e-28	8.44382114791622e-28	LSM2	host	94	TRUE
LSM3	OK	negbinomial.size	4.34171570524248e-88	4.82034170278286e-87	LSM3	host	265	TRUE
LSM4	OK	negbinomial.size	7.78123345549231e-34	2.31586024068769e-33	LSM4	host	99	TRUE
LSM5	OK	negbinomial.size	3.76682876722784e-78	3.4712447534822e-77	LSM5	host	244	TRUE
LSM6	OK	negbinomial.size	2.84465293728332e-40	1.0660894014957e-39	LSM6	host	89	TRUE
LSM7	OK	negbinomial.size	3.83499852851194e-74	3.25724548648807e-73	LSM7	host	398	TRUE
LSM8	OK	negbinomial.size	4.54879631641136e-81	4.30152163293202e-80	LSM8	host	240	TRUE
LTA4H	OK	negbinomial.size	3.83336793665271e-77	3.49298204423845e-76	LTA4H	host	256	TRUE
LTV1	OK	negbinomial.size	2.15080024484209e-38	7.55567299834915e-38	LTV1	host	82	TRUE
LUC7L2	OK	negbinomial.size	2.29263837970014e-21	4.10002894401571e-21	LUC7L2	host	85	TRUE
LUC7L3	OK	negbinomial.size	7.60796299117331e-42	2.97103284637296e-41	LUC7L3	host	289	TRUE
LVRN	OK	negbinomial.size	2.61218342989797e-24	5.26156823372019e-24	LVRN	host	119	TRUE
LXN	OK	negbinomial.size	4.955785202266e-08	5.7432024449488e-08	LXN	host	101	TRUE
LY6E	OK	negbinomial.size	1.74129437211724e-59	1.09775786676306e-58	LY6E	host	351	TRUE
LY9	OK	negbinomial.size	6.32247255099555e-18	1.00082740673424e-17	LY9	host	143	TRUE
LY96	OK	negbinomial.size	2.96722376790804e-23	5.72501715124842e-23	LY96	host	153	TRUE
LYAR	OK	negbinomial.size	2.39307015454675e-29	5.94248642193937e-29	LYAR	host	99	TRUE
LYPLA1	OK	negbinomial.size	6.74114161757785e-57	3.88810880886183e-56	LYPLA1	host	165	TRUE
LYPLA2	OK	negbinomial.size	2.248271744461e-15	3.25339323164219e-15	LYPLA2	host	70	TRUE
LYPLAL1	OK	negbinomial.size	4.35062063593262e-30	1.11437550619597e-29	LYPLAL1	host	88	TRUE
LYRM2	OK	negbinomial.size	1.0609130062445e-32	3.01673951863056e-32	LYRM2	host	111	TRUE
LYRM4	OK	negbinomial.size	3.1913510174682e-14	4.4536528785174e-14	LYRM4	host	128	TRUE
M6PR	OK	negbinomial.size	5.56234241817927e-14	7.67683491147101e-14	M6PR	host	82	TRUE
MACF1	OK	negbinomial.size	2.18248505559578e-19	3.62595704078299e-19	MACF1	host	86	TRUE
MACROD2	OK	negbinomial.size	1.57166376679825e-15	2.28446033663749e-15	MACROD2	host	104	TRUE
MAGEB2	OK	negbinomial.size	4.22870155080038e-18	6.72992472835305e-18	MAGEB2	host	89	TRUE
MAGEC1	OK	negbinomial.size	5.50748270255749e-11	6.90398506027727e-11	MAGEC1	host	68	TRUE
MAGOH	OK	negbinomial.size	6.73994952350374e-34	2.0103965114529e-33	MAGOH	host	109	TRUE
MAGOHB	OK	negbinomial.size	6.19949881450658e-12	7.99324995782398e-12	MAGOHB	host	76	TRUE
MAGT1	OK	negbinomial.size	3.09077437978256e-23	5.95986310458369e-23	MAGT1	host	97	TRUE
MAK16	OK	negbinomial.size	1.0472527705323e-38	3.72725739884198e-38	MAK16	host	108	TRUE
MALSU1	OK	negbinomial.size	1.5713864783246e-21	2.83040986378179e-21	MALSU1	host	78	TRUE
MAN1A1	OK	negbinomial.size	1.92743260017506e-24	3.89437158283818e-24	MAN1A1	host	126	TRUE
MAN1A2	OK	negbinomial.size	1.52970433505096e-09	1.84164626273899e-09	MAN1A2	host	84	TRUE
MAN2A2	OK	negbinomial.size	1.9180025532674e-17	2.97959040390586e-17	MAN2A2	host	67	TRUE
MANEA	OK	negbinomial.size	5.30407693861238e-35	1.65269753652357e-34	MANEA	host	87	TRUE
MANF	OK	negbinomial.size	1.30259528331757e-13	1.77591888375191e-13	MANF	host	76	TRUE
MAP1LC3B	OK	negbinomial.size	1.04521230307905e-58	6.40315559682889e-58	MAP1LC3B	host	328	TRUE
MAP3K12	OK	negbinomial.size	2.04272490368851e-23	3.98141648394171e-23	MAP3K12	host	86	TRUE
MAP4	OK	negbinomial.size	1.76139238796905e-09	2.11666399632926e-09	MAP4	host	104	TRUE
MAP7D1	OK	negbinomial.size	3.84643909280714e-20	6.56822381569638e-20	MAP7D1	host	78	TRUE
MAP7D2	OK	negbinomial.size	3.80669482056667e-34	1.14552990298829e-33	MAP7D2	host	87	TRUE
MAPK1IP1L	OK	negbinomial.size	2.52444657448004e-25	5.31178829675522e-25	MAPK1IP1L	host	80	TRUE
MAPK6	OK	negbinomial.size	8.06100255243088e-22	1.47317085972234e-21	MAPK6	host	77	TRUE
MAPKAPK2	OK	negbinomial.size	1.35872974699011e-12	1.79965304029269e-12	MAPKAPK2	host	69	TRUE
MAPKAPK5	OK	negbinomial.size	4.44226891523385e-05	4.84272814385245e-05	MAPKAPK5	host	75	TRUE
MAPRE1	OK	negbinomial.size	4.02448041088433e-11	5.06838357592208e-11	MAPRE1	host	156	TRUE
MARCH6	OK	negbinomial.size	0.00758526255081568	0.00793403828868277	MARCH6	host	90	TRUE
MARCH7	OK	negbinomial.size	3.4653222263452e-22	6.43418561775167e-22	MARCH7	host	88	TRUE
MARK3	OK	negbinomial.size	3.92734297417443e-12	5.09395801235623e-12	MARK3	host	71	TRUE
MARS	OK	negbinomial.size	1.18956773185225e-25	2.53748447981337e-25	MARS	host	152	TRUE
MAT2A	OK	negbinomial.size	4.09519870807146e-06	4.54664894107729e-06	MAT2A	host	115	TRUE
MAT2B	OK	negbinomial.size	5.67192683658731e-84	5.78394294652618e-83	MAT2B	host	181	TRUE
MAX	OK	negbinomial.size	3.00917137474771e-11	3.8044440272267e-11	MAX	host	80	TRUE
MAZ	OK	negbinomial.size	7.36650549682375e-25	1.51762143009295e-24	MAZ	host	119	TRUE
MB21D1	OK	negbinomial.size	8.99819092434419e-20	1.52295083646679e-19	MB21D1	host	90	TRUE
MBD2	OK	negbinomial.size	2.15331026457825e-18	3.44974784475029e-18	MBD2	host	91	TRUE
MBD4	OK	negbinomial.size	9.24311040720383e-48	4.2649415822176e-47	MBD4	host	130	TRUE
MBIP	OK	negbinomial.size	2.16381647082688e-36	7.06716363413638e-36	MBIP	host	114	TRUE
MBNL1	OK	negbinomial.size	1.96537203170422e-77	1.80094513215038e-76	MBNL1	host	247	TRUE
MBP	OK	negbinomial.size	1.45858270246016e-28	3.46839878004598e-28	MBP	host	121	TRUE
MBTPS1	OK	negbinomial.size	9.91598428697192e-70	7.58981103188698e-69	MBTPS1	host	129	TRUE
MCFD2	OK	negbinomial.size	1.20717965043652e-28	2.88959190792494e-28	MCFD2	host	86	TRUE
MCL1	OK	negbinomial.size	1.58419022285513e-95	1.95203439202566e-94	MCL1	host	227	TRUE
MCM3	OK	negbinomial.size	2.26921040030221e-05	2.48543482565087e-05	MCM3	host	76	TRUE
MCM4	OK	negbinomial.size	4.03219608598623e-41	1.53952275442643e-40	MCM4	host	120	TRUE
MCM6	OK	negbinomial.size	6.6049165597629e-31	1.74115020817737e-30	MCM6	host	77	TRUE
MCM7	OK	negbinomial.size	2.77800689363118e-25	5.83399381858117e-25	MCM7	host	140	TRUE
MCMBP	OK	negbinomial.size	3.78843311009602e-26	8.22681769502161e-26	MCMBP	host	85	TRUE
MCPH1	OK	negbinomial.size	6.61106383797479e-09	7.81176558842427e-09	MCPH1	host	67	TRUE
MCTS1	OK	negbinomial.size	2.99617596571491e-31	8.00210214816963e-31	MCTS1	host	153	TRUE
MCUR1	OK	negbinomial.size	7.72287534717912e-11	9.65136899899104e-11	MCUR1	host	73	TRUE
MDH1	OK	negbinomial.size	4.15784506491186e-64	2.91991919108342e-63	MDH1	host	207	TRUE
MDH2	OK	negbinomial.size	4.65332150631285e-28	1.08901114100976e-27	MDH2	host	207	TRUE
MDM2	OK	negbinomial.size	1.88488242775489e-61	1.24119889422807e-60	MDM2	host	410	TRUE
ME2	OK	negbinomial.size	8.48040126622798e-87	9.16503166745503e-86	ME2	host	163	TRUE
MEA1	OK	negbinomial.size	9.62700894005103e-15	1.36218617146525e-14	MEA1	host	99	TRUE
MED10	OK	negbinomial.size	2.2208582081406e-65	1.60543372246253e-64	MED10	host	153	TRUE
MED28	OK	negbinomial.size	4.40029133044649e-15	6.32809358883396e-15	MED28	host	86	TRUE
MED29	OK	negbinomial.size	1.64858348670785e-13	2.24199083706548e-13	MED29	host	72	TRUE
MED31	OK	negbinomial.size	4.95757711094529e-13	6.65030859460001e-13	MED31	host	78	TRUE
MED4	OK	negbinomial.size	3.2733239603617e-14	4.56413323748677e-14	MED4	host	103	TRUE
MEF2A	OK	negbinomial.size	1.18462546842148e-21	2.14804161024251e-21	MEF2A	host	67	TRUE
MESD	OK	negbinomial.size	9.2244343216612e-28	2.12665378089042e-27	MESD	host	105	TRUE
METAP2	OK	negbinomial.size	1.62177667725152e-69	1.23551277074922e-68	METAP2	host	252	TRUE
METTL12	OK	negbinomial.size	5.15223643379262e-16	7.59412103268119e-16	METTL12	host	404	TRUE
METTL26	OK	negbinomial.size	0.00351707887183999	0.00369901634985305	METTL26	host	77	TRUE
METTL2A	OK	negbinomial.size	3.65690044255053e-06	4.06280640014237e-06	METTL2A	host	85	TRUE
METTL2B	OK	negbinomial.size	3.48003146498348e-11	4.3844083484087e-11	METTL2B	host	87	TRUE
METTL5	OK	negbinomial.size	6.59828321961282e-44	2.69650946148247e-43	METTL5	host	155	TRUE
MFF	OK	negbinomial.size	8.18466141859667e-22	1.4949300165466e-21	MFF	host	75	TRUE
MFNG	OK	negbinomial.size	5.75809193304359e-19	9.37022163991536e-19	MFNG	host	79	TRUE
MFSD6	OK	negbinomial.size	5.32414035912417e-26	1.14850322203123e-25	MFSD6	host	67	TRUE
MFSD8	OK	negbinomial.size	4.65372127192494e-07	5.26288575193722e-07	MFSD8	host	68	TRUE
MGAT1	OK	negbinomial.size	1.34516841553394e-13	1.83319348794801e-13	MGAT1	host	85	TRUE
MGEA5	OK	negbinomial.size	1.19306812851147e-20	2.06658712569106e-20	MGEA5	host	153	TRUE
MGST1	OK	negbinomial.size	8.22351160125213e-72	6.68777080971829e-71	MGST1	host	323	TRUE
MGST3	OK	negbinomial.size	3.26143633940129e-47	1.46945324266931e-46	MGST3	host	247	TRUE
MIA3	OK	negbinomial.size	1.0080477216245e-16	1.52307442565931e-16	MIA3	host	131	TRUE
MIDN	OK	negbinomial.size	1.51710958206093e-32	4.28027534296983e-32	MIDN	host	100	TRUE
MIER1	OK	negbinomial.size	2.10019944899796e-27	4.77424794380878e-27	MIER1	host	106	TRUE
MIF	OK	negbinomial.size	5.51847753077533e-48	2.56451534394459e-47	MIF	host	350	TRUE
MINOS1	OK	negbinomial.size	2.63206836975478e-47	1.18918311205726e-46	MINOS1	host	234	TRUE
MIR4435-2HG	OK	negbinomial.size	3.97566741142355e-27	8.9438769635967e-27	MIR4435-2HG	host	179	TRUE
MIS18BP1	OK	negbinomial.size	1.0322271482542e-28	2.4854440512738e-28	MIS18BP1	host	84	TRUE
MITD1	OK	negbinomial.size	3.84457450213056e-23	7.38276319683041e-23	MITD1	host	102	TRUE
MKI67	OK	negbinomial.size	7.26168388638039e-35	2.24759825712611e-34	MKI67	host	87	TRUE
MKKS	OK	negbinomial.size	1.1489411014261e-24	2.35063232889251e-24	MKKS	host	124	TRUE
MKNK2	OK	negbinomial.size	0.000437114389618444	0.000467126514267016	MKNK2	host	321	TRUE
MKRN1	OK	negbinomial.size	1.35196083236109e-07	1.54421649847985e-07	MKRN1	host	88	TRUE
MLEC	OK	negbinomial.size	7.40755997423988e-13	9.90414821052295e-13	MLEC	host	168	TRUE
MLF2	OK	negbinomial.size	1.21619998763997e-19	2.04565592543579e-19	MLF2	host	74	TRUE
MLX	OK	negbinomial.size	1.0309795195227e-19	1.74041327296696e-19	MLX	host	71	TRUE
MMADHC	OK	negbinomial.size	2.71556063042857e-46	1.19213478148234e-45	MMADHC	host	121	TRUE
MOB1A	OK	negbinomial.size	2.1394297801259e-37	7.28750269607284e-37	MOB1A	host	161	TRUE
MOB4	OK	negbinomial.size	2.36699367541861e-12	3.10602276165257e-12	MOB4	host	103	TRUE
MOGS	OK	negbinomial.size	1.33286055197008e-31	3.61919480430608e-31	MOGS	host	117	TRUE
MON2	OK	negbinomial.size	1.91364743674796e-10	2.36515771722687e-10	MON2	host	82	TRUE
MORF4L1	OK	negbinomial.size	9.8822703524247e-77	8.95460319120823e-76	MORF4L1	host	364	TRUE
MORF4L1P1	OK	negbinomial.size	5.44373482158455e-13	7.29644391207851e-13	MORF4L1P1	host	98	TRUE
MORF4L2	OK	negbinomial.size	4.81361035593355e-42	1.88886302627887e-41	MORF4L2	host	131	TRUE
MPC2	OK	negbinomial.size	1.95328883984032e-60	1.26323033717705e-59	MPC2	host	197	TRUE
MPDU1	OK	negbinomial.size	7.15770054439972e-15	1.01676855331582e-14	MPDU1	host	67	TRUE
MPHOSPH10	OK	negbinomial.size	9.91102996230234e-21	1.71949762492637e-20	MPHOSPH10	host	144	TRUE
MPHOSPH6	OK	negbinomial.size	1.7868673965292e-23	3.49740050596239e-23	MPHOSPH6	host	97	TRUE
MPHOSPH8	OK	negbinomial.size	4.9497793200406e-36	1.59107036838854e-35	MPHOSPH8	host	116	TRUE
MPLKIP	OK	negbinomial.size	7.06243227898744e-53	3.72351575422142e-52	MPLKIP	host	117	TRUE
MPZL1	OK	negbinomial.size	1.95810441925991e-08	2.29208840440896e-08	MPZL1	host	88	TRUE
MR1	OK	negbinomial.size	1.10532611731364e-28	2.65359842038471e-28	MR1	host	81	TRUE
MRFAP1	OK	negbinomial.size	7.3546656154157e-25	1.51614241108665e-24	MRFAP1	host	88	TRUE
MRFAP1L1	OK	negbinomial.size	7.24789314690678e-30	1.84775833909779e-29	MRFAP1L1	host	79	TRUE
MRM2	OK	negbinomial.size	4.08034770453303e-15	5.87837514740742e-15	MRM2	host	84	TRUE
MRPL1	OK	negbinomial.size	1.57778068321356e-24	3.20782535155857e-24	MRPL1	host	164	TRUE
MRPL13	OK	negbinomial.size	7.48509332033535e-96	9.29351472177514e-95	MRPL13	host	259	TRUE
MRPL14	OK	negbinomial.size	2.12509539486939e-44	8.7394883938181e-44	MRPL14	host	150	TRUE
MRPL15	OK	negbinomial.size	2.52489460980926e-27	5.72368095171396e-27	MRPL15	host	80	TRUE
MRPL17	OK	negbinomial.size	1.03206783471269e-19	1.7413468186309e-19	MRPL17	host	90	TRUE
MRPL19	OK	negbinomial.size	7.29171345584236e-40	2.70775614975516e-39	MRPL19	host	102	TRUE
MRPL20	OK	negbinomial.size	7.19625765754447e-79	6.65040515908869e-78	MRPL20	host	185	TRUE
MRPL21	OK	negbinomial.size	1.39858993218959e-12	1.85169436280535e-12	MRPL21	host	213	TRUE
MRPL22	OK	negbinomial.size	2.70182523241283e-30	6.96437201350154e-30	MRPL22	host	219	TRUE
MRPL23	OK	negbinomial.size	5.61529044422202e-14	7.74662417941232e-14	MRPL23	host	158	TRUE
MRPL24	OK	negbinomial.size	1.01790413852425e-12	1.3526316023772e-12	MRPL24	host	102	TRUE
MRPL27	OK	negbinomial.size	1.55797441923965e-21	2.80780652952166e-21	MRPL27	host	68	TRUE
MRPL3	OK	negbinomial.size	5.95564545412271e-22	1.09394210402378e-21	MRPL3	host	80	TRUE
MRPL32	OK	negbinomial.size	1.41003340120769e-34	4.31093858470735e-34	MRPL32	host	128	TRUE
MRPL33	OK	negbinomial.size	2.87245236022457e-29	7.11659369977954e-29	MRPL33	host	286	TRUE
MRPL34	OK	negbinomial.size	1.66238016670496e-29	4.15339683739727e-29	MRPL34	host	85	TRUE
MRPL35	OK	negbinomial.size	1.62320372859802e-27	3.7028623626433e-27	MRPL35	host	94	TRUE
MRPL36	OK	negbinomial.size	1.20218161042639e-16	1.81134635419966e-16	MRPL36	host	99	TRUE
MRPL37	OK	negbinomial.size	1.45434090605487e-13	1.9803143438244e-13	MRPL37	host	80	TRUE
MRPL4	OK	negbinomial.size	2.35879050488566e-21	4.21138612096215e-21	MRPL4	host	188	TRUE
MRPL40	OK	negbinomial.size	4.63483725045444e-11	5.82803462532984e-11	MRPL40	host	126	TRUE
MRPL41	OK	negbinomial.size	7.63969056923849e-15	1.08428941630597e-14	MRPL41	host	289	TRUE
MRPL42	OK	negbinomial.size	1.71956899381964e-67	1.27420454143401e-66	MRPL42	host	175	TRUE
MRPL47	OK	negbinomial.size	1.71698866249848e-47	7.85564573714141e-47	MRPL47	host	185	TRUE
MRPL48	OK	negbinomial.size	5.10853563114742e-09	6.05614665019043e-09	MRPL48	host	229	TRUE
MRPL50	OK	negbinomial.size	8.90712173277851e-24	1.75711746493199e-23	MRPL50	host	71	TRUE
MRPL51	OK	negbinomial.size	1.55786395274369e-31	4.2266317250002e-31	MRPL51	host	191	TRUE
MRPL52	OK	negbinomial.size	3.63055282963354e-45	1.53578522169024e-44	MRPL52	host	252	TRUE
MRPL54	OK	negbinomial.size	1.43023517814947e-35	4.51704372283516e-35	MRPL54	host	159	TRUE
MRPL55	OK	negbinomial.size	7.95240702553709e-26	1.70866446856487e-25	MRPL55	host	98	TRUE
MRPL57	OK	negbinomial.size	2.52534412909991e-57	1.4775079949572e-56	MRPL57	host	179	TRUE
MRPL9	OK	negbinomial.size	6.84008040426282e-24	1.35675497286994e-23	MRPL9	host	112	TRUE
MRPS10	OK	negbinomial.size	4.41333155431737e-38	1.53055091110815e-37	MRPS10	host	188	TRUE
MRPS11	OK	negbinomial.size	2.40388638678014e-21	4.28813590556822e-21	MRPS11	host	79	TRUE
MRPS12	OK	negbinomial.size	6.81738050782137e-14	9.38507777907021e-14	MRPS12	host	69	TRUE
MRPS14	OK	negbinomial.size	7.60945385127969e-40	2.82252604084525e-39	MRPS14	host	149	TRUE
MRPS15	OK	negbinomial.size	1.64615095931449e-20	2.83930491550904e-20	MRPS15	host	131	TRUE
MRPS16	OK	negbinomial.size	1.37799401844402e-25	2.93172958927299e-25	MRPS16	host	88	TRUE
MRPS18A	OK	negbinomial.size	6.52163130600769e-08	7.52834160342194e-08	MRPS18A	host	78	TRUE
MRPS18B	OK	negbinomial.size	1.7615796869518e-31	4.76740326260749e-31	MRPS18B	host	72	TRUE
MRPS18C	OK	negbinomial.size	2.14825267091847e-81	2.06143538008784e-80	MRPS18C	host	278	TRUE
MRPS21	OK	negbinomial.size	8.25409645398919e-131	1.80205206475348e-129	MRPS21	host	207	TRUE
MRPS25	OK	negbinomial.size	6.88942870426186e-25	1.42294041745802e-24	MRPS25	host	138	TRUE
MRPS31	OK	negbinomial.size	8.05438402045179e-45	3.35479016882582e-44	MRPS31	host	110	TRUE
MRPS33	OK	negbinomial.size	1.37404657898635e-32	3.88675958386314e-32	MRPS33	host	102	TRUE
MRPS34	OK	negbinomial.size	1.62121670548347e-13	2.20569550101954e-13	MRPS34	host	112	TRUE
MRPS35	OK	negbinomial.size	7.35317589923085e-54	3.98001351084825e-53	MRPS35	host	156	TRUE
MRPS36	OK	negbinomial.size	5.35770991068406e-62	3.56413708373318e-61	MRPS36	host	207	TRUE
MRPS5	OK	negbinomial.size	1.16836654044972e-15	1.70282094806584e-15	MRPS5	host	77	TRUE
MRPS7	OK	negbinomial.size	1.6365303492423e-12	2.15793807299765e-12	MRPS7	host	98	TRUE
MRPS9	OK	negbinomial.size	8.15348872577518e-08	9.37550329619888e-08	MRPS9	host	142	TRUE
MRTO4	OK	negbinomial.size	2.33436872042902e-13	3.15746421935784e-13	MRTO4	host	121	TRUE
MSI2	OK	negbinomial.size	8.03341767946202e-14	1.10404341830545e-13	MSI2	host	278	TRUE
MSMO1	OK	negbinomial.size	1.11429438642446e-11	1.42764853841622e-11	MSMO1	host	74	TRUE
MT-ATP6	OK	negbinomial.size	0.081915791250132	0.0842199965033752	MT-ATP6	host	1272	TRUE
MT-ATP8	OK	negbinomial.size	0.0128535097665781	0.0134014318175252	MT-ATP8	host	1115	TRUE
MT-CO1	OK	negbinomial.size	0.0244790838173982	0.0254166803887636	MT-CO1	host	1302	TRUE
MT-CO2	OK	negbinomial.size	0.131999920020719	0.135072582518842	MT-CO2	host	1299	TRUE
MT-CO3	OK	negbinomial.size	1.3371252012139e-08	1.57027735723784e-08	MT-CO3	host	1301	TRUE
MT-CYB	OK	negbinomial.size	1.22980389184428e-07	1.40666387488377e-07	MT-CYB	host	1256	TRUE
MT-ND1	OK	negbinomial.size	1.62718643859314e-06	1.82211273140912e-06	MT-ND1	host	1079	TRUE
MT-ND2	OK	negbinomial.size	0.000138220284511133	0.000149131205809193	MT-ND2	host	1234	TRUE
MT-ND3	OK	negbinomial.size	5.52212225898216e-16	8.12458783738985e-16	MT-ND3	host	1164	TRUE
MT-ND4	OK	negbinomial.size	2.41872221911146e-19	4.00412385688019e-19	MT-ND4	host	1308	TRUE
MT-ND4L	OK	negbinomial.size	0.000905791394163463	0.000961036988001874	MT-ND4L	host	1123	TRUE
MT-ND5	OK	negbinomial.size	4.98976449515317e-12	6.45139264814518e-12	MT-ND5	host	1253	TRUE
MT-ND6	OK	negbinomial.size	0.437759795334092	0.442383539677478	MT-ND6	host	596	TRUE
MT-RNR1	OK	negbinomial.size	1.09994970801728e-05	1.21210582661932e-05	MT-RNR1	host	1134	TRUE
MT-RNR2	OK	negbinomial.size	1.01780675620462e-20	1.76488559591344e-20	MT-RNR2	host	1318	TRUE
MT-TL1	OK	negbinomial.size	8.55915526567556e-41	3.25267898121993e-40	MT-TL1	host	354	TRUE
MT-TP	OK	negbinomial.size	0.0208858634890158	0.0217066178689356	MT-TP	host	108	TRUE
MT-TT	OK	negbinomial.size	0.281330019233505	0.285543386136222	MT-TT	host	154	TRUE
MT-TV	OK	negbinomial.size	2.6480016713028e-10	3.25915604871283e-10	MT-TV	host	224	TRUE
MTA2	OK	negbinomial.size	1.96208666742355e-15	2.84686348310829e-15	MTA2	host	80	TRUE
MTATP6P1	OK	negbinomial.size	3.49203969358534e-08	4.06716975411139e-08	MTATP6P1	host	573	TRUE
MTCH1	OK	negbinomial.size	1.89246344106511e-08	2.21684680366755e-08	MTCH1	host	135	TRUE
MTCH2	OK	negbinomial.size	8.86908248633228e-14	1.21632062934397e-13	MTCH2	host	88	TRUE
MTCO1P12	OK	negbinomial.size	0.00122833151810925	0.00130070391549785	MTCO1P12	host	130	TRUE
MTCO1P40	OK	negbinomial.size	9.11765443743252e-09	1.07501739343849e-08	MTCO1P40	host	1125	TRUE
MTCO2P22	OK	negbinomial.size	0.0556020282847308	0.0573291277369982	MTCO2P22	host	254	TRUE
MTDH	OK	negbinomial.size	6.68350720455566e-60	4.25468668031694e-59	MTDH	host	127	TRUE
MTDHP3	OK	negbinomial.size	5.6090692261172e-46	2.44588501240741e-45	MTDHP3	host	129	TRUE
MTF2	OK	negbinomial.size	3.82026145990071e-21	6.75764574717619e-21	MTF2	host	101	TRUE
MTHFD1	OK	negbinomial.size	9.11477041034365e-13	1.21468038282867e-12	MTHFD1	host	88	TRUE
MTHFD2	OK	negbinomial.size	2.06447106683755e-59	1.29397386906022e-58	MTHFD2	host	146	TRUE
MTIF2	OK	negbinomial.size	4.77150823177681e-17	7.30433707198587e-17	MTIF2	host	83	TRUE
MTIF3	OK	negbinomial.size	2.52160169758368e-61	1.65378433916123e-60	MTIF3	host	146	TRUE
MTND2P28	OK	negbinomial.size	0.941536187497569	0.943566610575968	MTND2P28	host	258	TRUE
MTND4P12	OK	negbinomial.size	0.017706857465324	0.0184085673808562	MTND4P12	host	210	TRUE
MTND4P35	OK	negbinomial.size	0.000214175580464267	0.000230394564566885	MTND4P35	host	100	TRUE
MTND5P10	OK	negbinomial.size	0.135434056535198	0.138499524020434	MTND5P10	host	67	TRUE
MTPN	OK	negbinomial.size	5.66465911496948e-40	2.11320368130685e-39	MTPN	host	159	TRUE
MTRNR2L1	OK	negbinomial.size	0.000697661375728452	0.000742634965721419	MTRNR2L1	host	95	TRUE
MTRNR2L12	OK	negbinomial.size	1.51026748226365e-05	1.66088577410536e-05	MTRNR2L12	host	415	TRUE
MTRNR2L3	OK	negbinomial.size	6.20186656687731e-05	6.74512602542691e-05	MTRNR2L3	host	105	TRUE
MTUS1	OK	negbinomial.size	8.26226217241667e-54	4.45723695636342e-53	MTUS1	host	164	TRUE
MUC13	OK	negbinomial.size	9.81029015854559e-32	2.675010384388e-31	MUC13	host	93	TRUE
MUT	OK	negbinomial.size	0.858410599551113	0.86185483961104	MUT	host	70	TRUE
MXD1	OK	negbinomial.size	4.35248557235218e-13	5.85793776038959e-13	MXD1	host	67	TRUE
MXI1	OK	negbinomial.size	7.32691409602766e-17	1.1142801100691e-16	MXI1	host	85	TRUE
MYC	OK	negbinomial.size	4.6216008722396e-45	1.95247631654486e-44	MYC	host	67	TRUE
MYDGF	OK	negbinomial.size	8.36376350607404e-84	8.5022883391434e-83	MYDGF	host	401	TRUE
MYL12A	OK	negbinomial.size	6.42475633878167e-89	7.20680426553681e-88	MYL12A	host	181	TRUE
MYL12B	OK	negbinomial.size	2.37183624067051e-51	1.20933907380896e-50	MYL12B	host	257	TRUE
MYL6	OK	negbinomial.size	5.16194428677715e-86	5.46964324589123e-85	MYL6	host	908	TRUE
MYL6B	OK	negbinomial.size	7.49742383708539e-16	1.09811435128495e-15	MYL6B	host	113	TRUE
MYO6	OK	negbinomial.size	2.77861034308974e-24	5.5933288651429e-24	MYO6	host	133	TRUE
MYSM1	OK	negbinomial.size	9.90574822341843e-08	1.135826541092e-07	MYSM1	host	76	TRUE
MZT2A	OK	negbinomial.size	6.49922837958531e-09	7.68520171530026e-09	MZT2A	host	118	TRUE
MZT2B	OK	negbinomial.size	1.88057057050486e-20	3.23505873392506e-20	MZT2B	host	106	TRUE
N4BP2L2	OK	negbinomial.size	2.97848640387088e-43	1.19765343285439e-42	N4BP2L2	host	151	TRUE
NAA15	OK	negbinomial.size	4.29427522298417e-25	8.95466493613302e-25	NAA15	host	128	TRUE
NAA20	OK	negbinomial.size	1.36894509850495e-33	4.03367609188097e-33	NAA20	host	91	TRUE
NAA25	OK	negbinomial.size	9.58613401437967e-17	1.44905641025916e-16	NAA25	host	78	TRUE
NAA38	OK	negbinomial.size	1.13565850013901e-26	2.51655115868679e-26	NAA38	host	224	TRUE
NAA50	OK	negbinomial.size	3.22976440568931e-23	6.22049947407184e-23	NAA50	host	96	TRUE
NABP1	OK	negbinomial.size	0.417941710172466	0.422487378244571	NABP1	host	72	TRUE
NABP2	OK	negbinomial.size	1.32963051145186e-06	1.49147863922513e-06	NABP2	host	86	TRUE
NACA	OK	negbinomial.size	2.9820137082199e-82	2.94847738384174e-81	NACA	host	985	TRUE
NACA2	OK	negbinomial.size	4.23063689301263e-05	4.6135641344184e-05	NACA2	host	151	TRUE
NACA3P	OK	negbinomial.size	3.19242206581134e-11	4.02829673393495e-11	NACA3P	host	181	TRUE
NACAP1	OK	negbinomial.size	0.377216592010887	0.381675139599196	NACAP1	host	71	TRUE
NAE1	OK	negbinomial.size	3.4534736170735e-36	1.12117262238923e-35	NAE1	host	244	TRUE
NAMPT	OK	negbinomial.size	1.77034553925501e-15	2.56980546148887e-15	NAMPT	host	113	TRUE
NAP1L1	OK	negbinomial.size	3.79617540517379e-37	1.28234253302496e-36	NAP1L1	host	1002	TRUE
NAP1L1P1	OK	negbinomial.size	0.130221949543186	0.133337111068299	NAP1L1P1	host	94	TRUE
NAP1L4	OK	negbinomial.size	2.13511302278555e-47	9.71401771065928e-47	NAP1L4	host	198	TRUE
NAP1L4P3	OK	negbinomial.size	0.0860235733892428	0.0884153820648362	NAP1L4P3	host	72	TRUE
NAPG	OK	negbinomial.size	5.29497548080288e-21	9.30554037766168e-21	NAPG	host	73	TRUE
NARF	OK	negbinomial.size	3.55034845009749e-27	8.01476995709031e-27	NARF	host	122	TRUE
NARS	OK	negbinomial.size	2.36034756094329e-42	9.31821676668511e-42	NARS	host	181	TRUE
NASP	OK	negbinomial.size	0.0877180272089104	0.0901284720500901	NASP	host	574	TRUE
NAT10	OK	negbinomial.size	3.84865179854271e-07	4.36045137527731e-07	NAT10	host	67	TRUE
NAXE	OK	negbinomial.size	2.68883603283394e-12	3.5212494423546e-12	NAXE	host	157	TRUE
NBDY	OK	negbinomial.size	6.06637767092037e-09	7.17858368988868e-09	NBDY	host	135	TRUE
NBN	OK	negbinomial.size	2.80942565587137e-67	2.06766100872162e-66	NBN	host	142	TRUE
NBR1	OK	negbinomial.size	2.4057278455327e-31	6.46228958011384e-31	NBR1	host	135	TRUE
NCBP2	OK	negbinomial.size	9.21997484573531e-43	3.66209745704236e-42	NCBP2	host	130	TRUE
NCL	OK	negbinomial.size	4.70556642067626e-156	1.43058014639812e-154	NCL	host	400	TRUE
NCOA2	OK	negbinomial.size	6.32365838461962e-31	1.66835853407686e-30	NCOA2	host	108	TRUE
NCOA3	OK	negbinomial.size	3.8100648523235e-14	5.2943788827887e-14	NCOA3	host	71	TRUE
NCOR1	OK	negbinomial.size	1.18211361813388e-13	1.61436423164967e-13	NCOR1	host	116	TRUE
NCOR2	OK	negbinomial.size	2.0095943301487e-15	2.91319534579935e-15	NCOR2	host	169	TRUE
NCSTN	OK	negbinomial.size	2.36175002340033e-19	3.9137915568626e-19	NCSTN	host	88	TRUE
NDFIP1	OK	negbinomial.size	1.15640985974723e-07	1.32364576838766e-07	NDFIP1	host	100	TRUE
NDRG1	OK	negbinomial.size	3.0473945256372e-35	9.54107256198057e-35	NDRG1	host	247	TRUE
NDUFA1	OK	negbinomial.size	2.86205272896444e-93	3.42288879680931e-92	NDUFA1	host	384	TRUE
NDUFA10	OK	negbinomial.size	1.25387947109289e-08	1.47358017321718e-08	NDUFA10	host	152	TRUE
NDUFA11	OK	negbinomial.size	1.72582205545e-46	7.59688653095921e-46	NDUFA11	host	674	TRUE
NDUFA12	OK	negbinomial.size	2.45509338871856e-140	6.05031726780415e-139	NDUFA12	host	221	TRUE
NDUFA13	OK	negbinomial.size	4.90131500648743e-67	3.5909859720954e-66	NDUFA13	host	388	TRUE
NDUFA2	OK	negbinomial.size	2.84748745038766e-48	1.34050313691911e-47	NDUFA2	host	337	TRUE
NDUFA3	OK	negbinomial.size	1.57169450498672e-40	5.93812105078025e-40	NDUFA3	host	398	TRUE
NDUFA4	OK	negbinomial.size	3.05474408316945e-133	6.85316034658635e-132	NDUFA4	host	955	TRUE
NDUFA5	OK	negbinomial.size	1.01883812610454e-72	8.4118792492844e-72	NDUFA5	host	270	TRUE
NDUFA6	OK	negbinomial.size	1.81262147598171e-101	2.44666293002842e-100	NDUFA6	host	177	TRUE
NDUFA7	OK	negbinomial.size	4.20551947130455e-26	9.10822559264561e-26	NDUFA7	host	201	TRUE
NDUFA9	OK	negbinomial.size	4.71883629374812e-12	6.1035286137426e-12	NDUFA9	host	163	TRUE
NDUFAB1	OK	negbinomial.size	3.02851684630544e-68	2.28579241323239e-67	NDUFAB1	host	196	TRUE
NDUFAF2	OK	negbinomial.size	8.48398832966835e-17	1.28484236668581e-16	NDUFAF2	host	160	TRUE
NDUFAF3	OK	negbinomial.size	3.49480466038438e-59	2.16958006874626e-58	NDUFAF3	host	126	TRUE
NDUFAF4	OK	negbinomial.size	2.77072298870649e-34	8.36876683589807e-34	NDUFAF4	host	106	TRUE
NDUFAF6	OK	negbinomial.size	1.00299886930534e-06	1.12703119925743e-06	NDUFAF6	host	68	TRUE
NDUFAF8	OK	negbinomial.size	4.57903762411634e-17	7.01960857269108e-17	NDUFAF8	host	87	TRUE
NDUFB1	OK	negbinomial.size	3.29229854759575e-33	9.56236354940087e-33	NDUFB1	host	413	TRUE
NDUFB10	OK	negbinomial.size	8.77459468046219e-27	1.95237732527657e-26	NDUFB10	host	219	TRUE
NDUFB11	OK	negbinomial.size	1.73610231974098e-14	2.44694144112539e-14	NDUFB11	host	514	TRUE
NDUFB2	OK	negbinomial.size	7.00956926132148e-21	1.22460412497738e-20	NDUFB2	host	914	TRUE
NDUFB3	OK	negbinomial.size	1.75780137229625e-64	1.24849953364186e-63	NDUFB3	host	219	TRUE
NDUFB4	OK	negbinomial.size	2.27436478374263e-124	4.56698064291036e-123	NDUFB4	host	445	TRUE
NDUFB5	OK	negbinomial.size	1.09350459584198e-18	1.76709908110977e-18	NDUFB5	host	167	TRUE
NDUFB6	OK	negbinomial.size	6.68622142412047e-58	3.9908767509475e-57	NDUFB6	host	240	TRUE
NDUFB7	OK	negbinomial.size	3.04163970359558e-22	5.6572063783856e-22	NDUFB7	host	337	TRUE
NDUFB8	OK	negbinomial.size	1.38693969080732e-53	7.45737985817558e-53	NDUFB8	host	334	TRUE
NDUFB9	OK	negbinomial.size	3.63671658247919e-36	1.17713821321441e-35	NDUFB9	host	613	TRUE
NDUFC1	OK	negbinomial.size	5.27130664183485e-61	3.43638487091959e-60	NDUFC1	host	432	TRUE
NDUFC2	OK	negbinomial.size	4.36100176466588e-37	1.46704640542483e-36	NDUFC2	host	423	TRUE
NDUFS1	OK	negbinomial.size	3.83171384061885e-21	6.77422017583322e-21	NDUFS1	host	72	TRUE
NDUFS2	OK	negbinomial.size	1.27344439811837e-26	2.81803716127826e-26	NDUFS2	host	105	TRUE
NDUFS3	OK	negbinomial.size	3.21833279427102e-07	3.65801417881329e-07	NDUFS3	host	130	TRUE
NDUFS4	OK	negbinomial.size	1.09721553077183e-24	2.24763357783423e-24	NDUFS4	host	150	TRUE
NDUFS5	OK	negbinomial.size	1.13921822483635e-55	6.47880574369344e-55	NDUFS5	host	633	TRUE
NDUFS6	OK	negbinomial.size	5.80108995887131e-37	1.94345475141178e-36	NDUFS6	host	307	TRUE
NDUFS7	OK	negbinomial.size	1.20568679167067e-63	8.41652174528905e-63	NDUFS7	host	256	TRUE
NDUFS8	OK	negbinomial.size	1.62083202153264e-26	3.57219957049165e-26	NDUFS8	host	208	TRUE
NDUFV1	OK	negbinomial.size	4.88740121155093e-11	6.1361312779526e-11	NDUFV1	host	74	TRUE
NDUFV2	OK	negbinomial.size	3.52202891872516e-45	1.49376272133154e-44	NDUFV2	host	94	TRUE
NDUFV3	OK	negbinomial.size	1.06909266219465e-22	2.0196041986755e-22	NDUFV3	host	82	TRUE
NEAT1	OK	negbinomial.size	8.01274427631418e-86	8.43542301969257e-85	NEAT1	host	360	TRUE
NEDD4L	OK	negbinomial.size	0.0239160643619529	0.024840024702884	NEDD4L	host	282	TRUE
NEDD8	OK	negbinomial.size	1.24965015378419e-71	1.00871264274441e-70	NEDD8	host	260	TRUE
NEK1	OK	negbinomial.size	0.000640235529013406	0.000681953561192079	NEK1	host	73	TRUE
NEK7	OK	negbinomial.size	1.70877893979597e-20	2.94420439150227e-20	NEK7	host	78	TRUE
NELFE	OK	negbinomial.size	1.41109303860366e-12	1.86748806126025e-12	NELFE	host	115	TRUE
NEMF	OK	negbinomial.size	3.76847198114262e-12	4.891795432824e-12	NEMF	host	161	TRUE
NENF	OK	negbinomial.size	5.63671323462895e-05	6.13456947214719e-05	NENF	host	72	TRUE
NEU1	OK	negbinomial.size	6.13579040715121e-14	8.45751109934869e-14	NEU1	host	96	TRUE
NFAT5	OK	negbinomial.size	0.196760641378255	0.200207183735835	NFAT5	host	76	TRUE
NFE2L2	OK	negbinomial.size	6.01187232460056e-38	2.0782806240091e-37	NFE2L2	host	85	TRUE
NFIB	OK	negbinomial.size	1.59923706480824e-09	1.92464601251247e-09	NFIB	host	198	TRUE
NFKBIA	OK	negbinomial.size	2.45737090665093e-43	9.91790019768671e-43	NFKBIA	host	87	TRUE
NFYB	OK	negbinomial.size	2.03097673472544e-19	3.38115011159768e-19	NFYB	host	82	TRUE
NGDN	OK	negbinomial.size	0.00198798323432359	0.00210032785360657	NGDN	host	71	TRUE
NHP2	OK	negbinomial.size	2.64383733778333e-36	8.60901187168086e-36	NHP2	host	286	TRUE
NIFK	OK	negbinomial.size	2.89592068340534e-46	1.26959972818296e-45	NIFK	host	140	TRUE
NIPBL	OK	negbinomial.size	3.43524727373073e-22	6.38198708249348e-22	NIPBL	host	89	TRUE
NIPSNAP1	OK	negbinomial.size	2.28859478569625e-10	2.82213754278617e-10	NIPSNAP1	host	83	TRUE
NIPSNAP2	OK	negbinomial.size	4.54840311157022e-17	6.97593367370953e-17	NIPSNAP2	host	77	TRUE
NKAP	OK	negbinomial.size	2.53163730038382e-16	3.77944751636006e-16	NKAP	host	73	TRUE
NKTR	OK	negbinomial.size	7.71571987242733e-17	1.17121963345805e-16	NKTR	host	168	TRUE
NMD3	OK	negbinomial.size	2.16351722289648e-07	2.46512137516015e-07	NMD3	host	78	TRUE
NME1	OK	negbinomial.size	7.96216228349641e-29	1.92428780893119e-28	NME1	host	369	TRUE
NMI	OK	negbinomial.size	1.36145978037827e-62	9.22672638660526e-62	NMI	host	115	TRUE
NMT1	OK	negbinomial.size	8.54960992867739e-26	1.8357677292401e-25	NMT1	host	73	TRUE
NOB1	OK	negbinomial.size	8.27883368089298e-38	2.84683361141066e-37	NOB1	host	157	TRUE
NOC2L	OK	negbinomial.size	0.00325429202333342	0.0034259585604866	NOC2L	host	69	TRUE
NOC3L	OK	negbinomial.size	4.98913106711005e-19	8.15559967904975e-19	NOC3L	host	87	TRUE
NOL11	OK	negbinomial.size	2.95757610573511e-14	4.13095537653771e-14	NOL11	host	68	TRUE
NOL7	OK	negbinomial.size	3.08258285354174e-54	1.69100202741506e-53	NOL7	host	283	TRUE
NOL8	OK	negbinomial.size	5.92293223310656e-33	1.70205817617453e-32	NOL8	host	140	TRUE
NOLC1	OK	negbinomial.size	1.37877730773306e-19	2.31552017659042e-19	NOLC1	host	193	TRUE
NONO	OK	negbinomial.size	1.99963168606591e-50	9.96141175309709e-50	NONO	host	211	TRUE
NOP10	OK	negbinomial.size	2.06457540066961e-112	3.4441352709632e-111	NOP10	host	243	TRUE
NOP14	OK	negbinomial.size	3.20438934572102e-12	4.17623339007631e-12	NOP14	host	88	TRUE
NOP16	OK	negbinomial.size	3.10403315299652e-35	9.7090575449016e-35	NOP16	host	154	TRUE
NOP53	OK	negbinomial.size	6.13569308166424e-13	8.22051466007157e-13	NOP53	host	275	TRUE
NOP56	OK	negbinomial.size	9.02976417841569e-33	2.57665112915669e-32	NOP56	host	315	TRUE
NOP58	OK	negbinomial.size	2.53597750919595e-55	1.42725516218242e-54	NOP58	host	303	TRUE
NORAD	OK	negbinomial.size	2.16528245136452e-34	6.58286337783997e-34	NORAD	host	88	TRUE
NOSIP	OK	negbinomial.size	1.06102788966025e-07	1.21575333746558e-07	NOSIP	host	123	TRUE
NOTCH2	OK	negbinomial.size	1.01352530867967e-30	2.64606567346306e-30	NOTCH2	host	88	TRUE
NPC2	OK	negbinomial.size	5.29266295966557e-09	6.26985892490608e-09	NPC2	host	167	TRUE
NPEPPS	OK	negbinomial.size	4.55903633061292e-15	6.54770206776328e-15	NPEPPS	host	73	TRUE
NPM1	OK	negbinomial.size	1.93966763468537e-77	1.78241209481116e-76	NPM1	host	813	TRUE
NPM1P27	OK	negbinomial.size	5.60403718394132e-10	6.8456376114762e-10	NPM1P27	host	325	TRUE
NPM1P39	OK	negbinomial.size	0.0104232225829071	0.0108849897470937	NPM1P39	host	105	TRUE
NPM1P5	OK	negbinomial.size	0.158468975269152	0.161699992644465	NPM1P5	host	86	TRUE
NPM3	OK	negbinomial.size	1.36633315990325e-09	1.65107049374638e-09	NPM3	host	77	TRUE
NQO1	OK	negbinomial.size	0.0921002196292623	0.0946012044376351	NQO1	host	177	TRUE
NRBF2	OK	negbinomial.size	3.63828215507776e-26	7.90603330024579e-26	NRBF2	host	74	TRUE
NRBP1	OK	negbinomial.size	1.57293826569883e-10	1.94924502031174e-10	NRBP1	host	319	TRUE
NRDC	OK	negbinomial.size	3.10363261623113e-27	7.03072207562666e-27	NRDC	host	181	TRUE
NREP	OK	negbinomial.size	2.09211372289506e-14	2.94234584547238e-14	NREP	host	78	TRUE
NSA2	OK	negbinomial.size	3.75393571453906e-51	1.89915285838189e-50	NSA2	host	166	TRUE
NSD3	OK	negbinomial.size	2.81393291429709e-45	1.19656519872006e-44	NSD3	host	120	TRUE
NSMCE2	OK	negbinomial.size	5.87101298531038e-159	1.87239267070732e-157	NSMCE2	host	286	TRUE
NSRP1	OK	negbinomial.size	1.62802896461036e-21	2.9275722619555e-21	NSRP1	host	151	TRUE
NSUN2	OK	negbinomial.size	0.000813115445353475	0.000863553556557249	NSUN2	host	72	TRUE
NT5C	OK	negbinomial.size	1.65493201520359e-12	2.18131841388059e-12	NT5C	host	70	TRUE
NT5C3A	OK	negbinomial.size	1.19883476777592e-106	1.78890344017205e-105	NT5C3A	host	218	TRUE
NUB1	OK	negbinomial.size	2.64634620748644e-152	7.48570801126382e-151	NUB1	host	274	TRUE
NUCB1	OK	negbinomial.size	1.78745245114878e-17	2.78076653447489e-17	NUCB1	host	94	TRUE
NUCKS1	OK	negbinomial.size	8.06622607915501e-81	7.56179637910411e-80	NUCKS1	host	377	TRUE
NUDC	OK	negbinomial.size	7.11606472849999e-22	1.30121183596461e-21	NUDC	host	169	TRUE
NUDCD2	OK	negbinomial.size	7.91171085005694e-26	1.70104397853505e-25	NUDCD2	host	76	TRUE
NUDT21	OK	negbinomial.size	7.112138334942e-15	1.0107377022091e-14	NUDT21	host	132	TRUE
NUDT4	OK	negbinomial.size	2.59249770755042e-21	4.61345461852381e-21	NUDT4	host	90	TRUE
NUDT5	OK	negbinomial.size	8.68556235410844e-37	2.88013601813606e-36	NUDT5	host	145	TRUE
NUFIP2	OK	negbinomial.size	4.10990676566497e-21	7.25815782231713e-21	NUFIP2	host	149	TRUE
NUMA1	OK	negbinomial.size	2.41485440221457e-13	3.26361502717241e-13	NUMA1	host	74	TRUE
NUP107	OK	negbinomial.size	3.58078270315169e-15	5.16782880805344e-15	NUP107	host	82	TRUE
NUP50	OK	negbinomial.size	1.14145550966335e-27	2.61489772741892e-27	NUP50	host	94	TRUE
NUP62	OK	negbinomial.size	1.47765831146253e-22	2.77690496082474e-22	NUP62	host	70	TRUE
NUP88	OK	negbinomial.size	3.05343470648336e-17	4.71196541754761e-17	NUP88	host	84	TRUE
NUPL2	OK	negbinomial.size	3.97979799689997e-22	7.37259845325489e-22	NUPL2	host	70	TRUE
NUSAP1	OK	negbinomial.size	2.1595432042962e-13	2.92586174243046e-13	NUSAP1	host	349	TRUE
NUTF2	OK	negbinomial.size	1.78562360956094e-83	1.80954317816254e-82	NUTF2	host	170	TRUE
NXF1	OK	negbinomial.size	0.0644504936044102	0.0664103439009016	NXF1	host	162	TRUE
NXT2	OK	negbinomial.size	2.10591750947381e-29	5.24544384251019e-29	NXT2	host	73	TRUE
OAS1	OK	negbinomial.size	8.0837947304168e-48	3.73531026392697e-47	OAS1	host	88	TRUE
OAS2	OK	negbinomial.size	7.31451341416335e-74	6.14834938921792e-73	OAS2	host	146	TRUE
OAZ1	OK	negbinomial.size	9.63886931464913e-99	1.26432426937716e-97	OAZ1	host	974	TRUE
OCIAD1	OK	negbinomial.size	3.04114342291038e-76	2.72530015281748e-75	OCIAD1	host	179	TRUE
OCIAD2	OK	negbinomial.size	2.64146853681936e-45	1.12617262782089e-44	OCIAD2	host	148	TRUE
ODC1	OK	negbinomial.size	2.35544493533776e-12	3.09211556684977e-12	ODC1	host	90	TRUE
ODF2L	OK	negbinomial.size	9.25988403608704e-12	1.18966835582114e-11	ODF2L	host	70	TRUE
OGDH	OK	negbinomial.size	1.46370479775072e-14	2.06569705296447e-14	OGDH	host	72	TRUE
OGT	OK	negbinomial.size	6.43359622001845e-08	7.43463179528243e-08	OGT	host	78	TRUE
OIP5-AS1	OK	negbinomial.size	4.35280188026681e-47	1.9503670132931e-46	OIP5-AS1	host	148	TRUE
OLA1	OK	negbinomial.size	1.580201498703e-22	2.96447259243417e-22	OLA1	host	179	TRUE
OPA1	OK	negbinomial.size	5.37337986598185e-14	7.4191870560437e-14	OPA1	host	95	TRUE
OPTN	OK	negbinomial.size	4.5116788933025e-14	6.25329844052536e-14	OPTN	host	252	TRUE
ORC3	OK	negbinomial.size	4.35250133798292e-09	5.16929056314657e-09	ORC3	host	70	TRUE
ORMDL1	OK	negbinomial.size	6.759041247365e-48	3.13207424183452e-47	ORMDL1	host	152	TRUE
ORMDL2	OK	negbinomial.size	7.9801017336538e-44	3.24897008004704e-43	ORMDL2	host	125	TRUE
ORMDL3	OK	negbinomial.size	1.0131942778877e-35	3.20927067767155e-35	ORMDL3	host	105	TRUE
OS9	OK	negbinomial.size	1.5033745728727e-12	1.98638403150076e-12	OS9	host	215	TRUE
OSBPL8	OK	negbinomial.size	2.01258233691524e-10	2.48460354534546e-10	OSBPL8	host	166	TRUE
OSBPL9	OK	negbinomial.size	1.07818773938382e-06	1.21109969482582e-06	OSBPL9	host	157	TRUE
OST4	OK	negbinomial.size	1.19676739723367e-91	1.39537073233016e-90	OST4	host	459	TRUE
OSTC	OK	negbinomial.size	7.53643235096792e-51	3.78918306610489e-50	OSTC	host	160	TRUE
OTUB1	OK	negbinomial.size	4.44100688143016e-16	6.56067002056872e-16	OTUB1	host	111	TRUE
OTUD6B-AS1	OK	negbinomial.size	2.90318975601264e-61	1.89640085869661e-60	OTUD6B-AS1	host	136	TRUE
OXA1L	OK	negbinomial.size	4.6709102563849e-14	6.4629821624926e-14	OXA1L	host	71	TRUE
OXCT1	OK	negbinomial.size	2.0143925756025e-13	2.73261845222475e-13	OXCT1	host	102	TRUE
OXR1	OK	negbinomial.size	5.71177024025035e-28	1.33288296926359e-27	OXR1	host	131	TRUE
P2RX4	OK	negbinomial.size	4.43676778408383e-06	4.92083382257917e-06	P2RX4	host	92	TRUE
P4HA1	OK	negbinomial.size	2.13323754864025e-29	5.30536830713054e-29	P4HA1	host	141	TRUE
P4HB	OK	negbinomial.size	4.11665290984098e-25	8.58978314029039e-25	P4HB	host	122	TRUE
PA2G4	OK	negbinomial.size	5.29982294196251e-68	3.97242489175209e-67	PA2G4	host	459	TRUE
PABPC1	OK	negbinomial.size	2.06061309302162e-151	5.63291965680615e-150	PABPC1	host	980	TRUE
PABPC1P3	OK	negbinomial.size	0.000175088811411903	0.000188597319047325	PABPC1P3	host	87	TRUE
PABPC4	OK	negbinomial.size	3.68822096557013e-28	8.67518640708577e-28	PABPC4	host	271	TRUE
PAF1	OK	negbinomial.size	8.93234346556107e-09	1.05393229210991e-08	PAF1	host	75	TRUE
PAFAH1B1	OK	negbinomial.size	2.11049053613826e-38	7.43011440915343e-38	PAFAH1B1	host	204	TRUE
PAFAH1B2	OK	negbinomial.size	2.90794720819857e-26	6.3486927974966e-26	PAFAH1B2	host	78	TRUE
PAGE5	OK	negbinomial.size	3.5141776593227e-28	8.28378255491067e-28	PAGE5	host	658	TRUE
PAICS	OK	negbinomial.size	7.36191942750388e-44	3.00104309494613e-43	PAICS	host	175	TRUE
PAIP2	OK	negbinomial.size	2.22418188755209e-51	1.13583417271694e-50	PAIP2	host	300	TRUE
PAK2	OK	negbinomial.size	7.68345575727492e-32	2.11278796098185e-31	PAK2	host	147	TRUE
PAPD4	OK	negbinomial.size	0.0010101474916226	0.00107105925366633	PAPD4	host	73	TRUE
PAPOLA	OK	negbinomial.size	6.79155949443666e-57	3.91025540449601e-56	PAPOLA	host	247	TRUE
PARK7	OK	negbinomial.size	7.62395265427935e-47	3.38807622737305e-46	PARK7	host	225	TRUE
PARP1	OK	negbinomial.size	8.2823602458449e-43	3.2937063422657e-42	PARP1	host	199	TRUE
PARP14	OK	negbinomial.size	1.06764272599559e-57	6.32612347479716e-57	PARP14	host	137	TRUE
PARP4	OK	negbinomial.size	2.37419883765979e-69	1.80450206049236e-68	PARP4	host	174	TRUE
PARP8	OK	negbinomial.size	0.00120029337282267	0.00127142765932666	PARP8	host	95	TRUE
PAWR	OK	negbinomial.size	5.32840558523422e-10	6.51627946194245e-10	PAWR	host	83	TRUE
PAXBP1	OK	negbinomial.size	0.000247048286878856	0.00026531795220103	PAXBP1	host	70	TRUE
PBX1	OK	negbinomial.size	1.08218030942402e-20	1.87551014733955e-20	PBX1	host	74	TRUE
PBXIP1	OK	negbinomial.size	7.48383276314966e-18	1.17950135554873e-17	PBXIP1	host	76	TRUE
PCBP1	OK	negbinomial.size	8.73223964527783e-47	3.86475858042024e-46	PCBP1	host	206	TRUE
PCBP2	OK	negbinomial.size	6.70699875737958e-31	1.76662890346201e-30	PCBP2	host	374	TRUE
PCDH10	OK	negbinomial.size	8.38493027487548e-47	3.7161005700504e-46	PCDH10	host	162	TRUE
PCF11	OK	negbinomial.size	4.18747558259243e-09	4.97874929465393e-09	PCF11	host	80	TRUE
PCM1	OK	negbinomial.size	1.41589577508426e-28	3.37182207639026e-28	PCM1	host	157	TRUE
PCMT1	OK	negbinomial.size	1.37702002683858e-24	2.8066705183621e-24	PCMT1	host	161	TRUE
PCMTD1	OK	negbinomial.size	8.22828212471831e-45	3.42283909868397e-44	PCMTD1	host	130	TRUE
PCNA	OK	negbinomial.size	6.48458512110303e-45	2.71484625469088e-44	PCNA	host	86	TRUE
PCNP	OK	negbinomial.size	2.54897473811497e-33	7.44996839450854e-33	PCNP	host	169	TRUE
PCYT1A	OK	negbinomial.size	2.04297864349781e-17	3.1676880492366e-17	PCYT1A	host	76	TRUE
PDAP1	OK	negbinomial.size	3.62619722683276e-41	1.38776700928082e-40	PDAP1	host	320	TRUE
PDCD10	OK	negbinomial.size	2.10609846109262e-97	2.70795979997402e-96	PDCD10	host	183	TRUE
PDCD11	OK	negbinomial.size	7.80266076559682e-21	1.35732916954473e-20	PDCD11	host	75	TRUE
PDCD5	OK	negbinomial.size	2.86700889417741e-61	1.87653519773825e-60	PDCD5	host	502	TRUE
PDCD6	OK	negbinomial.size	9.39342122140845e-40	3.47631390594331e-39	PDCD6	host	102	TRUE
PDCD6IP	OK	negbinomial.size	8.30103129406236e-32	2.2749161583475e-31	PDCD6IP	host	99	TRUE
PDHA1	OK	negbinomial.size	1.22204063935303e-09	1.47890558028847e-09	PDHA1	host	86	TRUE
PDHB	OK	negbinomial.size	1.41580421258285e-29	3.55097232346338e-29	PDHB	host	106	TRUE
PDIA3	OK	negbinomial.size	5.19697945870673e-10	6.35794440736104e-10	PDIA3	host	196	TRUE
PDIA4	OK	negbinomial.size	8.74453476395147e-32	2.39444205278907e-31	PDIA4	host	190	TRUE
PDIA6	OK	negbinomial.size	7.53157832501280e-62	4.98986238111337e-61	PDIA6	host	525	TRUE
PDS5A	OK	negbinomial.size	7.91117664650788e-18	1.24504391055105e-17	PDS5A	host	77	TRUE
PEBP1	OK	negbinomial.size	1.00536338757346e-45	4.33746299705104e-45	PEBP1	host	356	TRUE
PERP	OK	negbinomial.size	5.45838348995659e-50	2.68219357897716e-49	PERP	host	130	TRUE
PET100	OK	negbinomial.size	1.10790512392017e-183	4.44940168902753e-182	PET100	host	232	TRUE
PFDN1	OK	negbinomial.size	2.19758226213878e-34	6.67482268789678e-34	PFDN1	host	110	TRUE
PFDN2	OK	negbinomial.size	7.82630643752284e-62	5.17458838237028e-61	PFDN2	host	254	TRUE
PFDN4	OK	negbinomial.size	4.94674313862217e-90	5.66529469305786e-89	PFDN4	host	255	TRUE
PFDN5	OK	negbinomial.size	4.76561907695616e-43	1.89982338937971e-42	PFDN5	host	840	TRUE
PFDN6	OK	negbinomial.size	5.21705907883601e-50	2.56748762230765e-49	PFDN6	host	134	TRUE
PFN1	OK	negbinomial.size	1.94914299754783e-73	1.6299645683864e-72	PFN1	host	693	TRUE
PGK1	OK	negbinomial.size	6.02908906896758e-48	2.7978069531172e-47	PGK1	host	151	TRUE
PGRMC1	OK	negbinomial.size	1.5762000611445e-22	2.95867212862266e-22	PGRMC1	host	77	TRUE
PGRMC2	OK	negbinomial.size	6.80114486491266e-36	2.173293147894e-35	PGRMC2	host	110	TRUE
PHACTR4	OK	negbinomial.size	5.61186279438344e-25	1.16202353088029e-24	PHACTR4	host	90	TRUE
PHAX	OK	negbinomial.size	4.5763632666812e-29	1.12269303970693e-28	PHAX	host	67	TRUE
PHB	OK	negbinomial.size	7.78425194837004e-11	9.72433624733016e-11	PHB	host	237	TRUE
PHB2	OK	negbinomial.size	6.04846088626658e-27	1.35042163781916e-26	PHB2	host	108	TRUE
PHF14	OK	negbinomial.size	1.64162062703761e-24	3.33137361182366e-24	PHF14	host	133	TRUE
PHF19	OK	negbinomial.size	1.07447136074516e-25	2.29347463025196e-25	PHF19	host	105	TRUE
PHF20L1	OK	negbinomial.size	2.10572850302527e-37	7.18022517855471e-37	PHF20L1	host	116	TRUE
PHF21A	OK	negbinomial.size	0.0437423314524404	0.0452156988289764	PHF21A	host	68	TRUE
PHF3	OK	negbinomial.size	8.53499178724592e-36	2.71401058493754e-35	PHF3	host	103	TRUE
PHF5A	OK	negbinomial.size	5.09734077056637e-19	8.32412124831947e-19	PHF5A	host	114	TRUE
PHF6	OK	negbinomial.size	7.06067573025986e-23	1.34004539968117e-22	PHF6	host	78	TRUE
PHIP	OK	negbinomial.size	1.29120554119861e-24	2.63837413663259e-24	PHIP	host	107	TRUE
PHPT1	OK	negbinomial.size	0.00068601283767123	0.000730474553500658	PHPT1	host	153	TRUE
PHTF2	OK	negbinomial.size	4.13190421911728e-06	4.58583569593603e-06	PHTF2	host	68	TRUE
PIGK	OK	negbinomial.size	2.16210570069811e-07	2.46437625941519e-07	PIGK	host	84	TRUE
PIGP	OK	negbinomial.size	3.18946578684351e-27	7.21511279874961e-27	PIGP	host	75	TRUE
PIGS	OK	negbinomial.size	2.21070455114241e-26	4.84923931548636e-26	PIGS	host	97	TRUE
PIGT	OK	negbinomial.size	9.78649153949431e-08	1.12254784830659e-07	PIGT	host	123	TRUE
PIH1D1	OK	negbinomial.size	1.4642044129455e-12	1.93698940842282e-12	PIH1D1	host	117	TRUE
PIK3C3	OK	negbinomial.size	1.40859711208302e-113	2.41166652926634e-112	PIK3C3	host	220	TRUE
PIM2	OK	negbinomial.size	3.07064210218328e-59	1.91356298053682e-58	PIM2	host	91	TRUE
PIN1	OK	negbinomial.size	4.84198292071144e-19	7.92701079067655e-19	PIN1	host	206	TRUE
PIN4	OK	negbinomial.size	7.33053372428209e-21	1.27656457200694e-20	PIN4	host	84	TRUE
PINX1	OK	negbinomial.size	7.68680937447972e-10	9.34773491408692e-10	PINX1	host	76	TRUE
PIP5K1A	OK	negbinomial.size	3.87614180518517e-25	8.10873909470569e-25	PIP5K1A	host	82	TRUE
PITPNB	OK	negbinomial.size	5.83113888710445e-26	1.25703742874425e-25	PITPNB	host	98	TRUE
PJA2	OK	negbinomial.size	9.25458406989387e-18	1.45225093967027e-17	PJA2	host	79	TRUE
PKM	OK	negbinomial.size	1.26042009227176e-32	3.56844783303745e-32	PKM	host	242	TRUE
[truncated: 1,254 more rows]
