# Supplementary material for: High-throughput RNA sequencing of paraformaldehyde-fixed single cells
Source: Nat Commun. 2021 Sep 24;12:5636. doi: 10.1038/s41467-021-25871-2 (PMC8463713; doi:10.1038/s41467-021-25871-2)
Supplement: Supplementary file 6 — Source Data [file 41467_2021_25871_MOESM6_ESM.xlsx]

## Sheet: Figure 1
1A						1B										1C						1D
	RNA yield (ng/ul)					Live				Fixed						cell barcode	n_genes	Species	Sample			Human			Mouse
	Live	Fixed w/o proteinase K	Fixed w/ proteinase K			cell barcode	human	mouse	label	cell barcode	human	mouse	label			CTTTATTGCACG	697	Human	Live			Gene	Live	Fixed	Gene	Live	Fixed
Rep 1	6.467	4.297	5.964			CTCCCTCCGCAC	106	21046	Mouse	CCCCATAGATTT	24	6693	Mouse			CGCACATTTCCC	717	Human	Live			AAAS	0.1	0.1	0610007N19Rik	0.130733	0.178208
Rep 2	5.942	2.798	5.749			CGGCCCACAAGA	62	20494	Mouse	CCCAGGGTCGCA	28	6511	Mouse			TGAGTTCGCGCC	724	Human	Live			AACS	0.1	0.1	0610007P14Rik	0.264035	0.193488
Rep 3	7.135	3.271	5.337			TTGAACTAATGG	76	14080	Mouse	GGGAAATTCTCA	13	6174	Mouse			GCTTCGCCCCGC	650	Human	Live			AADAT	0.1	0.1	0610009B22Rik	0.197459	0.138208
						TTATAATGATGA	3570	10123	Mixed	CCCCTTGCTCGA	2978	3698	Mixed			CTGTGTAGCTCG	666	Human	Live			AAGAB	0.1	0.1	0610009D07Rik	0.409781	0.556548
						TAGTGAAGGTTG	45	13473	Mouse	CCTTATAACACT	12	5799	Mouse			CACAAATTGAGG	688	Human	Live			AAMDC	0.1	0.1	0610009O20Rik	0.1	0.1
						CTTTTTGCCTGG	55	13374	Mouse	CCTCCACTGCCT	6249	15	Human			GCGCAACACAGC	701	Human	Live			AAMP	0.188674	0.109824	0610010F05Rik	0.1	0.101873
						TTCGTCTCATCG	38	12641	Mouse	TGTTCGGTTCTG	26	6212	Mouse			CGGGCTCGCTGC	679	Human	Live			AAR2	0.1	0.1	0610011F06Rik	0.154369	0.1
						CTGAAATCTTGC	29	11190	Mouse	GCGATCTTGCGG	21	5854	Mouse			TCGTCCTAGCAT	665	Human	Live			AARS	0.129836	0.10041	0610012G03Rik	0.1	0.1
						CTTTATTGCACG	10390	57	Human	TCTTTCCATAGT	17	5512	Mouse			TCCAGACGTTCC	708	Human	Live			AARS2	0.1	0.1	0610030E20Rik	0.1	0.1
						CCATTTGACGTA	93	9629	Mouse	GCTAGTCTCCCC	24	5891	Mouse			GGTGTGCCTTTA	678	Human	Live			AARSD1	0.1	0.1	0610031J06Rik	0.24886	0.147732
						TCCGCCTCATTC	45	10173	Mouse	CCGCCGCTGTGC	5575	35	Human			TTTATCATCAAA	698	Human	Live			AASDH	0.1	0.1	0610037L13Rik	0.103807	0.151475
						CGAATCAGCAGA	123	9572	Mouse	CGACCCCTGTTT	30	5718	Mouse			GCTTGTTTCGGT	676	Human	Live			AASDHPPT	0.311942	0.181103	0610040B10Rik	0.1	0.1
						CGCACATTTCCC	9288	97	Human	GGCCACATTTTC	19	5321	Mouse			GGTCACAATCTA	670	Human	Live			AASS	0.1	0.1	1110001A16Rik	0.180436	0.256082
						CTTCTCGACCCT	40	10101	Mouse	GCGCCAAAGACT	27	5521	Mouse			TGCCGCGCGGAG	690	Human	Live			AATF	0.1588	0.1	1110001J03Rik	0.171532	0.248335
						CTTAAGCACTAT	61	9535	Mouse	CACGGGCATCCA	15	5463	Mouse			GGTCATCGGTTG	662	Human	Live			AB019441.29	0.1	0.1	1110002L01Rik	0.1	0.1
						GAGTAAAAGGTT	28	8564	Mouse	GCCGCGTCCTCC	11	5342	Mouse			GTCTAGAACCCG	680	Human	Live			ABCA3	0.1	0.1	1110004E09Rik	0.202301	0.147842
						TCGGTTTCCCGA	52	9281	Mouse	TTCGGGTCAGCA	21	5368	Mouse			GTTTATTCAGAT	691	Human	Live			ABCA5	0.1	0.1	1110004F10Rik	0.416228	0.427057
						CTTGAATGGTTT	57	8450	Mouse	GCCACTATATGT	21	5147	Mouse			CGTGAACACCGC	687	Human	Live			ABCA7	0.1	0.1	1110007C09Rik	0.234184	0.239422
						CAGCCGTACGTC	49	8669	Mouse	CTCAGGAGTGAC	16	5152	Mouse			GGTCCGATGTCC	705	Human	Live			ABCB1	0.1	0.1	1110008F13Rik	0.3994	0.325764
						TTCGGGCCATTA	57	8624	Mouse	CGTTATTGTTGC	15	4896	Mouse			GTCCCTCGTCAC	659	Human	Live			ABCB10	0.1	0.1	1110008J03Rik	0.1	0.1
						CCCCGACTATGT	24	8553	Mouse	GTCGCGCTCGAC	21	4989	Mouse			TCACGCTTTGAG	675	Human	Live			ABCB7	0.1	0.1	1110008L16Rik	0.1	0.1
						GCCTTCTCAATG	33	8099	Mouse	CCCTCCGATTCT	18	4823	Mouse			GACTATTGTGAC	690	Human	Live			ABCB8	0.1	0.1	1110008P14Rik	0.118314	0.108829
						GCGGATGTAGGC	60	8144	Mouse	CGCTTTTTGTCA	4656	25	Human			TTACCGCATTGG	702	Human	Live			ABCC1	0.1	0.1	1110012L19Rik	0.1	0.1
						GCAGCTCAATCT	52	8047	Mouse	GCCTCTTATGCC	4576	12	Human			AGGTTCAAGTTC	707	Human	Live			ABCC10	0.1	0.1	1110019D14Rik	0.1	0.1
						GAAATTATTGGN	57	7779	Mouse	GGTAAATTGGGC	4527	30	Human			GGCTAATATCCG	665	Human	Live			ABCC4	0.1	0.1	1110032A03Rik	0.1	0.1
						GTGTGTGATAGT	26	8244	Mouse	TAGCATTACTAT	20	4603	Mouse			CTAGCCGAGATG	680	Human	Live			ABCC5	0.1	0.1	1110034G24Rik	0.1	0.1
						TAGTTTCCTGTG	53	8361	Mouse	CGTTTACTATGG	23	4354	Mouse			GTTGACTTGCGG	648	Human	Live			ABCD2	0.1	0.1	1110037F02Rik	0.156048	0.1
						TTGCTATTCAGA	34	7678	Mouse	CTCGCACAGGAC	13	4585	Mouse			CGTCGGCGAGTC	654	Human	Live			ABCD3	0.1	0.1	1110038B12Rik	0.87756	1.00664
						CCAGTGCCGGTG	27	7687	Mouse	CGGGGTCTCTCC	1736	3241	Mixed			TGGACCATAGCC	699	Human	Live			ABCD4	0.1	0.1	1110038F14Rik	0.168799	0.148375
						CCTGGGTGACTA	58	7781	Mouse	TGATGACGGGAC	17	4730	Mouse			GAAATCTCACTT	682	Human	Live			ABCE1	0.242998	0.267468	1110046J04Rik	0.1	0.1
						CCCCGACAAACT	44	7316	Mouse	CTCAGTACGCCA	10	4689	Mouse			GTTCCGTATCAC	644	Human	Live			ABCF1	0.26201	0.197201	1110051M20Rik	0.122157	0.1
						GTCTGAGTTCGA	62	7525	Mouse	TAAACAGATCTC	11	4257	Mouse			ATGTCTTTTCGC	670	Human	Live			ABCF2	0.1	0.1	1110054M08Rik	0.1	0.1
						CTTAGCATAGCG	47	7703	Mouse	CGCGCTCCCTGC	4525	26	Human			ACGACACCTATC	681	Human	Live			ABCG2	0.1	0.1	1110057K04Rik	0.105693	0.1
						GGACTTATGGTT	16	7681	Mouse	CGCTTTCCCGGC	18	4384	Mouse			GCGACACCTATC	690	Human	Live			ABHD10	0.1	0.1	1110058L19Rik	0.103154	0.175782
						TTATCGTATGAA	30	6918	Mouse	CTCACACCAACC	12	4560	Mouse			CCGTAAGGGCCT	675	Human	Live			ABHD11	0.1	0.1	1110059E24Rik	0.1	0.162098
						TGAGTTCGCGCC	7113	45	Human	GTGAGCACAGGC	10	4524	Mouse			TCCCGATGTTTC	685	Human	Live			ABHD12	0.1	0.1	1110059G10Rik	0.118975	0.116324
						TTGGCCACCAGA	53	7368	Mouse	CGACAGTCCCAG	20	4491	Mouse			CCTTGGGCAATT	662	Human	Live			ABHD14A	0.137537	0.1	1110065P20Rik	0.135384	0.107034
						CCAAAAATCAAC	30	6497	Mouse	TGGTCCGTGCGG	21	4570	Mouse			CCTGAGCTGGTT	667	Human	Live			ABHD14B	0.1	0.1	1190002N15Rik	0.1	0.1
						CCATAGAGGAAG	53	6430	Mouse	TCGTTTATTCCG	10	4137	Mouse			CCTACTCTCATG	698	Human	Live			ABHD15	0.1	0.1	1190005I06Rik	0.1	0.1
						ATTTGAGTTTAA	37	6896	Mouse	TTGCAAACCTTC	8	4143	Mouse			CCGGGCGTCTCT	689	Human	Live			ABHD17B	0.1	0.1	1190007I07Rik	0.1	0.1
						GAGGGTTTTCTT	23	6726	Mouse	CACTCGCCCTGT	22	4125	Mouse			CCGTAAGTGTTA	692	Human	Live			ABHD2	0.1	0.1	1200014J11Rik	0.142736	0.105992
						GCTTCGCCCCGC	6027	52	Human	GGGTAATCTGAG	15	3887	Mouse			GAACCCTGAGCG	657	Human	Live			ABHD3	0.1	0.1	1300002E11Rik	0.1	0.1
						TGTGGGCTTATT	13	6874	Mouse	CTGACCGAGTTC	15	4041	Mouse			GACCTTACTCGA	655	Human	Live			ABHD5	0.1	0.1	1500011B03Rik	0.114159	0.1
						CTGTGTAGCTCG	6335	67	Human	CGTCACCTCCTC	16	4070	Mouse			GTCACGACAAAC	675	Human	Live			ABHD6	0.1	0.1	1500011K16Rik	0.34002	0.332465
						AATCGGTTAGTT	42	6717	Mouse	GCCCGATAATAG	4082	18	Human			TGAAGCGACCTG	676	Human	Live			ABI1	0.1	0.153165	1500012F01Rik	1.63596	1.99272
						CCAACCGCTGGC	30	6133	Mouse	CGTGTGGTTAGG	15	4275	Mouse			TCTATGACTACG	704	Human	Live			ABI2	0.1	0.1	1600002H07Rik	0.1	0.1
						TACGCCTGTATG	28	6366	Mouse	GTGTAGCAACCT	14	4041	Mouse			CTAACATATGCC	730	Human	Live			ABL1	0.1	0.1	1600002K03Rik	0.1	0.1
						AACCTCCCGACA	19	6770	Mouse	GTTTCGTGTCGT	24	3919	Mouse			CTATGTGGGAAT	669	Human	Live			ABL2	0.1	0.1	1600012H06Rik	0.1	0.1
						GAGCACAACTAT	31	6459	Mouse	GGCGTAACGCTT	3933	11	Human			CCTCTCGAGTGC	632	Human	Live			ABLIM1	0.1	0.1	1600014C10Rik	0.1	0.1
						ATCCTTTGGGAC	27	6516	Mouse	GCGTCACATCCA	20	3887	Mouse			TCGGTGGGACCT	690	Human	Live			ABRACL	0.221233	0.293601	1600020E01Rik	0.1	0.1
						GAGGTACGTAAC	24	6079	Mouse	GCCTTGGGAAGA	18	3973	Mouse			ATTTGCATCAGT	679	Human	Live			ABT1	0.121114	0.1	1700011J10Rik	0.1	0.108229
						GTTTCTTTCACC	30	5637	Mouse	CAGGCACCTTCT	10	4077	Mouse			GCTCGTTATTTT	671	Human	Live			AC002055.4	0.1	0.1	1700012B15Rik	0.1	0.1
						CACAAATTGAGG	5317	34	Human	CTTGAATAATGT	3597	15	Human			CTCATCTTACAC	652	Human	Live			AC002075.4	0.1	0.1	1700016C15Rik	0.1	0.1
						TACTGGACCCAA	9	5966	Mouse	CTATAACTTAAT	17	3541	Mouse			TTCAGAGTCACG	668	Human	Live			AC002117.1	0.1	0.1	1700017B05Rik	0.1	0.1
						CAGATCTGTATT	25	5442	Mouse	CTGGCGATTCTN	3770	19	Human			CTTCCAAGTAGC	654	Human	Live			AC002310.12	0.1	0.1	1700020I14Rik	0.161232	0.27864
						TTATGGAAAGAA	30	5323	Mouse	CGATGGACGACA	3810	8	Human			GTCAGTTCGTGC	654	Human	Live			AC002467.7	0.1	0.1	1700021F05Rik	0.1	0.170992
						CATGTAGAAGCA	35	5366	Mouse	GGACCCGTTAGT	8	3930	Mouse			GGACACAGGCCA	663	Human	Live			AC004074.3	0.1	0.1	1700021K19Rik	0.1	0.1
						GACTCGGCTGGC	47	5557	Mouse	GTCGTAATACTT	9	3504	Mouse			CTGTTTGTACCT	654	Human	Live			AC004381.6	0.1	0.1	1700022P22Rik	0.1	0.1
						GAACATCGTTTG	29	5541	Mouse	TTTTGGTTAGTT	5	3863	Mouse			GATACTGCATGG	671	Human	Live			AC004386.4	0.1	0.1	1700023F06Rik	0.1	0.1
						AGGGTTGGAGTT	22	6003	Mouse	ATAACTCGGAGA	3822	11	Human			CTATAAGTCGGC	665	Human	Live			AC004447.2	0.1	0.1	1700025G04Rik	0.116664	0.1
						GCGCAACACAGC	5166	57	Human	GATGTGCGTTGC	10	3809	Mouse			GTGGATTCTGCA	658	Human	Live			AC004453.8	0.183035	0.305501	1700029J07Rik	0.1	0.1
						CGGGCTCGCTGC	5237	44	Human	GATCCGCTCGAC	3944	17	Human			GCCCTGAATCAA	675	Human	Live			AC005007.3	0.1	0.1	1700030K09Rik	0.1	0.1
						CGTTCACTGGTT	33	5246	Mouse	CACTCATGTTCA	8	3928	Mouse			CCCACTCTACCG	674	Human	Live			AC005019.2	0.1	0.1	1700037C18Rik	0.1	0.1
						TCGTCCTAGCAT	4956	47	Human	TGCTCCCACGGA	3856	8	Human			TATATCCCACGA	703	Human	Live			AC005076.5	0.1	0.1	1700037H04Rik	0.238445	0.1
						TCCAGACGTTCC	5169	26	Human	GCCTAATGCAAC	3707	9	Human			CCTCACTTAGGC	664	Human	Live			AC005154.6	0.1	0.1	1700049G17Rik	0.1	0.1
						GGTGTGCCTTTA	5125	28	Human	GAACCATCCTTT	15	3915	Mouse			CAGAATCAAGAC	702	Human	Live			AC005229.5	0.1	0.1	1700052N19Rik	0.107422	0.1
						TCGTTGGTTTGC	39	5413	Mouse	GATTAAATACGG	5	3369	Mouse			GGTGGCCAGGAA	705	Human	Live			AC005523.2	0.1	0.1	1700056E22Rik	0.1	0.1
						TTTATCATCAAA	4808	33	Human	TTGCAATGTCGT	13	3757	Mouse			TGGCTATTTCTG	712	Human	Live			AC005682.5	0.1	0.1	1700066M21Rik	0.1	0.1
						CTCGTTAGATCA	25	5189	Mouse	CGTTCCAAGTGT	10	3626	Mouse			CTCCTTCATCAC	669	Human	Live			AC005795.1	0.1	0.1	1700086O06Rik	0.1	0.1
						GCTTGTTTCGGT	4924	60	Human	CGCTGCCCAAGG	14	3508	Mouse			AGTGATGCGATA	726	Human	Live			AC005884.1	0.1	0.133917	1700088E04Rik	0.1	0.1
						GGTCACAATCTA	4924	31	Human	CTAACGGATTAA	3100	10	Human			GGATAAGATAGG	665	Human	Live			AC006050.2	0.1	0.1	1700094D03Rik	0.1	0.1
						GACCTTAGCCGC	26	5232	Mouse	CAATGCGATCGC	10	3406	Mouse			GGGTTTTTAGGA	695	Human	Live			AC006129.4	0.1	0.1	1700123M08Rik	0.1	0.1
						GTGTTTACGTGG	24	4687	Mouse	TCTTTTGGTAGC	3587	11	Human			GCCATTGCTTAG	623	Human	Live			AC006445.7	0.1	0.1	1700123O20Rik	0.151341	0.1
						TAATGATGGCAA	31	4550	Mouse	TCCTTTGAAATA	5	3010	Mouse			GGGCGATCACTG	681	Human	Live			AC007131.1	0.1	0.1	1810009A15Rik	0.844817	0.728385
						TGCCGCGCGGAG	4683	34	Human	TGGTGGTTCTCT	9	3638	Mouse			GGCGCTAACACT	671	Human	Live			AC007238.1	0.1	0.1	1810011O10Rik	0.249446	0.1
						GGTCATCGGTTG	4734	35	Human	CCTGGAGCCCGC	3423	12	Human			GGGGCCAAAAAT	681	Human	Live			AC007246.3	0.1	0.1	1810013L24Rik	0.1	0.1
						GTCTAGAACCCG	4485	39	Human	CCTGAAGGCGCC	9	3385	Mouse			ATTGCGACAGCC	695	Human	Live			AC007389.2	0.1	0.1	1810014B01Rik	0.1	0.1
						GTCCAGTCCGTT	29	4811	Mouse	GATATCCAAAGA	10	3212	Mouse			GTGTAACCAGTT	703	Human	Live			AC007390.5	0.1	0.190235	1810022K09Rik	0.135569	0.405719
						GTTTATTCAGAT	4280	69	Human	GAGCAGTTTGGG	3	3673	Mouse			GTGTTTACATAT	667	Human	Live			AC007969.5	0.488042	0.564502	1810024B03Rik	0.1	0.1
						TCCCTGCGATCC	33	4818	Mouse	CCCTAATCTTGC	11	3455	Mouse			GGGTTCAAGTTC	706	Human	Live			AC008065.1	0.1	0.122577	1810026J23Rik	0.1	0.1
						CATAATGTGGCG	20	5020	Mouse	TCATTCGTATGC	3271	17	Human			TTACCAGCACGC	641	Human	Live			AC008850.3	0.1	0.1	1810030O07Rik	0.1	0.1
						CTTCCAAGAGGG	48	4485	Mouse	TTGTGGGGTCAA	3	3461	Mouse			AATTAGTCTCAA	670	Human	Live			AC009005.2	0.1	0.1	1810032O08Rik	0.1	0.1
						GCGGAGTGTATC	36	4758	Mouse	CGTACTATTCTC	3274	11	Human			TGCCCTTGATAT	647	Human	Live			AC009229.4	0.1	0.1	1810037I17Rik	0.399985	0.33294
						CGTGAACACCGC	4678	31	Human	CGTCGATCTCGC	9	3422	Mouse			GCCTCCTTTTTC	648	Human	Live			AC009245.3	0.1	0.1	1810043G02Rik	0.1	0.1
						GTTAGTATTAGA	47	4604	Mouse	ATCAAGAGTGCA	8	3448	Mouse			CGCACTACGTAC	672	Human	Live			AC009302.4	0.1	0.1	1810043H04Rik	0.161273	0.231999
						TAGATATTCTGC	25	4726	Mouse	GCGATATTTTGA	9	3301	Mouse			GAAAAAGGTTGA	685	Human	Live			AC009362.2	0.1	0.1	1810055G02Rik	0.1	0.112072
						GGGCCATCGCTA	38	4629	Mouse	CGCGGATGTGCC	3228	16	Human			GCAGCACCCCTC	629	Human	Live			AC009403.2	0.1	0.1	1810058I24Rik	0.350565	0.449206
						GGTCCGATGTCC	4232	48	Human	CAGACGGGAAGT	3198	11	Human			GGACAGGTCTAC	669	Human	Live			AC009410.1	0.1	0.1	1810059H22Rik	0.1	0.1
						TACATTTATATA	22	4711	Mouse	GTGTTCGTTAGT	3300	12	Human			GGCATGGAGTCT	595	Human	Live			AC009413.2	0.1	0.1	2010001A14Rik	0.1	0.1
						GTCCCTCGTCAC	4522	53	Human	CCGTTTCTGAAT	10	3040	Mouse			TACCGCTGGACA	659	Human	Live			AC009474.2	0.1	0.1	2010003O02Rik	0.1	0.128891
						CAGGGAGATATG	26	4374	Mouse	TGTTAGAGCCTC	14	3325	Mouse			TCCCAGTAAATG	730	Human	Live			AC009948.5	0.1	0.1	2010012O05Rik	0.119242	0.155777
						GTCATCTGTCTT	22	4372	Mouse	TATCGCTAAGTG	7	3168	Mouse			GTCTCATCCAGA	677	Human	Live			AC010226.4	0.1	0.1	2010107E04Rik	0.741119	0.886049
						CCTGGATATTCT	31	4297	Mouse	GTCTATCTTCAC	2912	16	Human			TACGGGGCCGAC	685	Human	Live			AC010468.1	0.1	0.1	2010111I01Rik	0.1	0.1
						TAATGCCGCTGC	16	4437	Mouse	CCGCCATATTCC	3160	16	Human			TCTCAAACCTAA	653	Human	Live			AC012146.7	0.109934	0.124656	2010204K13Rik	0.1	0.1
						TCACGCTTTGAG	4415	35	Human	GCGAGGCAATGT	9	3146	Mouse			GTGTCTTTTCGC	648	Human	Live			AC012307.3	0.1	0.1	2010300F17Rik	0.1	0.1
						GACTATTGTGAC	3934	41	Human	CAGCCGCCACAG	3191	17	Human			CAATAGGTCGCG	674	Human	Live			AC012354.8	0.1	0.1	2010315B03Rik	0.1	0.1
						GTCCTTTGGGAC	10	4888	Mouse	GCGAGTATTGTT	2942	19	Human			GTCTCTCCATAT	678	Human	Live			AC012671.2	0.1	0.1	2200002D01Rik	0.1	0.1
						TTACCGCATTGG	4104	33	Human	TGACTGGAACAT	11	3117	Mouse			TATGCTTCATGT	662	Human	Live			AC013394.2	0.1	0.1	2210013O21Rik	0.15246	0.223453
						GTTTGAGTTTAA	14	4397	Mouse	CATTCTATCGCT	12	3062	Mouse			TCTAGCTTAATG	681	Human	Live			AC013717.3	0.1	0.1	2210015D19Rik	0.1	0.138037
						TTTATAAAATTG	22	4164	Mouse	GAGGTCGTAGAA	13	3172	Mouse			GATGCACCCGTG	692	Human	Live			AC015987.2	0.1	0.1	2210016L21Rik	0.330874	0.186954
						AGGTTCAAGTTC	3993	57	Human	GGATAACTCGTG	11	2868	Mouse			TCGAGAGCTATG	673	Human	Live			AC016683.6	0.1	0.1	2210018M11Rik	0.1	0.1
						GCCGTCGAGAAG	14	4453	Mouse	GAATGTCTCAGA	14	2760	Mouse			GGTATTAGTAAC	685	Human	Live			AC016710.1	0.1	0.1	2210404O09Rik	0.1	0.1
						GGCTAATATCCG	3604	22	Human	CCTAGTGCTACG	11	2996	Mouse			GTACCGTGAAGG	667	Human	Live			AC016712.2	0.1	0.1	2210408F21Rik	0.1	0.1
						TAGTAGCTAACT	34	4083	Mouse	CGTACGTCAACC	11	2889	Mouse			CGTTCAGAAAGG	667	Human	Live			AC016739.2	0.392917	0.554745	2210408I21Rik	0.1	0.1
						ACCGTCGAGAAG	20	4546	Mouse	GCCTGCCGGAAG	2787	20	Human			ATCCATACAGGC	708	Human	Live			AC016747.3	0.1	0.1	2300009A05Rik	0.1	0.1
						AGCTAGGCAGCA	13	4308	Mouse	GTTAGCCATGAG	8	2953	Mouse			GTGTACAAAGCG	633	Human	Live			AC018737.1	0.1	0.1	2310001H17Rik	0.1	0.1
						CTAGCCGAGATG	3753	21	Human	CTACAATAGGAT	9	2726	Mouse			TCCTGATGATCG	673	Human	Live			AC018799.1	0.1	0.1	2310003H01Rik	0.1	0.1
						GTTGACTTGCGG	3996	29	Human	TTGATGTTGATT	2864	10	Human			TCAGGGCTTCTT	690	Human	Live			AC020983.5	0.1	0.1	2310009B15Rik	0.226901	0.367059
						CGTCGGCGAGTC	3886	50	Human	GGTCTTTCATAG	10	2959	Mouse			GACCCGCTTGAG	646	Human	Live			AC022311.1	0.1	0.1	2310010G23Rik	0.1	0.1
						TGGACCATAGCC	3893	44	Human	GGATCTGTGTAG	8	2951	Mouse			AGTCCGGAATTA	699	Human	Live			AC022431.1	0.1	0.1	2310010J17Rik	0.1	0.1
						GCCGTATACCTT	16	3845	Mouse	GAACCGTAGTAT	13	2908	Mouse			CGCGCATCGAGT	662	Human	Live			AC023347.1	0.1	0.1	2310011J03Rik	0.1	0.116532
						GAAATCTCACTT	3441	35	Human	GATGCGCTCTGT	12	3139	Mouse			GAAAGGTAACCA	738	Human	Live			AC024560.3	0.1	0.1	2310022A10Rik	0.1	0.1
						ATGCCATCTCTT	21	4143	Mouse	CGTTCGATGTAG	16	2807	Mouse			TTACTTGCTCAG	653	Human	Live			AC025750.5	0.1	0.1	2310022B05Rik	0.19205	0.175899
						AACCTCAGCCCG	24	4373	Mouse	GATCACGGACGT	7	3149	Mouse			CACACTTACTGC	733	Human	Live			AC027612.6	0.1	0.1	2310033P09Rik	0.1	0.1
						CCGCTGTCAAGA	31	3839	Mouse	GCTTTAGCACCG	2882	7	Human			AGTTGTGCTTGC	657	Human	Live			AC034193.5	0.1	0.1	2310035C23Rik	0.1	0.1
						GTTCCGTATCAC	3745	22	Human	TGTGGGTGATAA	16	3140	Mouse			GTTTGCATCAGT	690	Human	Live			AC060834.3	0.1	0.1	2310036O22Rik	0.646437	0.393975
						CGAATCCCGTAG	36	3644	Mouse	GCGAGACCTCTC	2828	12	Human			GAGAGATTGCTA	674	Human	Live			AC064852.5	0.1	0.1	2310039H08Rik	0.172527	0.321419
						ATGTCTTTTCGC	3857	33	Human	ATTCAGGATTAT	2777	5	Human			CATGACAATTGT	636	Human	Live			AC069277.2	0.1	0.1	2310044G17Rik	0.1	0.1
						ACGACACCTATC	4053	25	Human	GCCGCTCTCCGA	14	2749	Mouse			CCACAAGGCTCT	689	Human	Live			AC073236.3	0.120334	0.119811	2310045N01Rik	0.1	0.118209
						TCTATAGGGCCA	19	3818	Mouse	TTACCGGACCAT	13	2985	Mouse			TGCCAATAGTAC	691	Human	Live			AC073271.1	0.1	0.1	2310047M10Rik	0.1	0.1
						GCGACACCTATC	3963	18	Human	TATATGACGAAA	7	2704	Mouse			CCGGGAAGACTG	716	Human	Live			AC073842.18	0.1	0.1	2310057M21Rik	0.1	0.1
						CCGTAAGGGCCT	3633	23	Human	ACTTGTCCCTTC	8	3244	Mouse			ACGCTCGGCGCT	689	Human	Live			AC074008.1	0.1	0.1	2310061I04Rik	0.1	0.1
						TCCCGATGTTTC	3482	31	Human	TTGCCCCATACG	11	2932	Mouse			TGGTAATGCGAG	671	Human	Live			AC074389.9	0.1	0.1	2310067B10Rik	0.1	0.1
						CCTTGGGCAATT	3325	25	Human	CAGCCAGAGTCG	10	2858	Mouse			AACTGTGGTAAG	745	Human	Live			AC079250.1	0.1	0.1	2410002F23Rik	0.1	0.1
						CCTGAGCTGGTT	3593	20	Human	TAAGTGGCAGAA	10	2561	Mouse			ACTAGTCACGTT	671	Human	Live			AC079767.3	0.1	0.1	2410004B18Rik	0.1	0.118237
						GCTGCTGTCTAC	21	3628	Mouse	CGATTTCCTCAT	4	2601	Mouse			TGTCGGTCTAAA	640	Human	Live			AC079922.2	0.1	0.1	2410004N09Rik	0.301851	0.262049
						CCTACTCTCATG	3426	23	Human	TAAAGATTTTCT	2440	4	Human			TTCGAAGGAGAG	677	Human	Live			AC083799.1	0.1	0.1	2410006H16Rik	1.65446	3.35489
						CCGGGCGTCTCT	3663	33	Human	CTCGGTTCCTGT	2713	6	Human			CTAGAATCGAGA	704	Human	Live			AC083843.1	0.1	0.1	2410015M20Rik	0.579308	0.479637
						CCGTAAGTGTTA	3111	25	Human	TTGCTCACTGCA	8	2800	Mouse			GAGAATTCTAAG	686	Human	Live			AC083875.2	0.1	0.1	2410016O06Rik	0.1	0.1
						GAGAGGCAGGTG	37	3454	Mouse	CGCTGGCCACTT	30	2719	Mouse			GTTGCGACAGCC	661	Human	Live			AC084018.1	0.1	0.1	2410018L13Rik	0.1	0.1
						GAACCCTGAGCG	3645	23	Human	GCTTGTCCCTTC	10	3090	Mouse			AAGTTAGCTTCT	687	Human	Live			AC090043.1	0.1	0.1	2410018M08Rik	0.1	0.1
						GCCTACGCAATC	33	3725	Mouse	CCGGCCTGGGGC	2562	16	Human			TCAACTGGGCAA	665	Human	Live			AC090186.1	0.1	0.1	2410066E13Rik	0.1	0.1
						ACTGGGCGCATG	44	3829	Mouse	GTCAATCCTACG	1	2552	Mouse			AGCTACTGGGCA	669	Human	Live			AC090602.2	0.1	0.1	2410089E03Rik	0.121801	0.166283
						ACCTACGCAATC	29	3803	Mouse	CGGCGTCGCTTT	2719	8	Human			CACTGGTACTAC	631	Human	Live			AC092155.1	0.1	0.1	2410127L17Rik	0.1	0.1
						GACCTTACTCGA	3518	26	Human	CGGCGACCACCT	10	2864	Mouse			GTTGGCGATGGG	681	Human	Live			AC092610.12	0.1	0.1	2410131K14Rik	0.1	0.1
						GGGGTTGGAGTT	21	3964	Mouse	GTATAATTGTTG	10	2297	Mouse			GCTAGTCACGTT	632	Human	Live			AC092798.2	0.1	0.1	2500004C02Rik	0.1	0.1
						CTCCATCGGGGT	42	3364	Mouse	TACCTCGCGTGC	6	2904	Mouse			CTGCCCAGAATG	659	Human	Live			AC093142.2	0.1	0.1	2510002D24Rik	0.1	0.1
						GAAGTAGACGTT	24	3072	Mouse	CCGTCGGTTGTC	11	2602	Mouse			GAAAATGCGTCG	678	Human	Live			AC093323.3	0.1	0.1	2510003E04Rik	0.137028	0.1
						ATCCCTGTAATT	12	3517	Mouse	CCTGGGCTAGCA	13	2637	Mouse			CCCAGCTGTCAA	660	Human	Live			AC093698.2	0.1	0.1	2510009E07Rik	0.1	0.1
						GTCACGACAAAC	3170	22	Human	CTGAGATTACTG	2407	15	Human			GAGGGTATGGAC	651	Human	Live			AC093838.4	0.1	0.1	2510039O18Rik	0.1	0.1
						GGTACTGTCTGC	17	3475	Mouse	CGTGCTAATGCC	2585	8	Human			CTGTCAGGCTGA	670	Human	Live			AC096649.1	0.1	0.1	2610001J05Rik	0.459755	0.386431
						AGGAATGGAAAT	7	3420	Mouse	TCTGGTCATACA	10	2671	Mouse			GGCTACTGGGCA	649	Human	Live			AC096664.1	0.1	0.1	2610002J02Rik	0.1	0.1
						TGAAGCGACCTG	3432	26	Human	CGTGCGACGCGT	2658	8	Human			GTCCATACAGGC	686	Human	Live			AC097523.1	0.1	0.1	2610002M06Rik	0.138335	0.113414
						GCTGGGCGCATG	28	3670	Mouse	TGCGACTTGGTC	11	2683	Mouse			AGTATGTCCTTC	682	Human	Live			AC098614.1	0.1	0.1	2610008E11Rik	0.1	0.1
						ATTGGCGCGCAA	31	3719	Mouse	TCCAGCGAGTGA	2447	12	Human			GGTAAGCGCTCT	607	Human	Live			AC098973.2	0.1	0.1	2610015P09Rik	0.1	0.1
						GGGCCTTCACCA	24	3595	Mouse	TTTTCTCTTAGC	2349	13	Human			GGTGTGCCAAAA	665	Human	Live			AC102948.2	0.1	0.1	2610019E17Rik	0.102724	0.156409
						TTAGAAAACTGA	27	3168	Mouse	GCCAGTGGAGCA	6	2433	Mouse			GGTGATGCGATA	686	Human	Live			AC104389.28	0.1	0.119762	2610020C07Rik	0.1	0.1
						TCTATGACTACG	3104	28	Human	GCAACCTAGGAT	12	2545	Mouse			ATCATGCCCATT	699	Human	Live			AC104532.4	0.1	0.1	2610020H08Rik	0.1	0.1
						GACCTCCCGACA	11	4018	Mouse	GTTTCTAGTACT	17	2529	Mouse			GTGTATGGATCG	686	Human	Live			AC104820.2	0.1	0.1	2610034B18Rik	0.1	0.1
						CGACGTGTCGAC	16	3301	Mouse	ACTAAAGAATTA	10	2497	Mouse			GCTGTGATCTAG	655	Human	Live			AC107983.4	0.1	0.1	2610037D02Rik	0.1	0.1
						CTAACATATGCC	2797	48	Human	TATTCGCCACTT	6	2581	Mouse			TTGCGTATCCGA	668	Human	Live			AC108488.3	0.1	0.1	2610203C20Rik	0.228123	0.628391
						CTATGTGGGAAT	3159	25	Human	TTCACGACGAAT	9	2502	Mouse			TAGGGCAAACTC	707	Human	Live			AC114752.2	0.1	0.1	2610301B20Rik	0.1	0.1
						CCTCTCGAGTGC	3089	32	Human	AGCTGTCAAAAT	7	2676	Mouse			GAGCATCCATAC	639	Human	Live			AC119673.1	0.1	0.1	2610305D13Rik	0.1	0.1
						TCGGTGGGACCT	3043	28	Human	CGATCATGGCTG	10	2487	Mouse			GGTCCGGAATTA	693	Human	Live			AC120194.1	0.1	0.1	2610507B11Rik	0.247837	0.104503
						ATTTGCATCAGT	3035	34	Human	TAGCCTCAGAAG	7	2446	Mouse			GGTTGTGCTTGC	648	Human	Live			ACAA1	0.1	0.1	2610524H06Rik	0.1	0.1
						GCTCGTTATTTT	2967	42	Human	GTGTAATAGTGA	12	2299	Mouse			AGGCCGATGACC	705	Human	Live			ACAA2	0.12278	0.1	2700029M09Rik	0.352481	0.550639
						CTCATCTTACAC	3105	80	Human	AACTATGGCATT	1834	706	Mixed			CTCCCTCCGCAC	779	Mouse	Live			ACACA	0.1	0.1	2700033N17Rik	0.1	0.1
						GTGCCATCTCTT	20	3478	Mouse	CAGGTTATTCCC	8	2590	Mouse			CGGCCCACAAGA	737	Mouse	Live			ACAD10	0.1	0.1	2700038G22Rik	0.1	0.1
						ATTAGAGTACTG	31	3317	Mouse	GAAGTTGCTACC	12	2364	Mouse			TTGAACTAATGG	753	Mouse	Live			ACAD8	0.1	0.1	2700046G09Rik	0.1	0.1
						TTCAGAGTCACG	2909	39	Human	GCGGCGTTCATA	2549	14	Human			TAGTGAAGGTTG	733	Mouse	Live			ACAD9	0.1	0.1	2700049A03Rik	0.1	0.1
						CTTCCAAGTAGC	2877	38	Human	TCCCGATCATGA	10	2470	Mouse			CTTTTTGCCTGG	742	Mouse	Live			ACADM	0.492404	0.486324	2700050L05Rik	0.1	0.1
						TTCGTGCAATGA	26	3088	Mouse	CGGGCATGAGTT	2581	8	Human			TTCGTCTCATCG	726	Mouse	Live			ACADS	0.1	0.1	2700060E02Rik	0.521439	0.629145
						GTCAGTTCGTGC	2954	37	Human	CTCTTTACACTA	2378	7	Human			CTGAAATCTTGC	736	Mouse	Live			ACADSB	0.1	0.1	2700062C07Rik	0.1	0.1
						GGACACAGGCCA	3138	13	Human	GCTATTGGTACT	2442	3	Human			CCATTTGACGTA	769	Mouse	Live			ACADVL	0.1	0.1	2700069I18Rik	0.1	0.1
						GGCGCGATCAGA	37	3345	Mouse	AACTCCCACGCG	7	2951	Mouse			TCCGCCTCATTC	749	Mouse	Live			ACAP2	0.1	0.127482	2700073G19Rik	0.1	0.1
						CTGTTTGTACCT	2922	36	Human	CTGATTCGTCCG	2420	14	Human			CGAATCAGCAGA	750	Mouse	Live			ACAT1	0.422422	0.359698	2700081O15Rik	0.1	0.1
						GATACTGCATGG	3070	25	Human	TGCCGGCACTCC	9	2529	Mouse			CTTCTCGACCCT	735	Mouse	Live			ACAT2	0.215285	0.16573	2700089E24Rik	0.326768	0.588973
						TCGCGATCATAA	14	3110	Mouse	CTGACCGTGTGT	6	2639	Mouse			CTTAAGCACTAT	765	Mouse	Live			ACBD3	0.171539	0.113383	2700094K13Rik	1.60757	0.826928
						CTATAAGTCGGC	2946	35	Human	AGCTAGAATTCA	2285	13	Human			GAGTAAAAGGTT	763	Mouse	Live			ACBD5	0.128365	0.104112	2700097O09Rik	0.1	0.1
						GTGGATTCTGCA	2970	32	Human	TTCACGATCTAA	10	2209	Mouse			TCGGTTTCCCGA	724	Mouse	Live			ACBD6	0.192162	0.148345	2700099C18Rik	0.1	0.1
						GCCCTGAATCAA	2926	27	Human	GGCTCCTACTAC	4	2368	Mouse			CTTGAATGGTTT	704	Mouse	Live			ACD	0.1	0.1	2810001G20Rik	0.1	0.1
						CCCACTCTACCG	2853	33	Human	ATTTTCCAGATC	2406	6	Human			CAGCCGTACGTC	687	Mouse	Live			ACER3	0.1	0.1	2810002D19Rik	0.1	0.1
						TGGGCTCCACGG	21	3244	Mouse	TACGCGGGTGAC	2479	6	Human			TTCGGGCCATTA	709	Mouse	Live			ACIN1	0.395144	0.314801	2810004N23Rik	0.460053	0.259112
						TATATCCCACGA	2858	33	Human	CTTGTATGCAAA	2140	11	Human			CCCCGACTATGT	715	Mouse	Live			ACLY	0.1	0.117166	2810006K23Rik	0.1	0.1
						AGCGCGATCAGA	26	3298	Mouse	GTAGCCCCCCGA	2476	13	Human			GCCTTCTCAATG	701	Mouse	Live			ACN9	0.1	0.149261	2810008D09Rik	0.102366	0.106003
						AAACGGGTGTAC	16	3232	Mouse	CCTGGACAGAAG	7	2429	Mouse			GCGGATGTAGGC	731	Mouse	Live			ACO1	0.1	0.1	2810025M15Rik	0.336865	0.488815
						CACCTAGGCGGC	17	3017	Mouse	AATAATTTTTCC	2531	9	Human			GCAGCTCAATCT	704	Mouse	Live			ACO2	0.1	0.1	2810055G20Rik	0.1	0.1
						CCTCACTTAGGC	3033	27	Human	AGTGACATTCCT	6	2581	Mouse			GAAATTATTGGN	731	Mouse	Live			ACOT13	0.17769	0.223033	2810403A07Rik	0.1	0.154511
						CAGAATCAAGAC	2590	35	Human	AGGCGGCGCTTG	7	2767	Mouse			GTGTGTGATAGT	741	Mouse	Live			ACOT2	0.1	0.1	2810403D21Rik	0.1	0.1
						TGGATCGAACTG	22	2935	Mouse	TGACTGTCCTTA	13	2440	Mouse			TAGTTTCCTGTG	731	Mouse	Live			ACOT4	0.1	0.1	2810408I11Rik	0.1	0.1
						ATGGCGTCAAAG	17	3132	Mouse	GCGTGCGTCGGT	11	2448	Mouse			TTGCTATTCAGA	718	Mouse	Live			ACOT7	0.1	0.1	2810408M09Rik	0.1	0.1
						GGCTAGGCAGCA	22	3137	Mouse	CTGGACGCTGGC	2491	9	Human			CCAGTGCCGGTG	701	Mouse	Live			ACOT8	0.1	0.1	2810417H13Rik	0.654564	0.548699
						GGTGGCCAGGAA	2924	24	Human	AAAGTATGCGAC	14	2383	Mouse			CCTGGGTGACTA	710	Mouse	Live			ACOX1	0.1	0.1	2810428I15Rik	0.685752	0.626354
						TGGCTATTTCTG	2838	17	Human	CAGGTCAACGGC	8	2397	Mouse			CCCCGACAAACT	724	Mouse	Live			ACP1	0.505376	0.519254	2810429I04Rik	0.1	0.1
						GATCGGTTAGTT	18	3209	Mouse	GGGTATTGCACA	2339	37	Human			GTCTGAGTTCGA	720	Mouse	Live			ACP2	0.1	0.1	2810433D01Rik	0.1	0.1
						CTCCTTCATCAC	2684	30	Human	TAGCACCCTAAT	6	2572	Mouse			CTTAGCATAGCG	721	Mouse	Live			ACSF3	0.1	0.1	2810442I21Rik	0.1	0.1
						GAACCGGCGTTG	30	2901	Mouse	AGGTACTAATTG	7	2498	Mouse			GGACTTATGGTT	739	Mouse	Live			ACSL1	0.1	0.1	2810474O19Rik	0.211407	0.360955
						AACGCTAAGTGG	13	3117	Mouse	GTTCCAACCCTA	437	1887	Mixed			TTATCGTATGAA	741	Mouse	Live			ACSL3	0.1	0.1	2900002K06Rik	0.1	0.1
						GTTGGCGCGCAA	18	3085	Mouse	TCTAGAGAGCCG	13	2431	Mouse			TTGGCCACCAGA	750	Mouse	Live			ACSL4	0.207312	0.160225	2900052L18Rik	0.1	0.1
						AGTGATGCGATA	2935	16	Human	GCAACCTGTCAA	2292	15	Human			CCAAAAATCAAC	732	Mouse	Live			ACSL5	0.1	0.1	2900076A07Rik	0.1	0.1
						GGATAAGATAGG	2465	29	Human	TGTGCGACGAAG	2398	9	Human			CCATAGAGGAAG	724	Mouse	Live			ACSM3	0.1	0.1	3010003L21Rik	0.1	0.1
						GGGTTTTTAGGA	2524	32	Human	TCTCGAGTTCGG	6	2381	Mouse			ATTTGAGTTTAA	741	Mouse	Live			ACSS1	0.1	0.1	3010026O09Rik	0.1	0.1
						TCTCTACCGTAA	18	2748	Mouse	ATTTAAGCTCAC	2521	12	Human			GAGGGTTTTCTT	743	Mouse	Live			ACSS2	0.1	0.1	3110002H16Rik	0.1	0.1
						TTGGTTAATTGC	27	2638	Mouse	AATTTATCACCG	5	2264	Mouse			TGTGGGCTTATT	737	Mouse	Live			ACTA2	0.1	0.1	3110009E18Rik	0.1	0.1
						GCCATTGCTTAG	2599	25	Human	GCCTACGCATTG	2230	7	Human			AATCGGTTAGTT	750	Mouse	Live			ACTB	1.2853	0.432864	3110039M20Rik	0.150124	0.293891
						GGGCGATCACTG	2782	30	Human	TCTAAATCTGTG	21	2304	Mouse			CCAACCGCTGGC	724	Mouse	Live			ACTG1	2.0561	1.4625	3110040N11Rik	0.1	0.1
						GGCGCTAACACT	2638	36	Human	GCTCAGGAAGGA	5	2358	Mouse			TACGCCTGTATG	749	Mouse	Live			ACTL6A	0.202985	0.154225	3110043O21Rik	0.1	0.1
						GGGGCCAAAAAT	2794	15	Human	GCAATTATATCA	2043	15	Human			AACCTCCCGACA	747	Mouse	Live			ACTN1	0.1	0.1	3110045C21Rik	0.1	0.1
						GGTCAGTTCGGG	21	2735	Mouse	CCTGAACCGCTT	10	2370	Mouse			GAGCACAACTAT	748	Mouse	Live			ACTN4	0.1	0.1	3110056K07Rik	0.1	0.1
						ATTGCGACAGCC	2687	26	Human	GCCCTGGGAGGA	9	2278	Mouse			ATCCTTTGGGAC	755	Mouse	Live			ACTR10	0.1	0.1	3110062M04Rik	0.1	0.1
						GTGTAACCAGTT	2503	12	Human	TTCACGCGTTTC	13	2370	Mouse			GAGGTACGTAAC	718	Mouse	Live			ACTR1A	0.1	0.1	3110082I17Rik	0.1	0.1
						TACGCTTAAGTA	31	2553	Mouse	CCGCCCTGCCTT	2335	11	Human			GTTTCTTTCACC	713	Mouse	Live			ACTR1B	0.1	0.1	3830406C13Rik	0.1	0.1
						GTCCCTGTAATT	11	2790	Mouse	GCTTGGAGCCAA	2256	19	Human			TACTGGACCCAA	748	Mouse	Live			ACTR2	0.201034	0.320895	4632415L05Rik	0.1	0.1
						GTGTTTACATAT	2400	49	Human	CGTTGTATTGTG	13	2295	Mouse			CAGATCTGTATT	705	Mouse	Live			ACTR3	0.367802	0.283291	4632419I22Rik	0.11011	0.1
						GGGTTCAAGTTC	2701	37	Human	CGCTGCCAAATG	2169	7	Human			TTATGGAAAGAA	711	Mouse	Live			ACTR5	0.1	0.1	4632427E13Rik	0.1	0.1
						TTACCAGCACGC	2600	23	Human	TTTCACAGGTAA	1975	5	Human			CATGTAGAAGCA	749	Mouse	Live			ACTR6	0.184111	0.169191	4632434I11Rik	0.1	0.1
						AATTAGTCTCAA	2645	28	Human	CGTTCTATTGGC	12	2307	Mouse			GACTCGGCTGGC	675	Mouse	Live			ACTR8	0.1	0.1	4833418N02Rik	0.1	0.1
						CATGACTCAGCT	13	2746	Mouse	CTGCCTTCCTGT	6	2392	Mouse			GAACATCGTTTG	724	Mouse	Live			ACVR2A	0.1	0.1	4833420G17Rik	0.1	0.1
						GCCCATAACGCA	41	2553	Mouse	TACAGTTCAATT	8	2269	Mouse			AGGGTTGGAGTT	714	Mouse	Live			ACVR2B	0.1	0.1	4833427G06Rik	0.1	0.1
						TGCCCTTGATAT	2655	57	Human	CTGTTACGAAAG	5	2070	Mouse			CGTTCACTGGTT	759	Mouse	Live			ACY3	0.1	0.1	4833439L19Rik	0.1	0.1
						GACAAGAATCCA	21	2497	Mouse	CCGGTGGATTTA	19	2368	Mouse			TCGTTGGTTTGC	719	Mouse	Live			ACYP1	0.1	0.1	4921524J17Rik	0.116723	0.239472
						GCCTCCTTTTTC	2327	64	Human	AGTTCGCACCGG	7	2395	Mouse			CTCGTTAGATCA	741	Mouse	Live			ACYP2	0.1	0.1	4922501C03Rik	0.118179	0.1
						CTACTGCGAAAG	30	2576	Mouse	CCGGGATTTCCA	8	2141	Mouse			GACCTTAGCCGC	715	Mouse	Live			AD000092.3	0.1	0.1	4930402H24Rik	0.1	0.1
						CACGTGGTGCAG	16	2608	Mouse	CCGACTCTTCCC	2206	14	Human			GTGTTTACGTGG	732	Mouse	Live			ADA	0.210118	0.165649	4930422G04Rik	0.1	0.1
						CGCACTACGTAC	2465	36	Human	TTGAAAGCCCCA	6	2407	Mouse			TAATGATGGCAA	714	Mouse	Live			ADAL	0.1	0.1	4930427A07Rik	0.1	0.1
						GAAAAAGGTTGA	2205	30	Human	TTGTCTCAACTT	9	2272	Mouse			GTCCAGTCCGTT	701	Mouse	Live			ADAM10	0.113148	0.10718	4930430F08Rik	0.1	0.1
						GGAAACTCGGAG	22	2470	Mouse	CACCTTCTAGAG	2150	12	Human			TCCCTGCGATCC	700	Mouse	Live			ADAM15	0.1	0.1	4930453N24Rik	0.1	0.1
						GCAGCACCCCTC	2439	63	Human	CACTTGACTCGA	11	2161	Mouse			CATAATGTGGCG	735	Mouse	Live			ADAM17	0.1	0.1	4930503L19Rik	0.1	0.1
						GGGACTACCGCT	45	2520	Mouse	CCATTAGTATAA	4	2009	Mouse			CTTCCAAGAGGG	753	Mouse	Live			ADAM1A	0.1	0.1	4930511M06Rik	0.1	0.1
						GGACAGGTCTAC	2512	24	Human	CCCGCATCTTAA	2216	8	Human			GCGGAGTGTATC	728	Mouse	Live			ADAM22	0.1	0.1	4930522L14Rik	0.1	0.1
						GGCATGGAGTCT	2425	32	Human	TCGTGCTAGAGC	2153	2	Human			GTTAGTATTAGA	743	Mouse	Live			ADAM9	0.1	0.1	4930524J08Rik	0.1	0.1
						TACCGCTGGACA	2441	29	Human	ACTTAAGGATCA	1985	7	Human			TAGATATTCTGC	738	Mouse	Live			ADAMTS20	0.1	0.1	4930546H06Rik	0.1	0.1
						TCCCAGTAAATG	2140	23	Human	ATCGGCCAGACA	7	2548	Mouse			GGGCCATCGCTA	718	Mouse	Live			ADAR	0.220839	0.322103	4930579G24Rik	0.1	0.1
						GTCTCATCCAGA	2256	24	Human	ACCTATCGACGA	8	2473	Mouse			TACATTTATATA	751	Mouse	Live			ADAT1	0.1	0.1	4931406C07Rik	0.1	0.10476
						TACGGGGCCGAC	2480	27	Human	CTAAGAGATTGA	2130	7	Human			CAGGGAGATATG	724	Mouse	Live			ADAT2	0.1	0.1	4931406P16Rik	0.1	0.118234
						TCTCAAACCTAA	2226	23	Human	GAACTGCACTAG	2225	17	Human			GTCATCTGTCTT	710	Mouse	Live			ADCK3	0.1	0.1	4931428F04Rik	0.1	0.1
						GTGTCTTTTCGC	2552	23	Human	GGTCGAGGAGAG	6	2353	Mouse			CCTGGATATTCT	700	Mouse	Live			ADCK5	0.1	0.1	4932438A13Rik	0.1	0.110207
						CAATAGGTCGCG	2401	13	Human	GAAGGGCTCGCA	2169	14	Human			TAATGCCGCTGC	714	Mouse	Live			ADCY3	0.1	0.1	4933411K20Rik	0.1	0.106122
						GTCTCTCCATAT	2286	24	Human	ACTTAACATGTC	7	2284	Mouse			GTCCTTTGGGAC	710	Mouse	Live			ADCY7	0.1	0.1	4933421O10Rik	0.1	0.1
						TATGCTTCATGT	2390	21	Human	GCAACGGCGAGC	2065	7	Human			GTTTGAGTTTAA	698	Mouse	Live			ADD1	0.1	0.1	4933426M11Rik	0.1	0.106604
						AGAACCAATCCC	10	2563	Mouse	TAGGGTCTAACC	9	2356	Mouse			TTTATAAAATTG	728	Mouse	Live			ADD3	0.611113	0.490928	4933427D14Rik	0.119541	0.1
						TCTAGCTTAATG	2173	31	Human	CGTAATGAAGTC	9	2093	Mouse			GCCGTCGAGAAG	693	Mouse	Live			ADH5	0.10708	0.1	4933431E20Rik	0.1	0.1
						GACATGAAGCTC	27	2392	Mouse	CTCTCTATATGT	11	2229	Mouse			TAGTAGCTAACT	707	Mouse	Live			ADI1	0.203148	0.22382	4933434E20Rik	0.1	0.1
						AGCCGTTTCTCA	16	2577	Mouse	CCTACATATGGC	1027	1207	Mixed			ACCGTCGAGAAG	695	Mouse	Live			ADIPOR1	0.153219	0.171255	4933436C20Rik	0.1	0.1
						GATGCACCCGTG	2268	32	Human	GAGACGAACCCG	2231	10	Human			AGCTAGGCAGCA	727	Mouse	Live			ADIPOR2	0.1	0.1	4933439C10Rik	0.1	0.1
						TCGCATTGTGTA	26	2370	Mouse	GCCTATCGACGA	5	2424	Mouse			GCCGTATACCTT	697	Mouse	Live			ADK	0.419157	0.283557	5031425E22Rik	0.1	0.1
						TCGAGAGCTATG	2191	20	Human	CGACCCAACGGA	2115	14	Human			ATGCCATCTCTT	715	Mouse	Live			ADNP	0.1	0.1	5031439G07Rik	0.1	0.1
						GGTATTAGTAAC	2101	20	Human	GACGGACGGACC	2354	6	Human			AACCTCAGCCCG	751	Mouse	Live			ADNP2	0.1	0.1	5330426P16Rik	0.1	0.1
						GTACCGTGAAGG	2165	14	Human	CTGCCTGTCGGT	10	2289	Mouse			CCGCTGTCAAGA	670	Mouse	Live			ADPGK	0.1	0.1	5330430P22Rik	0.1	0.1
						CGTTCAGAAAGG	2102	16	Human	GTTTTGGCCCTA	2002	12	Human			CGAATCCCGTAG	760	Mouse	Live			ADPRHL2	0.1	0.1	5430403G16Rik	0.1	0.1
						AAGGCGACGAGC	14	2511	Mouse	TAGGATTATAAT	1361	880	Mixed			TCTATAGGGCCA	709	Mouse	Live			ADPRM	0.1	0.1	5430416N02Rik	0.1	0.149138
						ATCCATACAGGC	2295	14	Human	GGCTGTCAAAAT	11	2349	Mouse			GCTGCTGTCTAC	693	Mouse	Live			ADRB1	0.1	0.129008	5430417L22Rik	0.1	0.1
						GTGTACAAAGCG	2192	21	Human	CGAAGGCTGACT	2042	10	Human			GAGAGGCAGGTG	724	Mouse	Live			ADRBK1	0.1	0.1	5430435G22Rik	0.1	0.1
						TCCTGATGATCG	2073	28	Human	GCAGTGTCGTCC	2157	11	Human			GCCTACGCAATC	745	Mouse	Live			ADRBK2	0.1	0.1	5530601H04Rik	0.1	0.1
						GACCTCAGCCCG	12	2683	Mouse	TCCAACCGCCCA	2199	10	Human			ACTGGGCGCATG	706	Mouse	Live			ADRM1	0.1	0.1	5730409E04Rik	0.1	0.1
						TCAGGGCTTCTT	2282	15	Human	ATCCATTAAAAT	1844	47	Human			ACCTACGCAATC	764	Mouse	Live			ADSL	0.206383	0.1	5730455P16Rik	0.1	0.1
						CCGTAATCCAGT	35	2194	Mouse	CGTATGAAAAAA	4	1903	Mouse			GGGGTTGGAGTT	737	Mouse	Live			ADSS	0.1	0.1	5830415F09Rik	0.1	0.1
						GACCCGCTTGAG	2317	18	Human	GGGCGGCGCTTG	15	2523	Mouse			CTCCATCGGGGT	714	Mouse	Live			AEBP2	0.1	0.1	5830417I10Rik	0.1	0.1
						GTGGCGTCAAAG	8	2481	Mouse	CTTAAACACAGA	8	1987	Mouse			GAAGTAGACGTT	732	Mouse	Live			AEN	0.1	0.1	5830418K08Rik	0.1	0.103217
						AGTCCGGAATTA	2255	18	Human	TGGTTGTATTGA	17	1999	Mouse			ATCCCTGTAATT	770	Mouse	Live			AES	0.1	0.1	5830428H23Rik	0.1	0.1
						CGCGCATCGAGT	2165	17	Human	CACTCCGGTGGG	2052	13	Human			GGTACTGTCTGC	733	Mouse	Live			AF127936.5	0.1	0.1	6030442K20Rik	0.1	0.1
						GAAAGGTAACCA	2024	23	Human	TTAGAGATTACG	7	1989	Mouse			AGGAATGGAAAT	732	Mouse	Live			AFAP1-AS1	0.1	0.1	6030458C11Rik	0.1	0.120464
						TTACTTGCTCAG	2126	31	Human	GAAAGTGACGCG	2134	7	Human			GCTGGGCGCATG	704	Mouse	Live			AFF1	0.1	0.1	6330408A02Rik	0.1	0.1
						CACACTTACTGC	1968	34	Human	CTCTAATGGCCT	15	2229	Mouse			ATTGGCGCGCAA	706	Mouse	Live			AFF4	0.1	0.1	6330416G13Rik	0.1	0.1
						AGTTGTGCTTGC	2364	16	Human	CGTCTACCGGCG	1970	14	Human			GGGCCTTCACCA	739	Mouse	Live			AFG3L1P	0.1	0.115578	6330418K02Rik	0.1	0.1
						GGCCGTTTCTCA	19	2344	Mouse	GCTGCTAGTTGT	7	2146	Mouse			TTAGAAAACTGA	758	Mouse	Live			AFG3L2	0.201305	0.303171	6430548M08Rik	0.1	0.1
						GTTTGCATCAGT	2169	24	Human	CAGTGGCTCGTT	2063	15	Human			GACCTCCCGACA	736	Mouse	Live			AFMID	0.1	0.1	6720427I07Rik	0.1	0.1
						GAGAGATTGCTA	1988	26	Human	CTGACTACGGGG	8	2034	Mouse			CGACGTGTCGAC	719	Mouse	Live			AFTPH	0.1	0.1	6820431F20Rik	0.1	0.1
						ATAATTGATTGG	27	2250	Mouse	TTCTTAAGCTTG	1968	15	Human			GTGCCATCTCTT	746	Mouse	Live			AGA	0.123311	0.1	8430429K09Rik	0.1	0.1
						CATGACAATTGT	1906	25	Human	TGAACTTAATCT	2047	6	Human			ATTAGAGTACTG	712	Mouse	Live			AGAP1	0.1	0.1	9030617O03Rik	0.1	0.1
						CCACAAGGCTCT	1999	26	Human	ATCGATAATTCC	8	1902	Mouse			TTCGTGCAATGA	734	Mouse	Live			AGAP3	0.1	0.1	9030624J02Rik	0.1	0.1
						TGCCAATAGTAC	2006	13	Human	AATCGGACGTGA	7	2343	Mouse			GGCGCGATCAGA	720	Mouse	Live			AGAP6	0.1	0.1	9130008F23Rik	0.1	0.1
						CCGGGAAGACTG	1988	30	Human	GGATTGTGTTAA	1734	17	Human			TCGCGATCATAA	700	Mouse	Live			AGBL3	0.1	0.1	9130011E15Rik	0.1	0.1
						ACGCTCGGCGCT	2127	55	Human	CTGGTCAGTCTG	2196	6	Human			TGGGCTCCACGG	667	Mouse	Live			AGFG1	0.1	0.1	9130024F11Rik	0.1	0.1
						GCACATAACCGT	21	2076	Mouse	TTTATTTGGTTG	1953	6	Human			AGCGCGATCAGA	748	Mouse	Live			AGFG2	0.1	0.1	9130206I24Rik	0.1	0.102846
						TGGTAATGCGAG	1937	32	Human	CGACGCGTAGAC	2083	2	Human			AAACGGGTGTAC	746	Mouse	Live			AGGF1	0.19464	0.101294	9130221H12Rik	0.1	0.1
						AACTGTGGTAAG	2077	9	Human	TGAGGTGACGGT	2	2116	Mouse			CACCTAGGCGGC	702	Mouse	Live			AGK	0.1	0.1	9130401M01Rik	0.210333	0.16072
						ACTAGTCACGTT	2075	24	Human	TCAGAACACACA	2016	6	Human			TGGATCGAACTG	706	Mouse	Live			AGL	0.1	0.119547	9230110C19Rik	0.1	0.1
						TGTCGGTCTAAA	1890	23	Human	TCTTTGCTGCTA	1925	6	Human			ATGGCGTCAAAG	731	Mouse	Live			AGMAT	0.1	0.1	9230114K14Rik	0.1	0.1
						TTCGAAGGAGAG	1805	14	Human	CCCAAGAAAATG	9	1838	Mouse			GGCTAGGCAGCA	704	Mouse	Live			AGO1	0.1	0.1	9330020H09Rik	0.1	0.1
						CTAGAATCGAGA	1717	13	Human	CCTCATTCCGGT	2026	7	Human			GATCGGTTAGTT	707	Mouse	Live			AGO2	0.1	0.1	9330133O14Rik	0.1	0.1
						GAGAATTCTAAG	1710	20	Human	CATAACCTGGGA	9	2145	Mouse			GAACCGGCGTTG	718	Mouse	Live			AGO3	0.1	0.1	9330154J02Rik	0.1	0.1
						GTTGCGACAGCC	1967	16	Human	AACGAATTGTAT	8	2116	Mouse			AACGCTAAGTGG	743	Mouse	Live			AGO4	0.1	0.1	9330159M07Rik	0.1	0.1
						AAGTTAGCTTCT	1864	21	Human	TAAAGGTTCAGT	10	1876	Mouse			GTTGGCGCGCAA	710	Mouse	Live			AGPAT1	0.1	0.1	9430008C03Rik	0.1	0.1
						TCAACTGGGCAA	1746	8	Human	GCCTTGGCCAAA	8	1955	Mouse			TCTCTACCGTAA	734	Mouse	Live			AGPAT2	0.1	0.1	9430015G10Rik	0.1	0.1
						AGCTACTGGGCA	1964	22	Human	CCTCACCCAATG	2113	9	Human			TTGGTTAATTGC	699	Mouse	Live			AGPAT3	0.1	0.103634	9430016H08Rik	0.1	0.1
						CACTGGTACTAC	1726	9	Human	CGTGAGAAGGGT	7	2100	Mouse			GGTCAGTTCGGG	738	Mouse	Live			AGPAT5	0.152433	0.113255	9430020K01Rik	0.1	0.1
						GTTGGCGATGGG	1742	20	Human	CGATGGCCTTTG	1849	7	Human			TACGCTTAAGTA	729	Mouse	Live			AGPAT6	0.1	0.1	9430023L20Rik	0.1	0.1
						AGGCATTGGTAA	12	1896	Mouse	GATTGGGAATTT	4	1713	Mouse			GTCCCTGTAATT	725	Mouse	Live			AGPS	0.1	0.107965	9430038I01Rik	0.1	0.1
						TGCTGTTTTAAC	32	1638	Mouse	TGAACCAGAATA	10	1874	Mouse			CATGACTCAGCT	716	Mouse	Live			AGTPBP1	0.1	0.1	9530068E07Rik	0.266436	0.506602
						GCTAGTCACGTT	1787	16	Human	GTGGAGGTCAAA	2095	15	Human			GCCCATAACGCA	723	Mouse	Live			AGTRAP	0.1	0.1	9630013D21Rik	0.1	0.1
						CTGCCCAGAATG	1638	19	Human	TTCACCCCCCCT	9	2193	Mouse			GACAAGAATCCA	720	Mouse	Live			AHCTF1	0.1	0.1	9630033F20Rik	0.1	0.1
						GGCCTCCCGACA	7	2134	Mouse	GAATAGGATACG	5	1685	Mouse			CTACTGCGAAAG	683	Mouse	Live			AHCY	0.167418	0.1	9830147E19Rik	0.1	0.1
						CCATCGCGTTAT	10	1714	Mouse	GTACGTGGTTCC	1943	7	Human			CACGTGGTGCAG	693	Mouse	Live			AHCYL1	0.1	0.1	9930012K11Rik	0.1	0.1
						GAAAATGCGTCG	1635	11	Human	GTCGGCCAGACA	7	2307	Mouse			GGAAACTCGGAG	704	Mouse	Live			AHI1	0.1	0.1	9930013L23Rik	0.1	0.1
						CCCAGCTGTCAA	1661	23	Human	TTCTTTATATAG	7	2042	Mouse			GGGACTACCGCT	713	Mouse	Live			AHNAK	0.148247	0.258037	9930021J03Rik	0.1	0.1
						GACGCTAAGTGG	13	1983	Mouse	TAGCATGCTTCA	8	2157	Mouse			AGAACCAATCCC	746	Mouse	Live			AHSA1	0.242386	0.128115	9930104L06Rik	0.1	0.1
						GAGGGTATGGAC	1728	17	Human	TAAGTGGTTCTG	1890	10	Human			GACATGAAGCTC	719	Mouse	Live			AHSA2	0.1	0.1	A130010J15Rik	0.1	0.1
						GTGGACGGAAAA	23	1699	Mouse	TTTCTCAGGTTC	1816	11	Human			AGCCGTTTCTCA	747	Mouse	Live			AIFM1	0.1	0.1	A130014A01Rik	0.1	0.1
						CTGTCAGGCTGA	1607	14	Human	CCGGTTTAGGTC	1921	4	Human			TCGCATTGTGTA	741	Mouse	Live			AIFM2	0.1	0.1	A130049A11Rik	0.1	0.1
						GGAATGTAGAGA	1411	14	Human	GGATATAGCATG	7	1706	Mouse			AAGGCGACGAGC	675	Mouse	Live			AIG1	0.1	0.1	A230046K03Rik	0.140162	0.124629
						GGCTACTGGGCA	1810	27	Human	TACATTATGACG	1915	6	Human			GACCTCAGCCCG	721	Mouse	Live			AIM1	0.1	0.1	A330021E22Rik	0.1	0.1
						AAGGCAGTATGA	15	1664	Mouse	TGTACTTCGATT	6	1921	Mouse			CCGTAATCCAGT	708	Mouse	Live			AIM2	0.1	0.1	A430005L14Rik	0.10809	0.108921
						GTCCATACAGGC	1689	14	Human	CTCGTACGTTTT	1825	10	Human			GTGGCGTCAAAG	715	Mouse	Live			AIMP1	0.174643	0.250499	A430105I19Rik	0.1	0.1
						AGTATGTCCTTC	1644	31	Human	AGACGGACGTGC	8	2173	Mouse			GGCCGTTTCTCA	728	Mouse	Live			AIMP2	0.261182	0.141544	A530017D24Rik	0.1	0.1
						GGTAAGCGCTCT	1570	34	Human	GCCTTCCTCTCC	2191	13	Human			ATAATTGATTGG	708	Mouse	Live			AIP	0.1	0.1	A530054K11Rik	0.1	0.1
						TTCTAATGATGA	371	1133	Mixed	CAAGGCTAGACC	9	1861	Mouse			GCACATAACCGT	695	Mouse	Live			AK2	0.258596	0.160703	A630007B06Rik	0.113846	0.111796
						TACCACGAGTAA	1495	20	Human	GGCTCCCTGAAT	1850	13	Human			AGGCATTGGTAA	689	Mouse	Live			AK3	0.1	0.1	A730017L22Rik	0.1	0.1
						GGTGTGCCAAAA	1535	21	Human	AAATGACATTAT	1740	7	Human			TGCTGTTTTAAC	691	Mouse	Live			AKAP1	0.1	0.1	A830080D01Rik	0.1	0.1
						GGTGATGCGATA	1770	18	Human	CAAGCACTTAAC	6	1823	Mouse			GGCCTCCCGACA	702	Mouse	Live			AKAP10	0.1	0.1	A830082K12Rik	0.1	0.1
						ATCATGCCCATT	1647	10	Human	GTCAAGAGTGCA	9	2178	Mouse			CCATCGCGTTAT	656	Mouse	Live			AKAP11	0.1	0.1	A930004D18Rik	0.1	0.1
						CGCATCAGCAGA	20	1439	Mouse	CTTGATCCCGAA	10	1862	Mouse			GACGCTAAGTGG	715	Mouse	Live			AKAP13	0.1	0.1	A930015D03Rik	0.1	0.1
						CACTCTTCACAT	1394	32	Human	TTCTGCTGCATG	5	1967	Mouse			GTGGACGGAAAA	712	Mouse	Live			AKAP17A	0.1	0.1	A930033H14Rik	0.1	0.1
						CACATCGTCGGA	1450	39	Human	TCGGTACCTTAG	7	1940	Mouse			AAGGCAGTATGA	725	Mouse	Live			AKAP2	0.1	0.1	AA465934	0.1	0.1
						GTGTATGGATCG	1508	14	Human	CAAATGCCAGTT	1861	3	Human			GTTAGAGTACTG	716	Mouse	Live			AKAP7	0.1	0.1	AA474331	0.1	0.1
						CTATATTCAATG	1399	27	Human	GGGCAAATCAAG	1847	9	Human			TCTAAGCGCGCT	694	Mouse	Live			AKAP8	0.10317	0.1	AA987161	0.1	0.1
						GCTGTGATCTAG	1513	22	Human	GTAGTAAGTTGT	1756	7	Human			CCTCCACTGCCT	667	Human	Fixed			AKAP8L	0.107558	0.1	Aaas	0.127462	0.119859
						TTGCGTATCCGA	1513	7	Human	CATCGCGCCGCC	1824	3	Human			CCGCCGCTGTGC	621	Human	Fixed			AKAP9	0.577534	0.520119	Aacs	0.1	0.1
						GTTAGAGTACTG	16	1724	Mouse	CAATGCTATCAG	1699	5	Human			CGCTTTTTGTCA	622	Human	Fixed			AKIP1	0.1	0.1	Aaed1	0.1	0.1
						TTCGTGGCGCGA	1481	19	Human	TGATCACTCTAT	1852	9	Human			GCCTCTTATGCC	647	Human	Fixed			AKIRIN1	0.126937	0.1	Aagab	0.1	0.1
						TAGGGCAAACTC	1526	14	Human	CTGCGAGGCTCG	11	1893	Mouse			GGTAAATTGGGC	630	Human	Fixed			AKIRIN2	0.1	0.1	Aamdc	0.1	0.1
						TCTAAGCGCGCT	13	1524	Mouse	CTATGAGCGTAG	1722	6	Human			CGCGCTCCCTGC	593	Human	Fixed			AKR1A1	0.170432	0.1	Aamp	0.234309	0.166234
						GAGCATCCATAC	1521	9	Human	GATGGAATGCCT	13	1909	Mouse			GCCCGATAATAG	646	Human	Fixed			AKR7A2	0.118025	0.1	Aar2	0.1	0.1
						TTCAAACATGAC	16	1371	Mouse	GTAAAAACGGAG	1557	11	Human			GGCGTAACGCTT	629	Human	Fixed			AKT1	0.1	0.1	Aars	0.278077	0.269291
						CCCGCGCCCGGG	21	1393	Mouse	CTACACGTATTG	7	1795	Mouse			CTTGAATAATGT	666	Human	Fixed			AKT1S1	0.1	0.1	Aars2	0.1	0.1
						TCCCGGCAGGTC	1322	41	Human	TCTTGCTAAATC	1545	12	Human			CTGGCGATTCTN	657	Human	Fixed			AKT2	0.1	0.1	Aasdh	0.1	0.1
						GGTCCGGAATTA	1514	14	Human	CGCGTTTTCGGC	1733	16	Human			CGATGGACGACA	641	Human	Fixed			AKTIP	0.1	0.1	Aasdhppt	0.16279	0.161519
						GTCTGGGCGAAG	1426	16	Human	GTCCATTGCCCC	10	1876	Mouse			ATAACTCGGAGA	638	Human	Fixed			AL022237.3	0.1	0.1	Aatf	0.173718	0.169755
						TTACTCTGCCGT	1461	11	Human	AAAGAAATACAT	1712	13	Human			GATCCGCTCGAC	585	Human	Fixed			AL109763.2	0.1	0.1	Abca1	0.1	0.1
						TCCTCCCGTAAA	1283	21	Human	CGTCAACCACAT	8	1740	Mouse			TGCTCCCACGGA	640	Human	Fixed			AL590762.6	0.1	0.1	Abca2	0.1	0.1
						CTTCTAGTCACA	1291	26	Human	ATCTAGTCTTGT	46	1764	Mouse			GCCTAATGCAAC	614	Human	Fixed			AL592183.1	0.1	0.1	Abca3	0.1	0.1
						GTATGATAACAA	1231	10	Human	TCTGAGAAATCG	6	1782	Mouse			CTAACGGATTAA	690	Human	Fixed			ALAD	0.1	0.1	Abca5	0.1	0.1
						GGTTGTGCTTGC	1563	20	Human	ACCTTCCTCTCC	2105	6	Human			TCTTTTGGTAGC	639	Human	Fixed			ALAS1	0.1	0.1	Abca7	0.1	0.1
						TACCTAGGGCTC	1430	9	Human	ATCCCCTCCGTA	2027	9	Human			CCTGGAGCCCGC	602	Human	Fixed			ALCAM	0.1	0.114712	Abcb10	0.1	0.1
						AGGCCGATGACC	1513	23	Human	CTTATACCTTAA	12	1678	Mouse			TCATTCGTATGC	637	Human	Fixed			ALDH16A1	0.1	0.1	Abcb1b	0.1	0.1
						GGGCATTGGTAA	5	1483	Mouse	GATTAGTCATGC	12	1750	Mouse			CGTACTATTCTC	663	Human	Fixed			ALDH18A1	0.1	0.1	Abcb7	0.1	0.1
						CCCGTAATAAAG	1286	19	Human	AGGTAATAATCA	2	1815	Mouse			CGCGGATGTGCC	621	Human	Fixed			ALDH1A1	0.1	0.1	Abcb8	0.1	0.1
						GGGAATGGAAAT	6	1482	Mouse	CGTGCGGTTATA	7	1898	Mouse			CAGACGGGAAGT	632	Human	Fixed			ALDH1B1	0.1	0.1	Abcc1	0.133098	0.151697
						TGCCGGGCAATA	1369	16	Human	GTAACTCGGAGA	2050	6	Human			GTGTTCGTTAGT	635	Human	Fixed			ALDH1L1	0.1	0.1	Abcc5	0.1	0.1
						ATGTTTAGACAG	1358	21	Human	GACGCATACCAT	3	1905	Mouse			GTCTATCTTCAC	723	Human	Fixed			ALDH3A2	0.1	0.1	Abcd1	0.1	0.1
						ATCCATAATTAA	1257	19	Human	AGTAAAGCGTCT	1858	10	Human			CCGCCATATTCC	671	Human	Fixed			ALDH5A1	0.1	0.1	Abcd2	0.1	0.1
						GTCATGCCCATT	1366	15	Human	CGCACGTTGGTG	1766	10	Human			CAGCCGCCACAG	626	Human	Fixed			ALDH6A1	0.1	0.1	Abcd3	0.163057	0.220817
						GGCAGCTACGAG	1218	30	Human	CTAGGGCTATTG	1707	6	Human			GCGAGTATTGTT	574	Human	Fixed			ALDH7A1	0.1	0.1	Abcd4	0.1	0.1
						ATCTCCTGCGGG	11	1396	Mouse	TGTTTACATGTG	6	1705	Mouse			GCCTGCCGGAAG	591	Human	Fixed			ALDH9A1	0.174743	0.1	Abce1	0.432446	0.573519
						TCGCGTTGCGGC	1223	13	Human	GCAACGCAGGTG	730	972	Mixed			TTGATGTTGATT	657	Human	Fixed			ALDOA	0.943302	0.554979	Abcf1	0.593534	0.300043
						GGGGTCCTAAAT	1213	20	Human	TAAATCCGCCCC	1772	9	Human			GCTTTAGCACCG	624	Human	Fixed			ALDOC	0.1	0.1	Abcf2	0.256293	0.131167
						GAGGTACGTGTG	1267	18	Human	CTAAGTGGATTC	7	1667	Mouse			GCGAGACCTCTC	633	Human	Fixed			ALG1	0.1	0.1	Abcf3	0.1	0.1
						TACATACTATGC	1208	8	Human	GCCAGCCTGCTT	1617	19	Human			ATTCAGGATTAT	685	Human	Fixed			ALG13	0.1	0.1	Abcg2	0.1	0.1
						ACAAGATGGTGC	1289	27	Human	GGTTCGCACCGG	3	1899	Mouse			TAAAGATTTTCT	662	Human	Fixed			ALG14	0.1	0.1	Abhd1	0.1	0.1
						CCCTTTGACGTA	10	1133	Mouse	TACTCGGGACCG	10	1872	Mouse			CTCGGTTCCTGT	664	Human	Fixed			ALG2	0.1	0.1	Abhd10	0.1	0.1
						ATCTCCTGGCGC	1281	17	Human	TTAGTTTAAATG	8	1724	Mouse			CCGGCCTGGGGC	676	Human	Fixed			ALG3	0.141765	0.104431	Abhd11	0.1	0.1
						CCTTATGCTGTT	1144	11	Human	TTGGCTCAAACT	3	1862	Mouse			CGGCGTCGCTTT	646	Human	Fixed			ALG5	0.177041	0.16975	Abhd12	0.1	0.1
						GTCTCCTGGCGC	1223	10	Human	CCCTCACGTTGC	1592	11	Human			CTGAGATTACTG	662	Human	Fixed			ALG6	0.1	0.1	Abhd13	0.1	0.1
						TGGGCATGCCTA	1149	5	Human	TGACGTCGTCCT	7	1768	Mouse			CGTGCTAATGCC	621	Human	Fixed			ALG8	0.1	0.1	Abhd14a	0.121652	0.1
						AAACTGCCTTGT	1247	12	Human	GGTTTCGGCGGA	1720	4	Human			CGTGCGACGCGT	613	Human	Fixed			ALKBH1	0.1	0.1	Abhd14b	0.1	0.1
						TGGTGATGGTAT	56	1126	Mouse	GCCTACGGTGAC	7	1682	Mouse			TCCAGCGAGTGA	590	Human	Fixed			ALKBH2	0.1	0.1	Abhd16a	0.1	0.1
						GGAACCAATCCC	11	1342	Mouse	TACGGCATCTAC	1799	17	Human			TTTTCTCTTAGC	642	Human	Fixed			ALKBH3	0.1	0.1	Abhd17a	0.1	0.1
						GATGTCGGATGT	1077	38	Human	GTATCCTCACTT	11	1597	Mouse			GCGGCGTTCATA	644	Human	Fixed			ALKBH4	0.1	0.1	Abhd17b	0.1	0.1
						CCGTGACCGTGA	1109	39	Human	TCGATCCACCCA	1825	3	Human			CGGGCATGAGTT	647	Human	Fixed			ALKBH5	0.1	0.1	Abhd17c	0.1	0.1
						CAGCAGGGTGAG	1153	6	Human	ACGTTTCGATAC	5	1907	Mouse			CTCTTTACACTA	661	Human	Fixed			ALKBH7	0.230669	0.157747	Abhd2	0.1	0.1
						TTACAAGGGCCG	1103	11	Human	AACGTAGTAAAT	1709	4	Human			GCTATTGGTACT	661	Human	Fixed			ALKBH8	0.1	0.1	Abhd4	0.1	0.1
						ATTTATGTAGAT	1116	32	Human	GGCTAGAATTCA	1752	8	Human			CTGATTCGTCCG	633	Human	Fixed			ALMS1	0.1	0.1	Abhd5	0.1	0.1
						GTGTTTATACAG	1026	20	Human	AGGAAATAGCGA	1663	8	Human			AGCTAGAATTCA	723	Human	Fixed			ALPK1	0.1	0.1	Abhd6	0.1	0.1
						GAGGCGACGAGC	6	1304	Mouse	CAACAGAGCAGT	8	1792	Mouse			ATTTTCCAGATC	677	Human	Fixed			ALS2	0.1	0.1	Abhd8	0.1	0.1
						ATCTCAACGTGT	1129	6	Human	CAATCGGGCTTA	13	1765	Mouse			TACGCGGGTGAC	654	Human	Fixed			ALX1	0.1	0.1	Abi1	0.121394	0.281971
						GCAAGATGGTGC	1154	27	Human	GATAAAGTATAT	5	1731	Mouse			CTTGTATGCAAA	640	Human	Fixed			ALYREF	0.1	0.1	Abi2	0.1	0.1
						CAACTGTGTACG	1104	36	Human	CGCGTACACAAA	5	1695	Mouse			GTAGCCCCCCGA	589	Human	Fixed			AMD1	0.317952	0.270886	Abi3bp	0.1	0.1
						CGATATCGTATA	16	874	Mouse	CTTCATAACTGA	1526	6	Human			AATAATTTTTCC	649	Human	Fixed			AMDHD2	0.1	0.1	Abl1	0.1	0.1
						ACTCCGACAGTT	1140	6	Human	CCTCTGGTGAGC	1678	5	Human			CTGGACGCTGGC	629	Human	Fixed			AMER3	0.1	0.1	Abl2	0.1	0.1
						CTGGTTAGATGT	26	1127	Mouse	TCTCGCACGCAT	1685	1	Human			GGGTATTGCACA	633	Human	Fixed			AMFR	0.1	0.1	Ablim1	0.1	0.18288
						ATTATATTTTTG	1046	20	Human	CACAACGGTTTT	1730	9	Human			GCAACCTGTCAA	630	Human	Fixed			AMH	0.1	0.1	Abr	0.1	0.1
						GGGCCGATGACC	1180	23	Human	TACCTTGTATTG	5	1613	Mouse			TGTGCGACGAAG	630	Human	Fixed			AMMECR1	0.1	0.1	Abracl	0.821717	1.04684
						GCCGCTCAATCT	6	1018	Mouse	TAGATGAGTTTT	1686	5	Human			ATTTAAGCTCAC	657	Human	Fixed			AMMECR1L	0.1	0.1	Abt1	0.124068	0.1
						GGCCTTATGGTT	4	1091	Mouse	ATTTGTACATCT	7	1763	Mouse			GCCTACGCATTG	638	Human	Fixed			AMPD2	0.1	0.1	Abtb1	0.1	0.1
						GACTGTGGTAAG	1141	8	Human	CACGGGCGGTAG	1697	14	Human			GCAATTATATCA	671	Human	Fixed			AMZ2	0.1	0.1	Abtb2	0.1	0.1
						AGCTACGGGAAA	1046	15	Human	GCTTAACATGTC	10	1860	Mouse			CCGCCCTGCCTT	605	Human	Fixed			AMZ2P1	0.1	0.1	Acaa1a	0.122424	0.1
						GGGCACCTAACA	1018	14	Human	CCTACGCGAGGC	11	1612	Mouse			GCTTGGAGCCAA	628	Human	Fixed			ANAPC10	0.1	0.1	Acaa2	0.104263	0.1
						GAACGGGTGTAC	6	1185	Mouse	CCAGGTGAAGTG	10	1629	Mouse			CGCTGCCAAATG	614	Human	Fixed			ANAPC11	0.565057	0.432887	Acaca	0.1	0.1
						GGCCTCAGCCCG	5	1238	Mouse	GTCCCCTCCGTA	1927	7	Human			TTTCACAGGTAA	679	Human	Fixed			ANAPC13	0.10212	0.101641	Acad8	0.1	0.1
						GCTCGCCTTCAA	27	961	Mouse	TAAATCACCTTT	1452	4	Human			CCGACTCTTCCC	607	Human	Fixed			ANAPC15	0.1	0.1	Acad9	0.1	0.1
						AGAGGCGGAGAC	3	1100	Mouse	AGTCAAGGTTAT	1475	11	Human			CACCTTCTAGAG	652	Human	Fixed			ANAPC16	0.247206	0.190822	Acadl	0.193989	0.1
						TTAATTCAGCGA	864	57	Human	GGTTAGAGGGCA	6	1705	Mouse			CCCGCATCTTAA	639	Human	Fixed			ANAPC4	0.1	0.1	Acadm	0.34599	0.145872
						GACATTATTGGN	7	956	Mouse	AGAATCGAGAGC	8	1841	Mouse			TCGTGCTAGAGC	629	Human	Fixed			ANAPC5	0.445241	0.592694	Acads	0.1	0.1
						GGTCGGTTAGTT	6	1167	Mouse	TGCCGGACAAGA	8	1685	Mouse			ACTTAAGGATCA	708	Human	Fixed			ANAPC7	0.1	0.1	Acadsb	0.131329	0.109581
						GTCTCCTGCGGG	2	1079	Mouse	CTGGCGGTGCCA	1599	8	Human			CTAAGAGATTGA	670	Human	Fixed			ANGEL2	0.104708	0.1	Acadvl	0.1	0.1
						TGGCTTGCTCTT	1033	26	Human	ACTCCTATAGCT	1766	3	Human			GAACTGCACTAG	666	Human	Fixed			ANGPT1	0.1	0.1	Acap2	0.200789	0.202229
						TTAGGGGGGTTG	940	4	Human	TTCCTTTCTTTA	1600	11	Human			GAAGGGCTCGCA	647	Human	Fixed			ANK2	0.1	0.1	Acap3	0.1	0.1
						AGGCTTAGAGAA	951	9	Human	TAGGTGAACACA	1599	5	Human			GCAACGGCGAGC	656	Human	Fixed			ANKAR	0.1	0.1	Acat1	0.462189	0.363957
						TTACAGGACTGA	930	21	Human	TTGCTATAACCT	1502	6	Human			GAGACGAACCCG	619	Human	Fixed			ANKDD1A	0.1	0.1	Acat2	0.363079	0.13129
						ACATCCTCGTAA	996	18	Human	GCTTCTCTAATT	10	1537	Mouse			CGACCCAACGGA	649	Human	Fixed			ANKEF1	0.1	0.1	Acat3	0.1	0.1
						ATTGAGCACAGC	1006	10	Human	GACGCACATTCG	7	1626	Mouse			GACGGACGGACC	641	Human	Fixed			ANKFY1	0.1	0.1	Acbd3	0.189607	0.1
						GAGTTAGCTTCT	1019	12	Human	TGGAAGGGAAGA	1598	4	Human			GTTTTGGCCCTA	625	Human	Fixed			ANKH	0.1	0.1	Acbd4	0.1	0.1
						CGCGGAAGTATC	932	11	Human	GGTAGATAATGG	1492	13	Human			CGAAGGCTGACT	637	Human	Fixed			ANKHD1	0.1	0.1	Acbd5	0.138288	0.1
						GCTTGAAGGGTC	917	42	Human	GCAGCAACGTAG	5	1562	Mouse			GCAGTGTCGTCC	608	Human	Fixed			ANKIB1	0.1	0.106616	Acbd6	0.258446	0.186055
						GATAGTGGAATG	873	17	Human	TCTGCCTTTACT	8	1721	Mouse			TCCAACCGCCCA	657	Human	Fixed			ANKLE2	0.158762	0.1	Accs	0.1	0.1
						GGCACCAATCCC	6	1012	Mouse	TAAAATGCACAG	1652	4	Human			ATCCATTAAAAT	685	Human	Fixed			ANKMY2	0.1	0.1	Acd	0.1	0.1
						TATGCCGGGGTG	957	12	Human	TACTCGGCAATT	7	1610	Mouse			CACTCCGGTGGG	708	Human	Fixed			ANKRA2	0.1	0.1	Ace	0.1	0.1
						CCCGTCTCACCA	873	45	Human	AATAATCAAACC	1415	16	Human			GAAAGTGACGCG	669	Human	Fixed			ANKRD10	0.1	0.1	Acer3	0.107319	0.152286
						GTCTCAACGTGT	938	15	Human	ACATGTAATCAA	5	1508	Mouse			CGTCTACCGGCG	626	Human	Fixed			ANKRD11	0.143239	0.1	Acin1	0.580994	0.616796
						GCGCTCGGCGCT	1006	25	Human	GGTGTTCCAGTT	1649	9	Human			CAGTGGCTCGTT	634	Human	Fixed			ANKRD12	0.127859	0.113036	Ackr3	0.1	0.1
						GTAATTGATTGG	4	1025	Mouse	GCTTAAGGATCA	1567	10	Human			TTCTTAAGCTTG	623	Human	Fixed			ANKRD13A	0.1	0.1	Acly	0.239975	0.270035
						GTGTACAAACCT	852	3	Human	TGAGTAGCCCTG	1649	8	Human			TGAACTTAATCT	623	Human	Fixed			ANKRD13C	0.1	0.1	Acn9	0.1	0.1
						TGATGAGAGGAG	641	22	Human	GTTTGTGCACTC	1561	5	Human			GGATTGTGTTAA	647	Human	Fixed			ANKRD13D	0.1	0.1	Aco1	0.154374	0.110908
						GGTATGTCCTTC	903	13	Human	GCGAGGGTAAGC	1645	8	Human			CTGGTCAGTCTG	600	Human	Fixed			ANKRD17	0.1	0.1	Aco2	0.435874	0.287099
						GTCCCGTGAAGG	811	7	Human	ACAATCTTTGAC	1573	5	Human			TTTATTTGGTTG	663	Human	Fixed			ANKRD26	0.22551	0.136665	Acot13	0.432655	0.199074
						GCATCCTCGTAA	893	15	Human	TAGCTGCTTTCA	7	1662	Mouse			CGACGCGTAGAC	624	Human	Fixed			ANKRD26P3	0.1	0.1	Acot2	0.1	0.1
						GCCCTGCGCTCC	929	15	Human	AAATGTGCCCCT	1726	7	Human			TCAGAACACACA	622	Human	Fixed			ANKRD27	0.1	0.1	Acot7	0.251896	0.138851
						GCTCCGACAGTT	906	11	Human	ACGGGACTTTAA	6	1815	Mouse			TCTTTGCTGCTA	660	Human	Fixed			ANKRD28	0.1	0.1	Acot8	0.1	0.1
						GCACCGCTCGAC	802	9	Human	GCTCACGCCAAC	19	1557	Mouse			CCTCATTCCGGT	675	Human	Fixed			ANKRD29	0.1	0.1	Acot9	0.258204	0.199705
						TCTGTCCAACAC	5	852	Mouse	GGTTTTGCGATG	8	1583	Mouse			CCTCACCCAATG	646	Human	Fixed			ANKRD30A	0.1	0.1	Acox1	0.1	0.1
										GATGGCGCACGA	1600	8	Human			CGATGGCCTTTG	654	Human	Fixed			ANKRD30BP2	0.1	0.1	Acox3	0.1	0.1
										GACTCCCACGCG	11	1982	Mouse			GTGGAGGTCAAA	597	Human	Fixed			ANKRD32	0.1	0.1	Acp1	0.1	0.1
										TTAAGCGTAAAG	1465	5	Human			GTACGTGGTTCC	661	Human	Fixed			ANKRD36	0.1	0.1	Acp2	0.1	0.1
										GTTTTCCAGATC	1688	6	Human			TAAGTGGTTCTG	646	Human	Fixed			ANKRD36B	0.1	0.1	Acp6	0.1	0.1
										GTTAGGATTTTG	1426	8	Human			TTTCTCAGGTTC	650	Human	Fixed			ANKRD36BP1	0.1	0.107409	Acpp	0.1	0.1
										TATTCGCAATAT	1509	12	Human			CCGGTTTAGGTC	608	Human	Fixed			ANKRD36BP2	0.1	0.1	Acsf3	0.1	0.1
										ACAGTCCGAGTA	5	1786	Mouse			TACATTATGACG	658	Human	Fixed			ANKRD36C	0.1	0.1	Acsl1	0.1	0.1
										GAGTGACATTCN	5	1428	Mouse			CTCGTACGTTTT	640	Human	Fixed			ANKRD37	0.1	0.1	Acsl3	0.255014	0.151889
										CCGTTTAGCCTC	1491	6	Human			GCCTTCCTCTCC	623	Human	Fixed			ANKRD39	0.1	0.1	Acsl4	0.1	0.141085
										CAGGAAGGTTAC	9	1521	Mouse			GGCTCCCTGAAT	660	Human	Fixed			ANKRD40	0.1	0.1	Acsl5	0.284453	0.224821
										GCGTTTCGATAC	3	1746	Mouse			AAATGACATTAT	677	Human	Fixed			ANKRD46	0.1	0.1	Acta2	0.1	1.10839
										AAGACTTTTGCA	1634	3	Human			CAAATGCCAGTT	617	Human	Fixed			ANKRD49	0.1	0.137955	Actb	10.6005	13.7337
										CGTATGCGGAGT	3	1508	Mouse			GGGCAAATCAAG	638	Human	Fixed			ANKRD50	0.1	0.1	Actg1	0.1	0.1
										GTCTAAATCCAC	6	1484	Mouse			GTAGTAAGTTGT	662	Human	Fixed			ANKRD52	0.1	0.1	Actg2	0.1	0.1
										GTCCCGGCAGCC	1420	11	Human			CATCGCGCCGCC	602	Human	Fixed			ANKRD54	0.1	0.1	Actl6a	0.254929	0.147341
										CAAGTATCGACT	1451	7	Human			CAATGCTATCAG	635	Human	Fixed			ANKS1A	0.1	0.1	Actn1	0.615367	0.707386
										TCGTAAATTTCG	6	1414	Mouse			TGATCACTCTAT	669	Human	Fixed			ANKS6	0.1	0.1	Actn4	0.408397	0.583362
										ATCATCCAAATC	1470	6	Human			CTATGAGCGTAG	675	Human	Fixed			ANKZF1	0.1	0.1	Actr10	0.211064	0.238041
										AGTTCACTTTTG	1474	5	Human			GTAAAAACGGAG	642	Human	Fixed			ANLN	0.13472	0.1	Actr1a	0.195467	0.145205
										GTTATGTAAACA	1366	6	Human			TCTTGCTAAATC	671	Human	Fixed			ANO3	0.1	0.1	Actr1b	0.1	0.1
										AACGCGATGATG	2	1813	Mouse			CGCGTTTTCGGC	615	Human	Fixed			ANO6	0.1	0.1	Actr2	0.324388	0.600206
										GGGCCACTTCTA	1572	10	Human			AAAGAAATACAT	670	Human	Fixed			ANP32A	0.535404	0.269244	Actr3	0.225004	0.259943
										GTGTCACTGAAC	1458	7	Human			ACCTTCCTCTCC	660	Human	Fixed			ANP32B	1.28437	0.914242	Actr5	0.1	0.1
										TACCCGAGGCTA	1529	8	Human			ATCCCCTCCGTA	625	Human	Fixed			ANP32E	1.64183	0.782293	Actr6	0.116607	0.10207
										GTTTTGAAGTAT	10	1501	Mouse			GTAACTCGGAGA	634	Human	Fixed			ANXA1	0.140003	0.129616	Actr8	0.1	0.1
										GGATCTCAGGAG	1443	3	Human			AGTAAAGCGTCT	660	Human	Fixed			ANXA11	0.124933	0.1	Acvr1	0.1	0.1
										GTCGGTCTCCGT	1517	24	Human			CGCACGTTGGTG	620	Human	Fixed			ANXA2	1.43689	0.552932	Acvr2a	0.1	0.1
										TCCTGTTCGGAT	8	1504	Mouse			CTAGGGCTATTG	637	Human	Fixed			ANXA2R	0.1	0.1	Acy1	0.1	0.1
										AATCCTCTTACC	10	1550	Mouse			TAAATCCGCCCC	600	Human	Fixed			ANXA4	0.1	0.1	Acy3	0.1	0.1
										TAATACCCGCAC	15	1493	Mouse			GCCAGCCTGCTT	635	Human	Fixed			ANXA5	0.711634	0.717119	Acyp1	0.1	0.13087
										GCGCAGCACTAA	9	1542	Mouse			CCCTCACGTTGC	633	Human	Fixed			ANXA6	0.113293	0.1	Acyp2	0.1	0.1
										TAGACGCCATGC	2	1554	Mouse			GGTTTCGGCGGA	670	Human	Fixed			ANXA7	0.319884	0.196427	Ada	0.1	0.1
										ATTATCGTCAAT	5	1435	Mouse			TACGGCATCTAC	647	Human	Fixed			AP000350.4	0.1	0.1	Adam10	0.172824	0.354886
										TAATCGATACAC	5	1321	Mouse			TCGATCCACCCA	601	Human	Fixed			AP000354.2	0.1	0.1	Adam12	0.1	0.1
										TAAAGTAGAGAT	0	1386	Mouse			AACGTAGTAAAT	677	Human	Fixed			AP000525.9	0.1	0.1	Adam15	0.1	0.1
										GCGGGACTTTAA	7	1663	Mouse			GGCTAGAATTCA	682	Human	Fixed			AP003900.6	0.1	0.1	Adam17	0.1	0.1
										TCGACGCTGTAG	2	1548	Mouse			AGGAAATAGCGA	674	Human	Fixed			AP006621.5	0.1	0.1	Adam19	0.1	0.1
										TGTCAGAGATGT	10	1327	Mouse			CTTCATAACTGA	616	Human	Fixed			AP1AR	0.162329	0.1	Adam22	0.1	0.1
										GTAGGGTGTCGG	4	1534	Mouse			CCTCTGGTGAGC	612	Human	Fixed			AP1B1	0.1	0.1	Adam9	0.239106	0.332009
										AAAAGTAAACGT	1401	4	Human			TCTCGCACGCAT	614	Human	Fixed			AP1G1	0.1	0.1	Adamts1	0.1	0.330221
										CGCATACGCGTT	1403	5	Human			CACAACGGTTTT	629	Human	Fixed			AP1G2	0.1	0.1	Adamts10	0.1	0.1
										GGGTACTAATTG	7	1739	Mouse			TAGATGAGTTTT	630	Human	Fixed			AP1M1	0.1	0.1	Adamts14	0.1	0.1
										GTTGGAAAAATA	1318	2	Human			CACGGGCGGTAG	617	Human	Fixed			AP1S1	0.1	0.1	Adamts2	0.1	0.1
										GGTGACATTCCT	6	1668	Mouse			GTCCCCTCCGTA	637	Human	Fixed			AP1S2	0.1	0.1	Adamts5	0.1	0.1
										GATCCTACACGG	7	1505	Mouse			CTGGCGGTGCCA	527	Human	Fixed			AP1S3	0.1	0.1	Adamts9	0.1	0.1
										TCCTCGGAACAG	6	1373	Mouse			ACTCCTATAGCT	664	Human	Fixed			AP2A1	0.1	0.1	Adamtsl3	0.1	0.1
										CACCTGCCTTGG	1520	9	Human			TTCCTTTCTTTA	654	Human	Fixed			AP2A2	0.1	0.1	Adamtsl4	0.1	0.1
										CCTTCATGGCTA	4	1463	Mouse			TAGGTGAACACA	662	Human	Fixed			AP2B1	0.1	0.1	Adamtsl5	0.1	0.1
										GCAGTCCGAGTA	6	1673	Mouse			TTGCTATAACCT	674	Human	Fixed			AP2M1	0.150234	0.1	Adar	0.1	0.1
										AGGTTGAGGCCT	5	1582	Mouse			TGGAAGGGAAGA	628	Human	Fixed			AP2S1	0.192961	0.156597	Adarb1	0.1	0.1
										TGTGGGTACGTC	5	1569	Mouse			TAAAATGCACAG	638	Human	Fixed			AP3B1	0.118281	0.145336	Adat1	0.1	0.1
										AATGCATGCGTT	4	1607	Mouse			GGTGTTCCAGTT	639	Human	Fixed			AP3D1	0.1	0.170656	Adat2	0.1	0.1
										CGGTCAGTTTGA	4	1361	Mouse			GCTTAAGGATCA	690	Human	Fixed			AP3M1	0.1	0.1	Adat3	0.1	0.1
										GGGCGGCCTATG	1625	10	Human			TGAGTAGCCCTG	650	Human	Fixed			AP3M2	0.1	0.1	Adck2	0.1	0.1
										TCGTGTACCGGC	5	1376	Mouse			GTTTGTGCACTC	649	Human	Fixed			AP3S1	0.259118	0.308215	Adck4	0.1	0.1
										GCTCCTATAGCT	1562	8	Human			GCGAGGGTAAGC	621	Human	Fixed			AP3S2	0.1	0.1	Adck5	0.1	0.1
										GGTTCGGGGGGA	4	1402	Mouse			ACAATCTTTGAC	713	Human	Fixed			AP4B1	0.1	0.1	Adcy3	0.1	0.1
										TATCCAAAGCCT	1437	5	Human			AAATGTGCCCCT	644	Human	Fixed			AP4E1	0.1	0.1	Adcy6	0.1	0.1
										TTATCCCAGACG	1299	21	Human			GATGGCGCACGA	599	Human	Fixed			AP5M1	0.1	0.1	Adcy7	0.1	0.1
										TTTTAGATGGTA	1430	4	Human			GTTTTCCAGATC	676	Human	Fixed			AP5S1	0.1	0.1	Add1	0.1	0.15148
										AATCGTATGCGC	5	1611	Mouse			TATTCGCAATAT	652	Human	Fixed			AP5Z1	0.1	0.1	Add3	0.111741	0.1
										AGGCTGAGATTT	10	1519	Mouse			AAGACTTTTGCA	640	Human	Fixed			APAF1	0.1	0.1	Adh5	0.45943	0.390149
										GATGTATCTGCA	11	1410	Mouse			GGGCCACTTCTA	624	Human	Fixed			APBA2	0.1	0.1	Adh7	0.110651	0.148204
										TGCGTTCCCCAA	1441	8	Human			TACCCGAGGCTA	617	Human	Fixed			APBA3	0.1	0.1	Adi1	0.1	0.1
										TTCTCACGGGAC	1327	8	Human			GTCGGTCTCCGT	578	Human	Fixed			APC	0.1	0.1	Adipor1	0.264995	0.304002
										ACGTTCCCAGGA	5	1550	Mouse			CACCTGCCTTGG	661	Human	Fixed			APEH	0.1	0.1	Adipor2	0.111292	0.1
										ATTTCGAATACA	1232	7	Human			GGGCGGCCTATG	638	Human	Fixed			APEX1	0.389576	0.32453	Adk	0.195882	0.150985
										TACATGGCGCCC	3	1507	Mouse			GCTCCTATAGCT	659	Human	Fixed			APEX2	0.1	0.1	Adm	0.1	0.1
										ACGTGGCGCGGC	10	1613	Mouse			GCCGGGTCGGCG	630	Human	Fixed			APH1A	0.1	0.101816	Adnp	0.1	0.1
										TGTCCATGGCGA	5	1439	Mouse			ACCGGGTCGGCG	644	Human	Fixed			API5	0.100837	0.1	Adnp2	0.1	0.1
										GGTCAAGGGAGA	1331	3	Human			CCCCATAGATTT	756	Mouse	Fixed			APIP	0.1	0.1	Ado	0.1	0.106553
										CGCTCTCCTCGA	1325	2	Human			CCCAGGGTCGCA	722	Mouse	Fixed			APITD1	0.1	0.1	Adora2b	0.1	0.1
										GGACGGACGTGC	10	1616	Mouse			GGGAAATTCTCA	715	Mouse	Fixed			APLF	0.1	0.1	Adpgk	0.1	0.105061
										ACATACGGTACT	4	1511	Mouse			CCTTATAACACT	747	Mouse	Fixed			APLP2	0.106052	0.1	Adprh	0.198773	0.1
										CTGTTTGAACCC	7	1407	Mouse			TGTTCGGTTCTG	746	Mouse	Fixed			APMAP	0.1	0.1	Adprhl2	0.1	0.1
										GCATGTAATCAA	4	1334	Mouse			GCGATCTTGCGG	730	Mouse	Fixed			APOA1BP	0.196909	0.142724	Adprm	0.129419	0.1
										GCCGCATTAACT	1311	3	Human			TCTTTCCATAGT	747	Mouse	Fixed			APOBEC3B	0.1	0.1	Adrb2	0.1	0.1
										GCCGGGTCGGCG	1532	6	Human			GCTAGTCTCCCC	719	Mouse	Fixed			APOBEC3C	0.118556	0.1	Adrbk1	0.1	0.102419
										GTTCGAACGAGA	1336	6	Human			CGACCCCTGTTT	729	Mouse	Fixed			APOBEC3D	0.1	0.1	Adrm1	0.159455	0.1
										GCTAAAGAATTA	3	1504	Mouse			GGCCACATTTTC	775	Mouse	Fixed			APOL1	0.1	0.1	Adsl	0.13785	0.152059
										AACGAATTCAGA	1315	6	Human			GCGCCAAAGACT	723	Mouse	Fixed			APOL2	0.1	0.1	Adss	0.451382	0.651353
										TCTTGCGGGTGC	1288	6	Human			CACGGGCATCCA	719	Mouse	Fixed			APOL6	0.1	0.1	Aebp1	0.929446	1.22272
										TTTCCTGCGACG	8	1334	Mouse			GCCGCGTCCTCC	694	Mouse	Fixed			APOLD1	0.1	0.1	Aebp2	0.151875	0.306319
										GGCCTTGTACAG	6	1362	Mouse			TTCGGGTCAGCA	705	Mouse	Fixed			APOO	0.1	0.1	Aen	0.1	0.1
										TGATCGCTAATG	1272	3	Human			GCCACTATATGT	755	Mouse	Fixed			APOOL	0.1	0.1	Aes	0.239821	0.2916
										GAACATCGCACT	1381	4	Human			CTCAGGAGTGAC	723	Mouse	Fixed			APOPT1	0.1	0.1	Afap1	0.1	0.100072
										ATGAGATGCTTG	41	1368	Mouse			CGTTATTGTTGC	763	Mouse	Fixed			APP	0.117697	0.1	Aff1	0.1	0.1
										AATCCCGGATGG	5	1495	Mouse			GTCGCGCTCGAC	724	Mouse	Fixed			APPBP2	0.1	0.1	Aff4	0.287049	0.181748
										ATTTAGGGCTGC	1340	9	Human			CCCTCCGATTCT	723	Mouse	Fixed			APPL1	0.163206	0.155072	Afg3l1	0.19298	0.125889
										GTCGATAATTCC	3	1330	Mouse			TAGCATTACTAT	740	Mouse	Fixed			APRT	0.847254	0.796064	Afg3l2	0.127316	0.133602
										ACCGGGTCGGCG	1512	7	Human			CGTTTACTATGG	722	Mouse	Fixed			APTX	0.1	0.1	Afmid	0.1	0.1
										TGGGCTCTGCGC	3	1464	Mouse			CTCGCACAGGAC	753	Mouse	Fixed			AQP3	0.1	0.1	Aftph	0.1	0.1
										GTTCAGGATTAT	1441	8	Human			TGATGACGGGAC	741	Mouse	Fixed			AQP4-AS1	0.1	0.1	Aga	0.309617	0.192874
										TCATTAGCAGTT	17	1192	Mouse			CTCAGTACGCCA	765	Mouse	Fixed			AQPEP	0.100817	0.114041	Agap1	0.1	0.1
										AGTCGGTTCTCT	11	1429	Mouse			TAAACAGATCTC	748	Mouse	Fixed			AQR	0.1	0.104604	Agap3	0.1	0.1
										CTATCCTGATTG	1199	16	Human			CGCTTTCCCGGC	742	Mouse	Fixed			ARAF	0.1	0.1	Agbl3	0.1	0.1
										ACTATCGTCTAG	1	1362	Mouse			CTCACACCAACC	695	Mouse	Fixed			ARAP2	0.1	0.1	Agbl5	0.1	0.1
										TTGCGAGAGCAT	1273	5	Human			GTGAGCACAGGC	720	Mouse	Fixed			ARCN1	0.1	0.1	Agfg1	0.1	0.1
										CTAATCGGAGAA	1078	16	Human			CGACAGTCCCAG	728	Mouse	Fixed			AREL1	0.1	0.1	Agfg2	0.1	0.1
										GTAACACTATGC	1196	5	Human			TGGTCCGTGCGG	720	Mouse	Fixed			ARF1	0.541787	0.409401	Aggf1	0.109497	0.1
										CTCACCAGCACC	7	1241	Mouse			TCGTTTATTCCG	755	Mouse	Fixed			ARF3	0.1	0.1	Agk	0.1	0.1
										CTTACCTTTGTG	9	1238	Mouse			TTGCAAACCTTC	726	Mouse	Fixed			ARF4	0.122536	0.126222	Agl	0.1	0.1
										CTTACTTGCAAG	1246	6	Human			CACTCGCCCTGT	757	Mouse	Fixed			ARF5	0.1	0.1	Ago1	0.1	0.1
										TGTTATGATGCC	9	1232	Mouse			GGGTAATCTGAG	709	Mouse	Fixed			ARF6	0.1	0.1	Ago2	0.1	0.126778
										CATTACGGCCAA	1228	23	Human			CTGACCGAGTTC	755	Mouse	Fixed			ARFGAP1	0.1	0.1	Ago3	0.1	0.1
										ATTGAATAGAAG	5	1276	Mouse			CGTCACCTCCTC	776	Mouse	Fixed			ARFGAP2	0.1	0.1	Agpat1	0.1	0.106245
										CGAACCACTTAT	13	1240	Mouse			CGTGTGGTTAGG	756	Mouse	Fixed			ARFGAP3	0.1	0.1	Agpat2	0.1	0.1
										ATCAGATCGTGC	9	1421	Mouse			GTGTAGCAACCT	734	Mouse	Fixed			ARFGEF1	0.1	0.1	Agpat3	0.1	0.1
										CGTCTAAGTCGC	1275	4	Human			GTTTCGTGTCGT	717	Mouse	Fixed			ARFGEF2	0.1	0.1	Agpat4	0.1	0.1
										CTTTTGTTATGG	1223	3	Human			GCGTCACATCCA	724	Mouse	Fixed			ARFIP1	0.1	0.1	Agpat5	0.230096	0.141789
										GCGCCTATACCA	1362	5	Human			GCCTTGGGAAGA	706	Mouse	Fixed			ARGLU1	0.294266	0.171905	Agpat6	0.16934	0.124459
										TTATGTTCGATC	6	1226	Mouse			CAGGCACCTTCT	742	Mouse	Fixed			ARHGAP1	0.1	0.1	Agpat9	0.1	0.1
										CCACCTGCAGGC	7	1252	Mouse			CTATAACTTAAT	748	Mouse	Fixed			ARHGAP10	0.1	0.1	Agps	0.1	0.1
										ACCGGCCGTTGC	1400	7	Human			GGACCCGTTAGT	742	Mouse	Fixed			ARHGAP11A	0.1	0.1	Agrn	0.1	0.1
										GAAACGGACAAC	6	1189	Mouse			GTCGTAATACTT	783	Mouse	Fixed			ARHGAP11B	0.1	0.1	Agtpbp1	0.1	0.1
										TACGAGCGCCTA	1403	8	Human			TTTTGGTTAGTT	756	Mouse	Fixed			ARHGAP12	0.1	0.1	Agtrap	0.1	0.1
										AAGCCCGGGCCC	3	1549	Mouse			GATGTGCGTTGC	719	Mouse	Fixed			ARHGAP15	0.1	0.1	Ahctf1	0.1	0.158695
										GTCAGTCGCTTG	1162	5	Human			CACTCATGTTCA	717	Mouse	Fixed			ARHGAP19	0.1	0.1	Ahcy	0.1	0.1
										ATCACTCATTAC	5	1284	Mouse			GAACCATCCTTT	757	Mouse	Fixed			ARHGAP21	0.1	0.1	Ahcyl1	0.147768	0.480591
										TCACCATCAATT	6	1067	Mouse			GATTAAATACGG	744	Mouse	Fixed			ARHGAP24	0.1	0.1	Ahcyl2	0.1	0.1
										CCGGACAACAGG	7	1290	Mouse			TTGCAATGTCGT	690	Mouse	Fixed			ARHGAP25	0.1	0.1	Ahdc1	0.1	0.1
										TCTCTACAGGGC	1243	4	Human			CGTTCCAAGTGT	751	Mouse	Fixed			ARHGAP27	0.1	0.1	Ahi1	0.1	0.1
										AGGGCCCCGCGG	4	1423	Mouse			CGCTGCCCAAGG	717	Mouse	Fixed			ARHGAP30	0.1	0.1	Ahnak	0.939196	1.66095
										GACTATGGCATT	966	394	Mixed			CAATGCGATCGC	735	Mouse	Fixed			ARHGAP32	0.1	0.1	Ahnak2	0.167617	0.133962
										GTTTAAGCTCAC	1446	4	Human			TCCTTTGAAATA	739	Mouse	Fixed			ARHGAP35	0.1	0.1	Ahr	0.1	0.1
										GCAATCTTTGAC	1280	6	Human			TGGTGGTTCTCT	743	Mouse	Fixed			ARHGAP4	0.1	0.1	Ahsa1	0.101044	0.1
										TCCATTCGAACA	1068	8	Human			CCTGAAGGCGCC	752	Mouse	Fixed			ARHGAP5	0.1	0.1	Ahsa2	0.197738	0.135965
										CTAGGGAAACGA	1121	4	Human			GATATCCAAAGA	738	Mouse	Fixed			ARHGDIA	0.193212	0.137342	AI314180	0.17451	0.281577
										CTCGTGTTATTC	1026	5	Human			GAGCAGTTTGGG	762	Mouse	Fixed			ARHGDIB	0.281097	0.327228	AI413582	0.197469	0.1536
										GCGTGGCGCGGC	6	1393	Mouse			CCCTAATCTTGC	747	Mouse	Fixed			ARHGEF1	0.1	0.1	AI462493	0.159259	0.180475
										TGTGGACGTGTT	1368	6	Human			TTGTGGGGTCAA	752	Mouse	Fixed			ARHGEF11	0.1	0.1	AI480526	0.1	0.1
										GCGTTCCCAGGA	4	1323	Mouse			CGTCGATCTCGC	726	Mouse	Fixed			ARHGEF12	0.1	0.1	AI593442	0.1	0.1
										CTTTATGCCCCG	7	1187	Mouse			ATCAAGAGTGCA	766	Mouse	Fixed			ARHGEF18	0.1	0.1	AI597468	0.112711	0.310715
										ACCATTTTGTCG	1307	6	Human			GCGATATTTTGA	704	Mouse	Fixed			ARHGEF2	0.1	0.1	AI597479	0.1	0.1
										GGCCCTAATCCG	1151	9	Human			CCGTTTCTGAAT	744	Mouse	Fixed			ARHGEF26	0.1	0.1	AI606181	0.1	0.1
										TACTCGTTTCGG	1175	5	Human			TGTTAGAGCCTC	744	Mouse	Fixed			ARHGEF3	0.1	0.1	AI837181	0.1	0.1
										CTCCATTCTCAC	7	1124	Mouse			TATCGCTAAGTG	749	Mouse	Fixed			ARHGEF39	0.1	0.1	AI846148	0.1	0.1
										AACTAACACCGG	1308	2	Human			GCGAGGCAATGT	791	Mouse	Fixed			ARHGEF7	0.1	0.1	AI987944	0.1	0.1
										GTCCATTAAAAT	1180	31	Human			TGACTGGAACAT	765	Mouse	Fixed			ARHGEF9	0.1	0.1	Aida	0.116526	0.165958
										GCCGGCCGTTGC	1314	10	Human			CATTCTATCGCT	759	Mouse	Fixed			ARID1A	0.1	0.1	Aif1l	0.1	0.1
										AGAATTTGGAGC	1131	9	Human			GAGGTCGTAGAA	766	Mouse	Fixed			ARID1B	0.1	0.1	Aifm1	0.251662	0.174618
										GGCCAGCCCCGC	33	1303	Mouse			GGATAACTCGTG	696	Mouse	Fixed			ARID2	0.1	0.1	Aifm2	0.1	0.1
										GAGACAAGGACT	3	1191	Mouse			GAATGTCTCAGA	730	Mouse	Fixed			ARID3A	0.1	0.1	Aig1	0.1	0.1
										ACTGATAATCAC	1111	3	Human			CCTAGTGCTACG	758	Mouse	Fixed			ARID3B	0.1	0.1	Aim2	0.1	0.1
										CCAAATGGAGGA	1044	6	Human			CGTACGTCAACC	739	Mouse	Fixed			ARID4A	0.1	0.1	Aimp1	0.357146	0.479248
										ATATTTAGCGCC	7	1199	Mouse			GTTAGCCATGAG	729	Mouse	Fixed			ARID4B	0.17114	0.1	Aimp2	0.211036	0.152919
										GGGGCCCCGCGG	2	1308	Mouse			CTACAATAGGAT	755	Mouse	Fixed			ARID5A	0.1	0.1	Aip	0.117936	0.11602
										CCATACGTCCTC	5	1124	Mouse			GGTCTTTCATAG	739	Mouse	Fixed			ARID5B	0.1	0.1	Airn	0.1	0.1
										CTTCGATTGCAA	7	1063	Mouse			GGATCTGTGTAG	752	Mouse	Fixed			ARIH1	0.1	0.1	Ajuba	0.1	0.1
										TAAAAGTGGTCT	2	1092	Mouse			GAACCGTAGTAT	727	Mouse	Fixed			ARIH2	0.161127	0.181635	AK010878	0.1	0.1
										TTGCAACGCGTC	1087	6	Human			GATGCGCTCTGT	764	Mouse	Fixed			ARL1	0.113202	0.111666	Ak1	0.1	0.101134
										GGGTTAATGGTG	1130	6	Human			CGTTCGATGTAG	733	Mouse	Fixed			ARL13B	0.1	0.1	Ak2	0.266035	0.304913
										GTCTAGTCTTGT	24	1169	Mouse			GATCACGGACGT	725	Mouse	Fixed			ARL14EP	0.143576	0.1	Ak3	0.1	0.114599
										GCACTGTCCGCG	1169	11	Human			TGTGGGTGATAA	739	Mouse	Fixed			ARL16	0.1	0.1	Ak5	0.1	0.1
										ATGATTGTGGAC	3	1151	Mouse			GCCGCTCTCCGA	694	Mouse	Fixed			ARL2	0.176449	0.156981	Akap1	0.1	0.1
										GTGTATGTACTC	4	1057	Mouse			TTACCGGACCAT	732	Mouse	Fixed			ARL2BP	0.1	0.1	Akap10	0.1	0.1
										AATACGTGGCCC	1242	4	Human			TATATGACGAAA	726	Mouse	Fixed			ARL3	0.1	0.1	Akap11	0.132693	0.168179
										TGAGACAGCGCC	1207	6	Human			ACTTGTCCCTTC	754	Mouse	Fixed			ARL4A	0.1	0.1	Akap12	0.1	0.1
										TGCGGTATAATA	1045	1	Human			TTGCCCCATACG	732	Mouse	Fixed			ARL4C	0.136127	0.1	Akap13	0.119702	0.110512
										GCCATTTTGTCG	1214	8	Human			CAGCCAGAGTCG	738	Mouse	Fixed			ARL5A	0.222509	0.146591	Akap17b	0.1	0.1
										TCGGTTGCGGCA	11	1130	Mouse			TAAGTGGCAGAA	764	Mouse	Fixed			ARL5B	0.1	0.1	Akap7	0.1	0.1
										TAGCATAGCGAG	1132	3	Human			CGATTTCCTCAT	768	Mouse	Fixed			ARL6	0.1	0.1	Akap8	0.219209	0.116195
										AAACGTCGCTGG	1179	6	Human			TTGCTCACTGCA	761	Mouse	Fixed			ARL6IP1	0.413827	0.262963	Akap8l	0.1	0.1
										GATTTATCACCG	3	1242	Mouse			CGCTGGCCACTT	702	Mouse	Fixed			ARL6IP5	1.08776	0.958263	Akap9	0.262305	0.192252
										ATCTTTATCGTC	2	1127	Mouse			GCTTGTCCCTTC	735	Mouse	Fixed			ARL6IP6	0.124667	0.1	Akirin1	0.1	0.1
										ACTCGCTTACCA	1256	7	Human			GTCAATCCTACG	694	Mouse	Fixed			ARL8A	0.1	0.1	Akirin2	0.157186	0.1
										CGCGGTAAATAC	9	1049	Mouse			CGGCGACCACCT	702	Mouse	Fixed			ARL8B	0.1	0.1	Akr1a1	0.743649	0.707487
										AACTGATTTTTG	1003	1	Human			GTATAATTGTTG	759	Mouse	Fixed			ARMC1	0.136221	0.11624	Akr1b10	0.1	0.1
										ATTCACGGCGCC	1233	1	Human			TACCTCGCGTGC	705	Mouse	Fixed			ARMC10	0.1	0.1	Akr1b3	0.1	0.1
										ACTTATGTACCG	1113	2	Human			CCGTCGGTTGTC	755	Mouse	Fixed			ARMC6	0.1	0.1	Akr1b8	0.198111	0.1
										AGCCAGCCCCGC	7	1227	Mouse			CCTGGGCTAGCA	751	Mouse	Fixed			ARMC7	0.1	0.1	Akr1c14	0.1	0.1
										TCAGCAGACGCA	1085	3	Human			TCTGGTCATACA	739	Mouse	Fixed			ARMC8	0.1	0.1	Akr1e1	0.106554	0.114616
										AGGCTGGCTGAA	1242	10	Human			TGCGACTTGGTC	747	Mouse	Fixed			ARMCX5	0.1	0.1	Akr7a5	0.1	0.1
										ATAACCCGGTAA	1132	7	Human			GCCAGTGGAGCA	740	Mouse	Fixed			ARNT	0.1	0.1	Akt1	0.1	0.120881
										ATTGTGCCAGAT	1148	4	Human			GCAACCTAGGAT	702	Mouse	Fixed			ARNTL	0.1	0.1	Akt1s1	0.1	0.1
										GCCACTTAAACA	1095	5	Human			GTTTCTAGTACT	720	Mouse	Fixed			ARNTL2	0.1	0.1	Akt2	0.1	0.1
										GGGCTGAGATTT	6	1230	Mouse			ACTAAAGAATTA	758	Mouse	Fixed			ARPC1A	0.1	0.1	Akt3	0.1	0.1
										GGGTTGAGGCCT	1	1194	Mouse			TATTCGCCACTT	712	Mouse	Fixed			ARPC1B	0.540042	0.53648	Aktip	0.1	0.1
										GCGTGCGTCGGN	5	1006	Mouse			TTCACGACGAAT	729	Mouse	Fixed			ARPC2	1.11373	0.948869	Alad	0.157714	0.105648
										AACCGTGCTTAC	8	1223	Mouse			AGCTGTCAAAAT	734	Mouse	Fixed			ARPC3	0.846255	0.765643	Alas1	0.1	0.1
										TCGGGTACCGAT	1083	3	Human			CGATCATGGCTG	729	Mouse	Fixed			ARPC4	0.186621	0.134061	Alcam	0.357134	0.485363
										GCATACGGTACT	1	1185	Mouse			TAGCCTCAGAAG	736	Mouse	Fixed			ARPC5	1.1377	0.697093	Aldh16a1	0.1	0.1
										TAAACGTGACGC	2	1067	Mouse			GTGTAATAGTGA	752	Mouse	Fixed			ARPC5L	0.225426	0.209622	Aldh18a1	0.1	0.1
										AAGTCGGAGATN	6	1010	Mouse			CAGGTTATTCCC	740	Mouse	Fixed			ARPP19	0.1	0.1	Aldh1l2	0.1	0.1
										TGCCATACAGGG	1078	5	Human			GAAGTTGCTACC	748	Mouse	Fixed			ARRB2	0.1	0.1	Aldh2	0.319082	0.130286
										AAACCGCTATCC	4	1158	Mouse			TCCCGATCATGA	731	Mouse	Fixed			ARRDC1	0.1	0.1	Aldh3a2	0.1	0.1
										ATCTCAAGTAAC	962	8	Human			AACTCCCACGCG	721	Mouse	Fixed			ARRDC3	0.1	0.1	Aldh6a1	0.1	0.1
										GGTCGGTTCTCT	7	1145	Mouse			TGCCGGCACTCC	700	Mouse	Fixed			ARSB	0.1	0.1	Aldh7a1	0.127618	0.101174
										TAAAATGAAAGA	6	965	Mouse			CTGACCGTGTGT	709	Mouse	Fixed			ARSK	0.1	0.1	Aldh9a1	0.164125	0.1
										GCTCGCTTACCA	1188	6	Human			TTCACGATCTAA	741	Mouse	Fixed			ARV1	0.102294	0.129558	Aldoa	1.17588	0.456846
										TCCATACTGAAA	921	7	Human			GGCTCCTACTAC	734	Mouse	Fixed			ASAH1	0.173662	0.211613	Alg1	0.1	0.1
										TGCAGAACAACC	973	5	Human			CCTGGACAGAAG	751	Mouse	Fixed			ASB1	0.1	0.1	Alg10b	0.1	0.1
										ATCGATGGTAGT	1065	3	Human			AGTGACATTCCT	755	Mouse	Fixed			ASB16-AS1	0.1	0.1	Alg11	0.1	0.1
										CTTCGTCGAAGG	961	7	Human			AGGCGGCGCTTG	712	Mouse	Fixed			ASB8	0.171609	0.103288	Alg12	0.1	0.1
										GTGGTTAGGAGT	2	1051	Mouse			TGACTGTCCTTA	770	Mouse	Fixed			ASB9	0.1	0.1	Alg13	0.1	0.1
										AAACATTCTTAA	9	949	Mouse			GCGTGCGTCGGT	708	Mouse	Fixed			ASCC1	0.1	0.1	Alg14	0.1	0.102061
										GGGGTAGGAAAA	0	1078	Mouse			AAAGTATGCGAC	737	Mouse	Fixed			ASCC2	0.1	0.1	Alg2	0.1	0.1
										TCACGCTGTATT	4	1082	Mouse			CAGGTCAACGGC	700	Mouse	Fixed			ASCC3	0.131723	0.119949	Alg3	0.1	0.1
										TCGCACCCCCGT	7	1103	Mouse			TAGCACCCTAAT	769	Mouse	Fixed			ASF1A	0.169577	0.20575	Alg5	0.172957	0.185433
										TGACGCTAGCAA	966	13	Human			AGGTACTAATTG	703	Mouse	Fixed			ASF1B	0.1	0.1	Alg6	0.1	0.1
										GTAGCGCTGCGG	930	1	Human			TCTAGAGAGCCG	753	Mouse	Fixed			ASH1L	0.1	0.110454	Alg8	0.1	0.1
										AAAAGGTACACA	6	867	Mouse			TCTCGAGTTCGG	709	Mouse	Fixed			ASH1L-AS1	0.1	0.1	Alg9	0.1	0.1
										CGTTGGCCGTGA	7	983	Mouse			AATTTATCACCG	729	Mouse	Fixed			ASH2L	0.117367	0.1	Alkbh1	0.1	0.1
										CGACTGACTTTG	959	10	Human			TCTAAATCTGTG	725	Mouse	Fixed			ASL	0.1	0.1	Alkbh2	0.1	0.1
										AGGACTCTTAGC	5	1095	Mouse			GCTCAGGAAGGA	704	Mouse	Fixed			ASNA1	0.11777	0.10342	Alkbh3	0.19579	0.1
										AATGGAGTGGTG	1048	5	Human			CCTGAACCGCTT	769	Mouse	Fixed			ASNS	0.209586	0.125558	Alkbh4	0.1	0.1
										CGCCCCCTGTTT	2	1028	Mouse			GCCCTGGGAGGA	707	Mouse	Fixed			ASNSD1	0.110788	0.131255	Alkbh5	0.1	0.1
										ACACGTTCTTGT	7	1097	Mouse			TTCACGCGTTTC	711	Mouse	Fixed			ASPM	0.321113	0.424655	Alkbh6	0.1	0.1
										GTTTGTACATCT	2	1099	Mouse			CGTTGTATTGTG	785	Mouse	Fixed			ASPSCR1	0.1	0.1	Alkbh7	0.1	0.1
										GTCAGATCGTGC	4	1144	Mouse			CGTTCTATTGGC	743	Mouse	Fixed			ASTE1	0.1	0.1	Alkbh8	0.1	0.1
										GGCCCCGTTAGT	2	1005	Mouse			CTGCCTTCCTGT	728	Mouse	Fixed			ASUN	0.1	0.119813	Alms1	0.1	0.1
										GATCGGACGTGA	3	1185	Mouse			TACAGTTCAATT	737	Mouse	Fixed			ASXL1	0.163658	0.153832	Alox5ap	0.1	0.1
										CTGAAAAACACG	6	863	Mouse			CTGTTACGAAAG	739	Mouse	Fixed			ASXL2	0.1	0.1	Alx1	0.111039	0.10513
										TGGCACAGGGCC	975	11	Human			CCGGTGGATTTA	726	Mouse	Fixed			ASZ1	0.941943	1.48518	Alx4	0.1	0.1
										AACCGCCACTGT	1117	2	Human			AGTTCGCACCGG	737	Mouse	Fixed			ATAD1	0.1	0.1	Alyref	0.133321	0.129681
										TAGACCCGACCA	962	5	Human			CCGGGATTTCCA	745	Mouse	Fixed			ATAD2	0.484284	0.328442	Alyref2	0.1	0.1
										AATATGAGGTAT	924	5	Human			TTGAAAGCCCCA	745	Mouse	Fixed			ATAD3A	0.1	0.1	Amacr	0.1	0.1
										ACCACTTAAACA	1004	7	Human			TTGTCTCAACTT	729	Mouse	Fixed			ATAD5	0.134358	0.167926	Ambra1	0.1	0.1
										GTCATCCAAATC	977	8	Human			CACTTGACTCGA	733	Mouse	Fixed			ATE1	0.1	0.1	Amd1	0.1	0.1
										AAAACGGAATAT	5	868	Mouse			CCATTAGTATAA	756	Mouse	Fixed			ATF1	0.153498	0.1	Amdhd2	0.1	0.1
										CTGACCTTAGTC	879	7	Human			ATCGGCCAGACA	718	Mouse	Fixed			ATF2	0.1	0.1	Amer1	0.1	0.1
										ATACTCCTTAAA	3	944	Mouse			ACCTATCGACGA	723	Mouse	Fixed			ATF4	0.249648	0.28114	Amfr	0.1	0.136455
										AGCTATAGTGAT	2	1059	Mouse			GGTCGAGGAGAG	708	Mouse	Fixed			ATF5	0.1	0.1	Amigo2	0.1	0.1
										GGCTGCCCCCTC	1032	3	Human			ACTTAACATGTC	750	Mouse	Fixed			ATF6	0.270298	0.175051	Ammecr1	0.1	0.1
										ATGCGTGCACTC	4	1026	Mouse			TAGGGTCTAACC	731	Mouse	Fixed			ATF6B	0.1	0.1	Ammecr1l	0.1	0.1
										ACTCTGACCATC	1045	4	Human			CGTAATGAAGTC	723	Mouse	Fixed			ATF7IP	0.106547	0.1	Amn1	0.1	0.1
										ACGATAATCTGA	839	5	Human			CTCTCTATATGT	741	Mouse	Fixed			ATG10	0.1	0.1	Amot	0.119669	0.212408
										ACTACAATTGGA	6	907	Mouse			GCCTATCGACGA	696	Mouse	Fixed			ATG12	0.192954	0.165565	Amotl1	0.10444	0.157803
										GACCCATCCTTT	3	888	Mouse			CTGCCTGTCGGT	732	Mouse	Fixed			ATG13	0.1	0.1	Amotl2	0.130488	0.200721
										ACATAAGGAATG	5	923	Mouse			GGCTGTCAAAAT	709	Mouse	Fixed			ATG14	0.1	0.1	Ampd2	0.1	0.1
										CGATAGCAGGCC	7	895	Mouse			CGTATGAAAAAA	760	Mouse	Fixed			ATG16L1	0.1	0.1	Ampd3	0.1	0.1
										GCTATCGTCTAG	1	1024	Mouse			GGGCGGCGCTTG	735	Mouse	Fixed			ATG16L2	0.1	0.1	Amz2	0.130663	0.148095
										CAACGTTGGCAA	909	2	Human			CTTAAACACAGA	777	Mouse	Fixed			ATG2A	0.1	0.1	Anapc1	0.1	0.200916
										CCAAGGGTGCTA	906	6	Human			TGGTTGTATTGA	738	Mouse	Fixed			ATG2B	0.1	0.1	Anapc10	0.126582	0.208111
										AACTTGACAGTG	7	911	Mouse			TTAGAGATTACG	729	Mouse	Fixed			ATG3	0.245027	0.174578	Anapc11	0.751518	0.781919
										AAGCGATAGCAA	5	1064	Mouse			CTCTAATGGCCT	738	Mouse	Fixed			ATG4A	0.1	0.1	Anapc13	0.377551	0.509155
										GACGCGATGATG	3	1180	Mouse			GCTGCTAGTTGT	714	Mouse	Fixed			ATG4B	0.1	0.1	Anapc15	0.1	0.1
										TGGTCAGGATAT	4	920	Mouse			CTGACTACGGGG	756	Mouse	Fixed			ATG4C	0.1	0.1	Anapc16	0.293709	0.271585
										GTCTTTATCGTC	2	960	Mouse			ATCGATAATTCC	715	Mouse	Fixed			ATG5	0.148773	0.105874	Anapc2	0.1	0.1
										AACGGTTCAATC	3	1084	Mouse			AATCGGACGTGA	725	Mouse	Fixed			ATG9A	0.1	0.1	Anapc4	0.298291	0.287389
										GGGCTGGCTGAA	1064	6	Human			TGAGGTGACGGT	768	Mouse	Fixed			ATIC	0.218749	0.1	Anapc5	0.207551	0.172895
										GTGCCAAGAGGG	883	6	Human			CCCAAGAAAATG	749	Mouse	Fixed			ATL2	0.1	0.1	Anapc7	0.1	0.1
										CTCTATGCGGCC	880	6	Human			CATAACCTGGGA	740	Mouse	Fixed			ATL3	0.1	0.172576	Angel2	0.171082	0.155383
										TCGGAGTAGCCA	889	9	Human			AACGAATTGTAT	765	Mouse	Fixed			ATM	0.1	0.1	Angpt1	0.107852	0.1
										TACTAGCCCCGG	948	10	Human			TAAAGGTTCAGT	770	Mouse	Fixed			ATMIN	0.1	0.1	Angpt2	0.1	0.1
										TCTCTCCGCAGG	2	844	Mouse			GCCTTGGCCAAA	734	Mouse	Fixed			ATN1	0.1	0.1	Angptl2	0.108764	0.133404
										GGTTCACTTTTG	925	3	Human			CGTGAGAAGGGT	723	Mouse	Fixed			ATOX1	0.682369	0.806009	Angptl4	0.1	0.1
										CCGCAGACATAT	863	15	Human			GATTGGGAATTT	747	Mouse	Fixed			ATP10D	0.1	0.1	Ank	0.423773	0.697666
										AACCCATCTTTC	5	974	Mouse			TGAACCAGAATA	743	Mouse	Fixed			ATP11A	0.1	0.1	Ank1	0.1	0.1
										AGGGTCTGCTCC	999	1	Human			TTCACCCCCCCT	698	Mouse	Fixed			ATP11B	0.1	0.1	Ank2	0.1	0.1
										TGTGGGGGCGCC	917	5	Human			GAATAGGATACG	711	Mouse	Fixed			ATP11C	0.1	0.1	Ank3	0.138029	0.176554
										ACGTTACGTAAT	3	849	Mouse			GTCGGCCAGACA	748	Mouse	Fixed			ATP13A1	0.1	0.1	Ankfy1	0.1	0.130318
										GCTTATGTACCG	947	3	Human			TTCTTTATATAG	746	Mouse	Fixed			ATP13A3	0.1	0.1	Ankhd1	0.1	0.1
										GTCACTCATTAC	3	926	Mouse			TAGCATGCTTCA	714	Mouse	Fixed			ATP1A1	0.1	0.1	Ankib1	0.11357	0.16429
										TGTCGGGAGTAC	811	21	Human			GGATATAGCATG	703	Mouse	Fixed			ATP1B3	0.185171	0.104922	Ankle1	0.1	0.1
										GTTCACGGCGCC	990	3	Human			TGTACTTCGATT	731	Mouse	Fixed			ATP2A1	0.1	0.1	Ankle2	0.1	0.105742
										TACCAGCCCTAT	1	897	Mouse			AGACGGACGTGC	761	Mouse	Fixed			ATP2A2	0.1	0.120663	Ankmy2	0.1	0.1
										AGGAACCAGAAT	3	924	Mouse			CAAGGCTAGACC	731	Mouse	Fixed			ATP2B1	0.1	0.1	Ankra2	0.1	0.1
										CATCATTGGGCG	4	899	Mouse			CAAGCACTTAAC	746	Mouse	Fixed			ATP2B4	0.1	0.1	Ankrd1	1.19209	0.902953
										GGTCAAGGTTAT	846	4	Human			GTCAAGAGTGCA	768	Mouse	Fixed			ATP2C1	0.1	0.1	Ankrd10	0.1	0.112424
										AGCCAATAGGAA	5	835	Mouse			CTTGATCCCGAA	698	Mouse	Fixed			ATP5A1	0.721677	0.479245	Ankrd11	0.382355	0.214217
										CAGACCTAGCTG	801	0	Human			TTCTGCTGCATG	720	Mouse	Fixed			ATP5B	1.12609	0.69572	Ankrd12	0.108388	0.145224
										AGTATTACACAA	5	802	Mouse			TCGGTACCTTAG	723	Mouse	Fixed			ATP5C1	0.763144	0.522829	Ankrd13a	0.1	0.1
										GCACGTTCTTGT	1	969	Mouse			CTGCGAGGCTCG	723	Mouse	Fixed			ATP5D	0.389409	0.226658	Ankrd13b	0.1	0.1
										GTTATCGTCAAT	4	909	Mouse			GATGGAATGCCT	721	Mouse	Fixed			ATP5E	1.05978	1.83973	Ankrd13c	0.1	0.1
										CCCACCACACAT	801	34	Human			CTACACGTATTG	758	Mouse	Fixed			ATP5EP2	0.1	0.1	Ankrd13d	0.1	0.1
										CCTGGGTGGTGT	840	4	Human			GTCCATTGCCCC	734	Mouse	Fixed			ATP5F1	0.328192	0.372736	Ankrd16	0.1	0.1
										GGGTAATAATCA	4	923	Mouse			CGTCAACCACAT	729	Mouse	Fixed			ATP5G1	0.404707	0.395533	Ankrd17	0.1	0.220192
										GACCCTAGGACC	4	917	Mouse			ATCTAGTCTTGT	708	Mouse	Fixed			ATP5G2	1.47372	1.13752	Ankrd24	0.1	0.1
										GTATTTAGCGCC	3	936	Mouse			TCTGAGAAATCG	749	Mouse	Fixed			ATP5G3	2.12617	1.44138	Ankrd26	0.130295	0.122832
										GAGCCCGGGCCC	7	1116	Mouse			CTTATACCTTAA	735	Mouse	Fixed			ATP5H	0.338387	0.375382	Ankrd27	0.1	0.1
										ACGTTTATTTCT	870	2	Human			GATTAGTCATGC	690	Mouse	Fixed			ATP5I	0.467114	0.677475	Ankrd28	0.1	0.1
										TCACCTTGAGAC	842	3	Human			AGGTAATAATCA	742	Mouse	Fixed			ATP5J	1.21277	1.51129	Ankrd29	0.1	0.1
										AAGTTGAAGAAA	7	825	Mouse			CGTGCGGTTATA	706	Mouse	Fixed			ATP5J2	0.760019	1.12532	Ankrd32	0.175549	0.158071
										AGCCGACTCGTG	882	4	Human			GACGCATACCAT	710	Mouse	Fixed			ATP5L	1.17577	1.40514	Ankrd37	0.1	0.1
										AGTAGATCTGGA	846	8	Human			TGTTTACATGTG	745	Mouse	Fixed			ATP5O	0.728051	0.536694	Ankrd39	0.1	0.1
										AGCTGCCCCCTC	923	3	Human			CTAAGTGGATTC	719	Mouse	Fixed			ATP5S	0.1	0.1	Ankrd40	0.1	0.1
										GAAGTATGCGAC	0	979	Mouse			GGTTCGCACCGG	712	Mouse	Fixed			ATP5SL	0.1	0.1	Ankrd44	0.1	0.1
										ACTATATATCTA	824	2	Human			TACTCGGGACCG	716	Mouse	Fixed			ATP6AP1	0.1	0.1	Ankrd46	0.1	0.1
										AGAGGATCGGTT	854	3	Human			TTAGTTTAAATG	740	Mouse	Fixed			ATP6AP2	0.132309	0.124512	Ankrd49	0.1	0.1
										AACAGTACATAT	7	829	Mouse			TTGGCTCAAACT	711	Mouse	Fixed			ATP6V0A1	0.1	0.1	Ankrd50	0.1	0.1
										CACAGCCTCTAT	3	881	Mouse			TGACGTCGTCCT	685	Mouse	Fixed			ATP6V0A2	0.1	0.1	Ankrd52	0.1	0.1
										CACTGAACGTGG	781	4	Human			GCCTACGGTGAC	742	Mouse	Fixed			ATP6V0B	0.274291	0.213823	Ankrd54	0.1	0.1
										GCTCTGACCATC	943	3	Human			GTATCCTCACTT	693	Mouse	Fixed			ATP6V0D1	0.1	0.1	Anks1	0.1	0.1
										AGGTGTGTGTAA	4	893	Mouse			ACGTTTCGATAC	756	Mouse	Fixed			ATP6V0E1	0.366665	0.290608	Anks3	0.1	0.1
										GCTGATAATCAC	860	5	Human			CAACAGAGCAGT	719	Mouse	Fixed			ATP6V1A	0.1	0.1	Ankzf1	0.1	0.1
										ACGTAGTTTCGC	863	2	Human			CAATCGGGCTTA	690	Mouse	Fixed			ATP6V1B2	0.1	0.1	Anln	0.407335	0.411144
										AATCTTTGAATG	814	8	Human			GATAAAGTATAT	708	Mouse	Fixed			ATP6V1C1	0.117119	0.1	Ano10	0.1	0.1
										CTACTGAGGGGG	4	762	Mouse			CGCGTACACAAA	699	Mouse	Fixed			ATP6V1C2	0.1	0.1	Ano6	0.186617	0.361753
										GTTCGACTAAAG	5	733	Mouse			TACCTTGTATTG	736	Mouse	Fixed			ATP6V1D	0.112695	0.113188	Ano8	0.1	0.1
										CAAAAAGAGCAT	699	8	Human			ATTTGTACATCT	732	Mouse	Fixed			ATP6V1E1	0.173954	0.116305	Anp32a	0.629274	0.329941
										ACGCGCGGGAGN	852	1	Human			GCTTAACATGTC	729	Mouse	Fixed			ATP6V1F	0.254647	0.246791	Anp32b	2.18892	1.00342
										GTTTCGAATACA	790	6	Human			CCTACGCGAGGC	678	Mouse	Fixed			ATP6V1G1	0.328947	0.290346	Anp32b-ps1	0.1	0.1
										TAGCTCCGTCCA	780	25	Human			CCAGGTGAAGTG	743	Mouse	Fixed			ATP6V1H	0.1	0.1	Anp32e	0.764106	0.459957
										GTTGAGCCTGGG	802	5	Human			GGTTAGAGGGCA	729	Mouse	Fixed			ATP7A	0.1	0.1	Antxr1	0.1	0.1
										TGATATTAGGTA	1	739	Mouse			AGAATCGAGAGC	716	Mouse	Fixed			ATP8A1	0.1	0.1	Antxr2	0.1	0.1
										AAAGAGGACCGT	2	840	Mouse			TGCCGGACAAGA	739	Mouse	Fixed			ATP8B2	0.1	0.1	Anxa1	5.27693	5.36081
										TAACTACTAGTC	733	5	Human			GCTTCTCTAATT	752	Mouse	Fixed			ATP9B	0.1	0.1	Anxa2	2.67965	2.77663
										GGGCAAAGAGCT	773	5	Human			GACGCACATTCG	717	Mouse	Fixed			ATPAF1	0.1	0.1	Anxa3	1.20661	0.500548
										GTGCGTGCACTC	4	892	Mouse			GCAGCAACGTAG	710	Mouse	Fixed			ATPAF2	0.1	0.1	Anxa4	0.312768	0.26054
										GGCTATAGTGAT	3	860	Mouse			TCTGCCTTTACT	772	Mouse	Fixed			ATPIF1	0.944736	0.797847	Anxa5	4.26874	2.20489
										GGTTCCGGAGCA	7	720	Mouse			TACTCGGCAATT	745	Mouse	Fixed			ATR	0.1	0.1	Anxa6	0.1	0.1
										ATGCTGGAAACT	753	3	Human			ACATGTAATCAA	725	Mouse	Fixed			ATRAID	0.258	0.26763	Anxa7	0.206556	0.166202
										GTCTCAAGTAAC	773	3	Human			TAGCTGCTTTCA	714	Mouse	Fixed			ATRIP	0.1	0.1	Anxa8	0.1	0.1
										GAAACAACGCAA	6	706	Mouse			ACGGGACTTTAA	746	Mouse	Fixed			ATRN	0.1	0.1	Ap1ar	0.1	0.1
										GCTACAATTGGA	4	840	Mouse			GCTCACGCCAAC	683	Mouse	Fixed			ATRX	0.218075	0.116865	Ap1b1	0.1	0.1
										ACTCAGTTCTTA	9	772	Mouse			GGTTTTGCGATG	717	Mouse	Fixed			ATXN10	0.1	0.1	Ap1m1	0.171391	0.147639
										TGGAGTTCGCAG	287	496	Mixed			GACTCCCACGCG	701	Mouse	Fixed			ATXN1L	0.1	0.1	Ap1s1	0.355099	0.308545
										CTTGCGGGTCCA	4	713	Mouse			ACAGTCCGAGTA	750	Mouse	Fixed			ATXN2	0.1	0.1	Ap1s2	0.1	0.1
										ATACTTTGGCGT	804	6	Human			CAGGAAGGTTAC	707	Mouse	Fixed			ATXN2L	0.1	0.128364	Ap1s3	0.1	0.1
										GTTACGGGGACC	737	3	Human			GCGTTTCGATAC	730	Mouse	Fixed			ATXN3	0.1	0.1	Ap2a1	0.1	0.1
										ATAGATGGGGAA	5	722	Mouse			CGTATGCGGAGT	746	Mouse	Fixed			ATXN7	0.1	0.1	Ap2a2	0.11484	0.241251
										CGGACAGCCGGG	2	735	Mouse			AACGCGATGATG	711	Mouse	Fixed			ATXN7L1	0.1	0.1	Ap2b1	0.1	0.1
										ACAGAGAATGCA	811	7	Human			GTTTTGAAGTAT	703	Mouse	Fixed			ATXN7L3B	0.29865	0.266017	Ap2m1	0.104587	0.1
										GGCTCCCACGCG	2	955	Mouse			TCCTGTTCGGAT	695	Mouse	Fixed			AUH	0.1	0.1	Ap2s1	0.227846	0.164527
										ATGCTCCCGGAC	786	3	Human			AATCCTCTTACC	749	Mouse	Fixed			AUNIP	0.1	0.1	Ap3b1	0.177757	0.164606
										GGAATCGAGAGC	4	923	Mouse			GCGCAGCACTAA	692	Mouse	Fixed			AUP1	0.144372	0.1	Ap3d1	0.162062	0.13958
										ATAAACCCAAGG	747	6	Human			TAGACGCCATGC	708	Mouse	Fixed			AURKA	0.136209	0.137334	Ap3m1	0.1	0.1
										TTACTTATAAAA	7	721	Mouse			GCGGGACTTTAA	736	Mouse	Fixed			AURKAIP1	0.155737	0.133527	Ap3m2	0.1	0.1
										CTGCGGTATTCT	761	4	Human			TCGACGCTGTAG	721	Mouse	Fixed			AURKB	0.106367	0.1	Ap3s1	0.1	0.1
										CTTTCTGACTTG	6	734	Mouse			GTAGGGTGTCGG	731	Mouse	Fixed			AUTS2	0.1	0.1	Ap3s2	0.1	0.1
										GAATGTGCCCCT	880	6	Human			GGGTACTAATTG	734	Mouse	Fixed			AVEN	0.1	0.1	Ap4b1	0.1	0.1
										TGAAAGGGAGCC	752	1	Human			GGTGACATTCCT	754	Mouse	Fixed			AVL9	0.1	0.1	Ap4e1	0.1	0.1
										TTATACTGCGTG	723	3	Human			GATCCTACACGG	684	Mouse	Fixed			AZI2	0.1	0.1	Ap4m1	0.1	0.1
										GGACGTGGGCAA	719	6	Human			GCAGTCCGAGTA	705	Mouse	Fixed			AZIN1	0.210621	0.155598	Ap4s1	0.1	0.1
										GTTCCCTCTGCG	0	755	Mouse			AGGTTGAGGCCT	714	Mouse	Fixed			B2M	13.848	15.8459	Ap5m1	0.1	0.1
										GGGAAATAGCGA	815	4	Human			TGTGGGTACGTC	693	Mouse	Fixed			B3GALNT2	0.1	0.1	Ap5s1	0.1	0.1
										ACTGGACGCAGT	2	779	Mouse			AATGCATGCGTT	747	Mouse	Fixed			B3GALTL	0.1	0.1	Ap5z1	0.1	0.1
										ATGGTGCCAGAG	776	5	Human			AATCGTATGCGC	719	Mouse	Fixed			B3GAT3	0.1	0.1	Apaf1	0.1	0.107734
										GGTAAAGCGTCT	842	1	Human			AGGCTGAGATTT	718	Mouse	Fixed			B3GNT2	0.1	0.1	Apba3	0.1	0.1
										ATTGTTGTGCCA	786	2	Human			ACGTTCCCAGGA	709	Mouse	Fixed			B3GNT9	0.1	0.1	Apbb1	0.1	0.1
										ATTAGGATCACG	669	9	Human			TACATGGCGCCC	670	Mouse	Fixed			B4GALT1	0.1	0.1	Apbb1ip	0.179715	0.1
										GGCCGACTCGTG	791	2	Human			ACGTGGCGCGGC	740	Mouse	Fixed			B4GALT3	0.1	0.1	Apbb2	0.162779	0.140858
										GTTTAGGGCTGC	803	3	Human			GGACGGACGTGC	736	Mouse	Fixed			B4GALT4	0.1	0.1	Apc	0.1	0.132423
										CGATCGGTGTTT	650	4	Human			ACATACGGTACT	757	Mouse	Fixed			B4GALT5	0.1	0.1	Apeh	0.1	0.1
										TTGCCTCGATAT	700	17	Human			GCTAAAGAATTA	757	Mouse	Fixed			B4GALT7	0.1	0.1	Apex1	0.626424	0.485399
										GACTGTCAGATG	376	318	Mixed			AAGCCCGGGCCC	744	Mouse	Fixed			B9D1	0.1	0.1	Apex2	0.1	0.1
										GATCCTCTTACC	1	797	Mouse									B9D2	0.1	0.1	Aph1b	0.1	0.1
										GGTGGAGCGGAC	2	761	Mouse									BABAM1	0.1	0.1	Api5	0.161295	0.173982
										GCGCGCGGGAGN	798	4	Human									BACH1	0.1	0.1	Apip	0.165351	0.191462
										ACTTAGGGTGCN	771	1	Human									BAD	0.1	0.1	Apitd1	0.1	0.1
										GCGTTACGTAAT	3	684	Mouse									BAG1	0.241895	0.1	Aplf	0.1	0.1
										GGTCTAGACGCG	1	710	Mouse									BAG2	0.141186	0.19006	Apln	0.1	0.1
										GCCTCGCAGGAC	635	11	Human									BAG3	0.1	0.1	Aplp2	0.340279	0.418487
										GATGCATGCGTT	2	850	Mouse									BAG4	0.1	0.1	Apmap	0.1	0.1
										ATATCCTGGGGA	679	4	Human									BAG5	0.1	0.1	Apoa1bp	0.329967	0.293923
										GTGAGATGCTTG	20	733	Mouse									BAG6	0.1	0.1	Apobec3	0.1	0.1
										GGGACTCTTAGC	2	786	Mouse									BAGE2	0.1	0.1	Apod	0.1	0.1
										GGGCGAGTCCCG	686	4	Human									BAHD1	0.1	0.1	Apoo	0.1	0.1
										CGTAATCCTCTA	8	609	Mouse									BAIAP2L1	0.171756	0.14882	Apool	0.139466	0.130932
										ACGCATTAATCC	674	11	Human									BANF1	0.1	0.1	Apopt1	0.1	0.1
										ACGGACGCAGGC	1	735	Mouse									BANP	0.1	0.1	App	0.677546	0.865048
										AGAGCAGGCGGA	2	703	Mouse									BAP1	0.1	0.1	Appbp2	0.132866	0.182687
										AGGCGTTACTTA	744	5	Human									BARD1	0.1	0.1	Appl1	0.1	0.183897
										GCCACCTGTCAA	599	7	Human									BATF	0.298982	0.105869	Appl2	0.1	0.1
										GCGATAATCTGA	653	6	Human									BAX	0.1	0.1	Aprt	0.786069	0.672047
										GGGGTCTGCTCC	780	3	Human									BAZ1A	0.380893	0.258024	Aptx	0.1	0.1
										AAATGGGCACCA	4	696	Mouse									BAZ1B	0.494932	0.349749	Aqp1	0.1	0.120225
										GATCGTATGCGC	7	798	Mouse									BAZ2A	0.1	0.1	Aqr	0.134768	0.23403
										GCATAAGGAATG	1	676	Mouse									BAZ2B	0.140589	0.145991	Ar	0.1	0.1
										GCTGCAACCGGT	4	749	Mouse									BBC3	0.1	0.1	Araf	0.1	0.11065
										AGCTGACCTGTC	724	5	Human									BBIP1	0.1	0.1	Arap2	0.1	0.1
										TAGCCTGCCTTA	666	9	Human									BBS10	0.1	0.1	Arcn1	0.158454	0.233944
										GACGTAGTAAAT	728	3	Human									BBS2	0.1	0.1	Areg	0.1	0.1
										ACTTACGGCCCA	723	3	Human									BBS4	0.1	0.1	Arel1	0.1	0.1
										GGCTGACCTGTC	720	4	Human									BBS7	0.1	0.1	Arf1	0.399643	0.401212
										ACACCATTAGTC	2	631	Mouse									BBX	0.155089	0.111595	Arf2	0.1	0.1
										GCGGACGCAGGC	2	705	Mouse									BCAP29	0.215817	0.387515	Arf3	0.1	0.150467
										GCGTAGTTTCGC	678	4	Human									BCAP31	0.194414	0.1	Arf4	0.486988	0.506619
										GCCGTGTCGTCC	608	3	Human									BCAS2	0.132721	0.127651	Arf5	0.323565	0.497879
										CAGCGTTCAGAT	615	7	Human									BCAS3	0.1	0.1	Arf6	0.200806	0.258424
										ATCTAGGGCCGC	655	4	Human									BCAT2	0.1	0.1	Arfgap1	0.1	0.1
										GAGACTTTTGCA	757	2	Human									BCCIP	0.301922	0.342905	Arfgap2	0.1	0.1
										GACGAGCGCACC	680	2	Human									BCDIN3D	0.1	0.1	Arfgap3	0.124589	0.117402
										GTCGATGGTAGT	685	2	Human									BCHE	0.1	0.1	Arfgef1	0.1	0.1
										AAAGACGAGAGT	528	2	Human									BCKDHB	0.1	0.1	Arfgef2	0.1	0.1
										GCTCAGTTCTTA	7	650	Mouse									BCKDK	0.1	0.1	Arfip1	0.211058	0.205921
										AAACCGCATCCC	5	690	Mouse									BCL10	0.1	0.1	Arfip2	0.1	0.1
										ATTTAGGTTTGA	589	7	Human									BCL2	0.1	0.1	Arfrp1	0.110495	0.1
										GGCCAATAGGAA	5	590	Mouse									BCL2L1	0.1	0.1	Arg2	0.1	0.1
										TAACTTAGTTTG	4	578	Mouse									BCL2L12	0.172845	0.126298	Arglu1	0.633282	0.49866
										GCTGGACGCAGT	1	670	Mouse									BCL2L13	0.1	0.1	Arhgap1	0.1	0.100485
										GCGTTTATTTCT	662	2	Human									BCL2L2	0.1	0.1	Arhgap10	0.232913	0.287095
										TTTACTCGGGGG	549	1	Human									BCL3	0.1	0.1	Arhgap11a	0.257501	0.118584
										ATTAGTATTCTN	580	5	Human									BCL7A	0.1	0.1	Arhgap12	0.1	0.1
										ACTGCAACCGGT	5	681	Mouse									BCL7B	0.154593	0.146486	Arhgap17	0.1	0.1
										AAGTAAGAGTTC	523	3	Human									BCLAF1	0.1	0.2188	Arhgap18	0.122946	0.1
										GCTTACGGCCCA	693	4	Human									BCOR	0.1	0.123323	Arhgap19	0.1	0.1
										AATGTCTTCTCC	7	556	Mouse									BCORL1	0.1	0.1	Arhgap21	0.1	0.104051
										GTATAACGCCCG	557	5	Human									BCS1L	0.1	0.1	Arhgap22	0.1	0.124429
										TGGGGACTGTGC	697	4	Human									BDH2	0.1	0.1	Arhgap23	0.1	0.1
										AGACCCGTTCCT	681	0	Human									BDP1	0.165604	0.130472	Arhgap24	0.1	0.1
										AAAACACTATAA	3	593	Mouse									BECN1	0.1	0.124874	Arhgap28	0.1	0.1
										GCTATATATCTA	609	3	Human									BEND3	0.1	0.1	Arhgap29	0.127885	0.145733
										GCCATTATATCA	513	1	Human									BET1	0.128191	0.1	Arhgap32	0.1	0.1
										CGCCAGTCCCAG	2	570	Mouse									BET1L	0.1	0.1	Arhgap33	0.1	0.1
										GAATGACATTAT	661	2	Human									BFAR	0.100889	0.1	Arhgap39	0.1	0.1
										TGTAAGGGACGC	569	7	Human									BHLHE22	0.191342	0.288594	Arhgap42	0.1	0.1
										GTTGTGCCAGAT	697	6	Human									BHLHE40	0.1	0.1	Arhgap44	0.1	0.1
										CTTCGGTGTTAT	586	15	Human									BICD1	0.1	0.1	Arhgap5	0.146997	0.145163
										GCTTAGGGTGCN	659	5	Human									BICD2	0.1	0.1	Arhgdia	0.601712	0.479604
										TACATAAATTAA	568	1	Human									BID	0.160217	0.100706	Arhgdib	1.04758	0.706075
										GTGCTCCCGGAC	643	2	Human									BIK	0.1	0.1	Arhgef1	0.1	0.1
										AGCCAGCCCCGA	642	9	Human									BIN3	0.1	0.1	Arhgef10	0.1	0.1
										GCCTGAGGCCGC	16	603	Mouse									BIRC2	0.1	0.1	Arhgef10l	0.1	0.1
										GCCTGGCTACCT	577	2	Human									BIRC3	0.1	0.114906	Arhgef11	0.1	0.1
										AGACGGCAAGAG	605	3	Human									BIRC5	0.23936	0.374706	Arhgef12	0.1	0.111599
										GATACGTGGCCC	676	5	Human									BIRC6	0.1	0.1	Arhgef15	0.1	0.1
										TGTTATAGACGG	3	553	Mouse									BIVM	0.1	0.1	Arhgef17	0.1	0.1
										GACCGTGCTTAC	1	684	Mouse									BLCAP	0.1	0.1	Arhgef18	0.1	0.1
										ATCACTCGGAGA	514	0	Human									BLM	0.1	0.1	Arhgef19	0.1	0.1
										GCGGGCTGGGTA	3	537	Mouse									BLMH	0.1	0.1	Arhgef2	0.123069	0.149686
										GTGCTGGAAACT	588	3	Human									BLOC1S1	0.156802	0.227409	Arhgef25	0.129396	0.171464
										GCAGAGAATGCA	595	6	Human									BLOC1S2	0.196526	0.167265	Arhgef39	0.1	0.1
										GTGATTGTGGAC	2	618	Mouse									BLOC1S4	0.1	0.1	Arhgef4	0.1	0.1
										ACTGCGTGGGGG	2	627	Mouse									BLOC1S5	0.1	0.1	Arhgef40	0.130184	0.226381
										AGAGTACGTGCG	543	4	Human									BLOC1S6	0.149867	0.16072	Arhgef5	0.1	0.1
										GCACCATTAGTC	0	593	Mouse									BLVRA	0.158153	0.1	Arhgef7	0.1	0.1
										GTAACCCGGTAA	604	2	Human									BLVRB	0.1	0.1	Arhgef9	0.1	0.1
										CGCCCCAACGGA	515	3	Human									BLZF1	0.1	0.1	Arid1a	0.1	0.1
										ACGCCTATAACA	561	10	Human									BMI1	0.1	0.1	Arid1b	0.1	0.1
										GACCCATCTTTC	4	641	Mouse									BMP2K	0.1	0.1	Arid2	0.1	0.148626
										TGTGCCTACCAG	5	506	Mouse									BMP5	0.1	0.1	Arid3a	0.1	0.1
										AGGGCATGCGGC	586	1	Human									BMPR2	0.1	0.1	Arid4a	0.131845	0.1
										GACGAATTGTAT	1	656	Mouse									BMS1	0.146229	0.1	Arid4b	0.221704	0.215193
										ACCTGGCTACCT	552	3	Human									BMS1P4	0.1	0.1	Arid5b	0.181293	0.145251
										GGGCGTTACTTA	592	2	Human									BNC2	0.1	0.1	Arih1	0.1	0.1
										GTACTCCTTAAA	1	569	Mouse									BNIP1	0.1	0.1	Arih2	0.1	0.1
										GCCACCTAGGAT	2	480	Mouse									BNIP2	0.149778	0.140431	Arl1	0.242206	0.327069
										GTTGAATAGAAG	1	599	Mouse									BNIP3	0.1	0.1	Arl13b	0.102212	0.1
										GGCCAGCCCCGA	603	5	Human									BNIP3L	0.130602	0.1	Arl14ep	0.103078	0.108253
										TACACAGATCTC	1	497	Mouse									BOD1	0.1	0.1	Arl15	0.1	0.1
										GACTGATTTTTG	578	2	Human									BOD1L1	0.1	0.1	Arl16	0.1	0.1
										GGGTTGTCTGTA	502	2	Human									BOLA1	0.1	0.1	Arl2	0.267509	0.194744
										ACATTGGGAGAC	536	0	Human									BOLA3	0.113531	0.194607	Arl2bp	0.182161	0.11383
										AGTCGATCTCCT	513	3	Human									BORA	0.1	0.1	Arl3	0.701639	1.01464
										GGAGGATCGGTT	551	5	Human									BPGM	0.1	0.1	Arl4a	0.1	0.1
										GGGTGTGTGTAA	2	599	Mouse									BPHL	0.1	0.1	Arl4c	0.104625	0.13962
										ATAGGGCGAGGA	4	571	Mouse									BPNT1	0.100063	0.1	Arl5a	0.1	0.1
										GACTAACACCGG	619	2	Human									BPTF	0.210327	0.1	Arl5b	0.1	0.1
										GCGCATTAATCC	541	11	Human									BRAF	0.1	0.1	Arl6	0.1	0.1
										AGATGGGGAAGG	1	549	Mouse									BRAP	0.1	0.1	Arl6ip1	0.22929	0.296537
										GACAGTACATAT	0	521	Mouse									BRAT1	0.1	0.1	Arl6ip4	0.366553	0.181424
										GGAGCAGGCGGA	5	568	Mouse									BRCA1	0.222053	0.157892	Arl6ip5	0.138976	0.185266
										GACGGGCTCGCA	486	1	Human									BRCA2	0.1	0.137383	Arl6ip6	0.1	0.130319
										TGCTGACGGGAC	0	449	Mouse									BRCC3	0.1	0.1	Arl8a	0.1	0.118815
										GTCTAGGGCCGC	539	3	Human									BRD1	0.1	0.1	Arl8b	0.256488	0.20767
										TGAGTCTCAAAC	4	432	Mouse									BRD2	0.1	0.167573	Armc1	0.158553	0.122508
										GATCCCGGATGG	0	613	Mouse									BRD3	0.1	0.1	Armc10	0.112532	0.1
										AGTACTCGCTAC	1	535	Mouse									BRD4	0.107701	0.126995	Armc2	0.1	0.1
										GACCGCCACTGT	606	2	Human									BRD7	0.115594	0.1	Armc5	0.1	0.1
										ACCTAACAGTAT	3	503	Mouse									BRD8	0.162819	0.17729	Armc6	0.1	0.1
										CTGTGTTCCGGT	472	11	Human									BRD9	0.1	0.1	Armc7	0.1	0.1
										GACGTTGCTACC	0	457	Mouse									BRE	0.1	0.1	Armc8	0.1	0.1
										GCCATTTCGTGC	476	1	Human									BRF1	0.1	0.1	Armc9	0.1	0.1
										GACGGTTCAATC	4	580	Mouse									BRF2	0.1	0.1	Armcx1	0.1	0.1
										AGTCCGGCCTCG	3	492	Mouse									BRI3	0.1	0.1	Armcx2	0.1	0.144366
										GGCTAACTCGTG	4	375	Mouse									BRI3BP	0.120102	0.1	Armcx3	0.1	0.1
										AGGGGGCGCCAA	526	1	Human									BRINP3	0.1	0.1	Armcx4	0.1	0.1
										ACGCAGAAAGTG	523	8	Human									BRIP1	0.1	0.1	Armcx5	0.1	0.1
										GTACTTTGGCGT	510	6	Human									BRIX1	0.20017	0.258864	Armcx6	0.1	0.1
										GGAATTTGGAGC	506	4	Human									BRK1	0.214532	0.1	Arnt	0.1	0.1
										GGTCCGGCCTCG	4	482	Mouse									BRMS1	0.1	0.1	Arnt2	0.1	0.1
										TAACGGTGAAAG	400	3	Human									BRMS1L	0.1	0.1	Arntl	0.1	0.1
										ATGGCGGGAACA	463	2	Human									BROX	0.115591	0.13943	Arntl2	0.1	0.1
										CACGCACTTAAC	1	395	Mouse									BRPF1	0.1	0.1	Arpc1a	0.385586	0.362748
										GGTAGATCTGGA	501	1	Human									BRPF3	0.1	0.1	Arpc1b	1.63598	1.78139
										AACCCAGCTTTC	502	4	Human									BRWD1	0.1	0.105084	Arpc2	1.09699	0.956018
										AAAGTAGGCCTT	466	0	Human									BRWD3	0.1	0.1	Arpc3	0.220705	0.201881
										GGACCCGTTCCT	524	1	Human									BSDC1	0.1	0.1	Arpc4	0.278857	0.274709
										GCTGCGTGGGGG	1	506	Mouse									BSG	0.281207	0.153032	Arpc5	0.920647	1.09615
										GTCGTAAGTTGT	409	1	Human									BSPRY	0.1	0.1	Arpc5l	0.262456	0.224348
										ACCTGAGGCCGC	7	466	Mouse									BST2	0.262885	0.21149	Arpp19	0.564873	0.679052
										GCATTGGGAGAC	468	1	Human									BTAF1	0.1	0.1	Arrb2	0.1	0.1
										GAGTCGGAGATN	2	486	Mouse									BTBD1	0.1	0.1	Arrdc1	0.1	0.1
										CTCTAACTTAAT	2	379	Mouse									BTBD10	0.1	0.1	Arrdc3	0.1	0.1
										ATGGAGAGCATG	453	6	Human									BTBD2	0.1	0.1	Arrdc4	0.1	0.1
										GGCCGGACGTGC	3	489	Mouse									BTBD3	0.1	0.1	Arsa	0.1	0.1
										GACTGTCTCAGA	1	370	Mouse									BTBD6	0.1	0.1	Arsb	0.1	0.1
										GGTATTACACAA	2	462	Mouse									BTBD7	0.1	0.1	Arsj	0.1	0.1
										TTAAAAGACTCA	2	391	Mouse									BTF3	1.34596	1.55668	Arsk	0.1	0.1
										GCGCCTATAACA	447	5	Human									BTF3L4	0.153959	0.139618	Artn	0.1	0.1
										GGCTTGTGTTAA	350	2	Human									BTG1	0.139805	0.1	Arv1	0.1	0.1
										GGCTCTGTGTAG	1	386	Mouse									BTG2	0.1	0.1	Arx	0.1	0.1
										CCGTAACTAACC	12	374	Mouse									BTG3	0.1	0.1	Arxes1	0.1	0.1
										AGCATCGAGAGC	1	442	Mouse									BTN2A1	0.1	0.1	Arxes2	0.1	0.1
										GTGGTGCCAGAG	466	1	Human									BTN2A2	0.1	0.1	Asah1	0.433816	0.4022
										GTTGTTGTGCCA	455	1	Human									BTN3A1	0.1	0.1	Asah2	0.1	0.1
										AACTCTGGTACT	447	1	Human									BTN3A2	0.1	0.1	Asap1	0.426733	0.471786
										GATGGAGTGGTG	468	7	Human									BTN3A3	0.1	0.1	Asap2	0.1	0.1
										GGGGCATGCGGC	461	2	Human									BTRC	0.1	0.1	Asb13	0.1	0.1
										GCGCAGAAAGTG	463	6	Human									BUB1	0.235184	0.172975	Asb3	0.1	0.1
										GGCATCGAGAGC	1	449	Mouse									BUB1B	0.12661	0.132488	Asb6	0.1	0.1
										ACAAAAAGCCAG	387	2	Human									BUB3	0.427037	0.280644	Asb7	0.1	0.1
										TTCCCGGACCAT	3	396	Mouse									BUD13	0.1	0.1	Asb8	0.1	0.1
										GGGGGGCGCCAA	475	0	Human									BUD31	0.587486	0.536775	Ascc1	0.1	0.1
										GGGCCCGGGCCC	1	517	Mouse									BVES	0.1	0.1	Ascc2	0.1	0.1
										CACTATTACCCA	309	21	Human									BYSL	0.1	0.1	Ascc3	0.114422	0.117349
										TCCTTCGTATGC	333	3	Human									BZRAP1-AS1	0.1	0.1	Asf1a	0.286776	0.26426
										GGCGCGATGATG	2	493	Mouse									BZW1	0.1	0.121048	Asf1b	0.1	0.1
																						BZW1P2	0.1	0.1	Ash1l	0.213414	0.252511
																						BZW2	0.306745	0.145707	Ash2l	0.280005	0.228168
																						C10orf118	0.1	0.1	Asl	0.1	0.1
																						C10orf137	0.1	0.1	Asna1	0.1	0.1
																						C10orf2	0.1	0.1	Asns	0.211996	0.364324
																						C10orf32	0.1	0.1	Asnsd1	0.111672	0.206334
																						C10orf76	0.1	0.1	Asph	0.235752	0.207629
																						C10orf88	0.1	0.1	Aspm	0.113121	0.10696
																						C10orf95	0.1	0.1	Aspn	0.1	0.270538
																						C11orf1	0.1	0.1	Aspscr1	0.1	0.1
																						C11orf24	0.1	0.1	Asrgl1	0.1	0.1
																						C11orf30	0.1	0.1	Ass1	0.1	0.1
																						C11orf31	0.102649	0.108656	Aste1	0.1	0.1
																						C11orf48	0.159012	0.166491	Asun	0.100816	0.101986
																						C11orf49	0.1	0.1	Asxl1	0.1	0.1
																						C11orf54	0.1	0.1	Asxl2	0.136655	0.1
																						C11orf57	0.1	0.1	Asxl3	0.1	0.1
																						C11orf58	0.552649	0.614907	Atad1	0.182109	0.194225
																						C11orf71	0.1	0.1	Atad2	0.601652	0.605617
																						C11orf73	0.256334	0.19374	Atad2b	0.1	0.1
																						C11orf74	0.1	0.1	Atad3a	0.135915	0.145169
																						C11orf82	0.1	0.1	Atad5	0.1	0.129394
																						C11orf83	0.137615	0.164597	Atat1	0.1	0.1
																						C11orf84	0.1	0.1	Ate1	0.1	0.1
																						C12orf10	0.13927	0.1	Atf1	0.131756	0.13463
																						C12orf23	0.1	0.1	Atf2	0.119913	0.132784
																						C12orf29	0.246734	0.288398	Atf4	0.895624	0.630444
																						C12orf4	0.1	0.1	Atf5	0.1	0.1
																						C12orf43	0.1	0.1	Atf6	0.1	0.1
																						C12orf44	0.1	0.1	Atf6b	0.1	0.1
																						C12orf45	0.152545	0.148129	Atg10	0.1	0.1
																						C12orf5	0.1	0.1	Atg12	0.109082	0.1
																						C12orf52	0.1	0.1	Atg13	0.1	0.1
																						C12orf57	0.294183	0.242462	Atg14	0.1	0.1
																						C12orf60	0.1	0.1	Atg16l1	0.1	0.1
																						C12orf65	0.205899	0.12059	Atg16l2	0.1	0.1
																						C12orf66	0.1	0.1	Atg2a	0.1	0.1
																						C12orf73	0.1	0.1	Atg2b	0.1	0.1
																						C12orf75	0.103826	0.126826	Atg3	0.205653	0.14552
																						C12orf76	0.1	0.1	Atg4a	0.1	0.1
																						C14orf1	0.104807	0.141383	Atg4b	0.1	0.1
																						C14orf119	0.172143	0.1	Atg4d	0.1	0.1
																						C14orf142	0.1	0.1	Atg5	0.215935	0.159069
																						C14orf159	0.1	0.1	Atg7	0.1	0.1
																						C14orf166	0.48345	0.434507	Atg9a	0.1	0.1
																						C14orf2	0.567258	0.871666	Athl1	0.1	0.1
																						C14orf37	0.1	0.1	Atic	0.40225	0.264331
																						C14orf93	0.1	0.1	Atl2	0.1	0.1
																						C15orf40	0.1	0.1	Atl3	0.1	0.1
																						C15orf41	0.1	0.1	Atm	0.1	0.1
																						C15orf48	0.1	0.1	Atmin	0.1	0.1
																						C15orf57	0.1	0.1	Atn1	0.1	0.117654
																						C15orf61	0.1	0.1	Atox1	0.91853	1.10894
																						C16orf13	0.123178	0.1	Atp10a	0.1	0.1
																						C16orf59	0.1	0.1	Atp11a	0.1	0.141316
																						C16orf70	0.1	0.1	Atp11b	0.1	0.123972
																						C16orf80	0.1	0.1	Atp11c	0.1	0.1
																						C16orf87	0.118413	0.133737	Atp13a1	0.1	0.1
																						C16orf91	0.1	0.1	Atp13a2	0.1	0.1
																						C17orf58	0.1	0.1	Atp13a3	0.1	0.154934
																						C17orf62	0.1	0.103682	Atp1a1	0.114139	0.170217
																						C17orf75	0.1	0.1	Atp1b1	0.437049	0.1
																						C17orf76-AS1	2.47196	4.1327	Atp1b3	0.265112	0.214523
																						C17orf80	0.1	0.1	Atp2a2	0.1	0.166828
																						C17orf85	0.1	0.1	Atp2b1	0.811319	0.510599
																						C17orf89	0.145092	0.152128	Atp2c1	0.1	0.1
																						C18orf21	0.1	0.1	Atp5a1	1.40945	0.956082
																						C18orf25	0.1	0.1	Atp5b	2.2863	1.32589
																						C18orf32	0.1	0.1	Atp5c1	1.43188	1.42781
																						C18orf54	0.1	0.1	Atp5d	1.82877	1.11461
																						C18orf56	0.1	0.1	Atp5e	1.23756	1.99836
																						C18orf8	0.1	0.1	Atp5f1	1.99764	2.36602
																						C19orf10	0.465328	0.366447	Atp5g1	0.283581	0.312289
																						C19orf12	0.1	0.1	Atp5g3	1.03345	0.791474
																						C19orf24	0.239975	0.145597	Atp5h	0.855188	0.618157
																						C19orf25	0.1	0.1	Atp5j	0.949942	0.991639
																						C19orf40	0.1	0.1	Atp5j2	1.46461	2.10442
																						C19orf43	0.469753	0.190189	Atp5k	0.639366	1.15044
																						C19orf44	0.1	0.1	Atp5l	0.1	0.1
																						C19orf47	0.1	0.1	Atp5o	0.789928	0.741032
																						C19orf48	0.111517	0.110289	Atp5s	0.1	0.1
																						C19orf52	0.169713	0.1	Atp5sl	0.1	0.1
																						C19orf53	0.516273	0.572973	Atp6ap1	0.143036	0.102821
																						C19orf54	0.1	0.1	Atp6ap2	0.275005	0.1
																						C19orf55	0.1	0.1	Atp6v0a1	0.1	0.1
																						C19orf60	0.152977	0.1	Atp6v0a2	0.1	0.1
																						C19orf66	0.1	0.1	Atp6v0b	0.346667	0.196287
																						C19orf70	0.372689	0.37659	Atp6v0d1	0.21975	0.114352
																						C19orf82	0.1	0.1	Atp6v0e	0.595392	0.523236
																						C1D	0.1	0.1	Atp6v0e2	0.1	0.1
																						C1GALT1	0.1	0.1	Atp6v1a	0.36175	0.157005
																						C1GALT1C1	0.1	0.1	Atp6v1b2	0.104074	0.1
																						C1orf109	0.1	0.1	Atp6v1c1	0.279536	0.166848
																						C1orf112	0.1	0.1	Atp6v1d	0.340985	0.17238
																						C1orf122	0.1	0.1	Atp6v1e1	0.448277	0.330792
																						C1orf123	0.1	0.1	Atp6v1f	0.68534	0.415363
																						C1orf131	0.300847	0.320007	Atp6v1g1	0.204384	0.216585
																						C1orf132	0.1	0.1	Atp6v1h	0.138486	0.1
																						C1orf174	0.1	0.1	Atp7a	0.1	0.1
																						C1orf21	0.293904	0.255398	Atp8b2	0.1	0.1
																						C1orf27	0.1	0.123799	Atp8b4	0.1	0.1
																						C1orf35	0.317894	0.207329	Atp9b	0.1	0.1
																						C1orf43	0.441906	0.429612	Atpaf1	0.1	0.1
																						C1orf50	0.1	0.1	Atpaf2	0.112193	0.1
																						C1orf52	0.1	0.1	Atpif1	0.931988	1.21817
																						C1orf53	0.1	0.1	Atr	0.1	0.1
																						C1orf56	0.1	0.1	Atraid	0.139317	0.206194
																						C1orf63	0.11665	0.1	Atrip	0.1	0.126322
																						C1orf85	0.1	0.1	Atrn	0.1	0.1
																						C1orf86	0.1	0.1	Atrnl1	0.1	0.1
																						C1QBP	0.621994	0.532886	Atrx	0.511918	0.578234
																						C1RL	0.1	0.1	Atxn1	0.1	0.1
																						C20orf112	0.1	0.1	Atxn10	0.599586	0.488279
																						C20orf196	0.1	0.1	Atxn1l	0.1	0.1
																						C20orf24	0.16807	0.1	Atxn2	0.1	0.102717
																						C20orf27	0.1	0.1	Atxn2l	0.1	0.222852
																						C21orf33	0.214963	0.1	Atxn3	0.1	0.1
																						C21orf58	0.1	0.1	Atxn7	0.1	0.1
																						C21orf59	0.119753	0.1	Atxn7l1	0.1	0.1
																						C21orf91	0.1	0.1	Atxn7l2	0.1	0.1
																						C22orf29	0.1	0.1	Atxn7l3	0.1	0.1
																						C22orf39	0.102382	0.117148	Atxn7l3b	0.595795	0.4694
																						C22orf46	0.1	0.1	AU019823	0.1	0.1
																						C2CD3	0.1	0.1	AU022252	0.1	0.1
																						C2CD5	0.1	0.1	AU040320	0.1	0.1
																						C2orf15	0.10642	0.158896	AU041133	0.1	0.1
																						C2orf42	0.1	0.1	Auh	0.1	0.1
																						C2orf43	0.1	0.1	Aunip	0.1	0.1
																						C2orf44	0.1	0.1	Aup1	0.169538	0.150802
																						C2orf47	0.1	0.1	Aurka	0.11469	0.113794
																						C2orf49	0.1	0.1	Aurkaip1	0.380764	0.225985
																						C2orf68	0.1	0.1	Aurkb	0.156104	0.1
																						C2orf69	0.1	0.1	AV099323	0.1	0.1
																						C2orf76	0.1	0.1	Aven	0.1	0.1
																						C3orf14	0.1	0.183305	Avl9	0.1	0.1
																						C3orf17	0.155336	0.1	Avpi1	0.935863	0.247592
																						C3orf33	0.1	0.1	AW146154	0.1	0.1
																						C3orf38	0.1	0.1	AW209491	0.1	0.1
																						C3orf52	0.1	0.1	AW549877	0.1	0.1
																						C3orf58	0.1	0.1	AW551984	0.1	0.1
																						C3orf62	0.1	0.1	AW554918	0.1	0.1
																						C3orf67	0.1	0.1	Axin1	0.1	0.1
																						C4orf21	0.1	0.1	Axl	0.141981	0.357474
																						C4orf27	0.282307	0.279476	Azi1	0.1	0.1
																						C4orf29	0.1	0.1	Azi2	0.136604	0.177179
																						C4orf3	0.452077	0.442188	Azin1	0.22913	0.245734
																						C4orf32	0.1	0.1	B020018G12Rik	0.1	0.1
																						C4orf33	0.1	0.1	B230118H07Rik	0.1	0.1
																						C4orf36	0.1	0.1	B230208H11Rik	0.1	0.1
																						C4orf46	0.1	0.1	B230219D22Rik	0.293049	0.339867
																						C4orf48	0.232253	0.31404	B230307C23Rik	0.1	0.1
																						C5orf15	0.104064	0.1	B230354K17Rik	0.1	0.1
																						C5orf17	0.1	0.1	B230369F24Rik	0.1	0.1
																						C5orf22	0.1	0.1	B230377A18Rik	0.1	0.1
																						C5orf24	0.1	0.128743	B2m	4.59065	3.4244
																						C5orf28	0.1	0.1	B330016D10Rik	0.1	0.1
																						C5orf30	0.1	0.1	B3galnt1	0.1	0.1
																						C5orf34	0.1	0.1	B3galnt2	0.1	0.1
																						C5orf42	0.1	0.1	B3galt6	0.1	0.1
																						C5orf45	0.1	0.1	B3galtl	0.1	0.156933
																						C5orf51	0.1	0.1	B3gat3	0.1	0.1
																						C5orf54	0.1	0.1	B3gnt1	0.1	0.1
																						C5orf56	0.1	0.1	B3gnt9	0.1	0.1
																						C5orf58	0.1	0.1	B3gntl1	0.1	0.1
																						C5orf63	0.1	0.1	B4galnt1	0.1	0.1
																						C6orf1	0.1	0.1	B4galt1	0.1	0.121317
																						C6orf106	0.1	0.1	B4galt2	0.1	0.1
																						C6orf120	0.1	0.1	B4galt3	0.1	0.1
																						C6orf136	0.1	0.1	B4galt5	0.1	0.1
																						C6orf203	0.1	0.1	B4galt6	0.1	0.1
																						C6orf211	0.1	0.1	B630005N14Rik	0.1	0.1
																						C6orf226	0.1	0.1	B630019K06Rik	0.1	0.1
																						C6orf47	0.1	0.1	B9d1	0.132504	0.143183
																						C6orf48	0.858977	0.857843	B9d2	0.1	0.1
																						C6orf57	0.1	0.1	Babam1	0.165787	0.100391
																						C6orf62	0.125651	0.260628	Bace1	0.1	0.1
																						C6orf89	0.1	0.1	Bach1	0.1	0.1
																						C7orf25	0.1	0.1	Bad	0.117626	0.172605
																						C7orf26	0.1	0.1	Bag1	0.847581	0.378151
																						C7orf31	0.1	0.1	Bag2	0.119015	0.1
																						C7orf41	0.1	0.1	Bag3	0.1	0.1
																						C7orf49	0.1	0.1	Bag4	0.1	0.1
																						C7orf50	0.1	0.110339	Bag5	0.1	0.1
																						C7orf55	0.155906	0.134885	Bag6	0.163422	0.141488
																						C7orf55-LUC7L2	0.1	0.1	Bahcc1	0.1	0.1
																						C7orf60	0.1	0.1	Bahd1	0.1	0.1
																						C7orf73	0.285929	0.313666	Baiap2	0.114055	0.140387
																						C8orf33	0.129471	0.131834	Bak1	0.1	0.1
																						C8orf44	0.1	0.1	Banf1	2.54991	1.81751
																						C8orf59	0.442241	1.02281	Banp	0.1	0.1
																						C8orf76	0.1	0.1	Bap1	0.1	0.1
																						C9orf114	0.1	0.1	Bard1	0.1	0.1
																						C9orf142	0.1	0.1	Basp1	0.117475	0.238169
																						C9orf156	0.1	0.1	Bax	0.303982	0.378474
																						C9orf16	0.1	0.1	Baz1a	0.1	0.1
																						C9orf3	0.1	0.1	Baz1b	0.385834	0.276838
																						C9orf37	0.1	0.1	Baz2a	0.1	0.1
																						C9orf40	0.1	0.1	Baz2b	0.1	0.1
																						C9orf41	0.1	0.1	Bbc3	0.1	0.1
																						C9orf69	0.1	0.1	Bbip1	0.429481	0.477588
																						C9orf78	0.273682	0.206358	Bbs12	0.1	0.1
																						C9orf85	0.1	0.1	Bbs2	0.1	0.1
																						C9orf89	0.1	0.1	Bbs4	0.1	0.1
																						CA13	0.1	0.1	Bbs5	0.1	0.1
																						CA5BP1	0.1	0.1	Bbs7	0.1	0.1
																						CAAP1	0.148832	0.129788	Bbs9	0.1	0.1
																						CAB39	0.1	0.1	Bbx	0.197995	0.17787
																						CABIN1	0.1	0.1	BC002059	0.1	0.1
																						CACNA2D1	0.1	0.1	BC002163	0.1	0.1
																						CACTIN	0.1	0.1	BC003331	0.12676	0.194933
																						CACUL1	0.1	0.1	BC003965	0.182522	0.1
																						CACYBP	0.435275	0.415231	BC004004	0.20392	0.200808
																						CAD	0.1	0.1	BC005537	0.154765	0.432817
																						CADM1	0.1	0.1	BC005561	0.1	0.1
																						CADPS2	0.1	0.1	BC005624	0.115901	0.1
																						CALCOCO1	0.1	0.1	BC016423	0.1	0.125227
																						CALCOCO2	0.1	0.1	BC017158	0.1	0.1
																						CALCRL	0.1	0.1	BC017643	0.1	0.1
																						CALM1	1.9072	1.1872	BC018242	0.1	0.1
																						CALM2	1.99121	1.93269	BC018507	0.1	0.1
																						CALM2P2	0.1	0.1	BC022687	0.1	0.1
																						CALM3	0.269341	0.254646	BC023829	0.1	0.1
																						CALR	1.74308	1.28007	BC026590	0.1	0.1
																						CALU	0.1	0.1	BC027231	0.1	0.1
																						CAMK2D	0.1	0.1	BC028528	0.1	0.1
																						CAMKK2	0.1	0.1	BC029214	0.1	0.1
																						CAMLG	0.193041	0.1	BC029722	0.17645	0.1
																						CAMSAP1	0.1	0.1	BC030336	0.1	0.1
																						CAMSAP2	0.1	0.1	BC030867	0.1	0.1
																						CAMTA1	0.1	0.1	BC031181	0.167585	0.135449
																						CAND1	0.131537	0.167981	BC039966	0.1	0.1
																						CANT1	0.1	0.1	BC048403	0.1	0.1
																						CANX	0.720801	0.481413	BC052040	0.1	0.1
																						CAP1	0.17673	0.198327	BC053749	0.1	0.1
																						CAPN1	0.1	0.1	BC055324	0.1	0.1
																						CAPN2	0.411515	0.301142	BC056474	0.1	0.1
																						CAPN7	0.1	0.133813	BC067074	0.1	0.1
																						CAPNS1	0.174518	0.15534	Bcap29	0.154831	0.183697
																						CAPRIN1	0.193526	0.247681	Bcap31	0.566666	0.5041
																						CAPRIN2	0.1	0.1	Bcar1	0.102807	0.225512
																						CAPS	0.1	0.1	Bcar3	0.1	0.1
																						CAPZA1	0.14727	0.326937	Bcas2	0.506958	0.428361
																						CAPZA2	0.113357	0.123882	Bcas3	0.1	0.1
																						CAPZB	0.203665	0.131506	Bcat1	0.1	0.1
																						CARD16	0.118161	0.12201	Bcat2	0.1	0.1
																						CARD8	0.1	0.1	Bccip	0.321216	0.300938
																						CARF	0.1	0.1	Bcdin3d	0.1	0.1
																						CARHSP1	0.1	0.1	Bckdha	0.1	0.1
																						CARM1	0.1	0.1	Bckdhb	0.1	0.1
																						CARS	0.1	0.1	Bckdk	0.160581	0.113654
																						CARS2	0.1	0.1	Bcl10	0.249825	0.194016
																						CASC1	0.1	0.1	Bcl2	0.1	0.1
																						CASC3	0.1	0.1	Bcl2l1	0.1	0.1
																						CASC4	0.128631	0.1	Bcl2l11	0.1	0.1
																						CASC5	0.154632	0.160123	Bcl2l12	0.1	0.1
																						CASC7	0.1	0.1	Bcl2l13	0.1	0.1
																						CASC9	0.107864	0.136844	Bcl2l2	0.1	0.1
																						CASD1	0.1	0.1	Bcl6	0.1	0.1
																						CASP1	0.105073	0.1	Bcl7a	0.1	0.1
																						CASP10	0.1	0.1	Bcl7b	0.1	0.1
																						CASP2	0.1	0.1	Bcl7c	0.1	0.1
																						CASP3	0.3508	0.323423	Bcl9	0.1	0.1
																						CASP4	0.1	0.1	Bcl9l	0.1	0.1
																						CASP6	0.137939	0.14796	Bclaf1	0.430998	0.663695
																						CASP7	0.1	0.1	Bcor	0.1	0.1
																						CASP8	0.129276	0.114327	Bcorl1	0.1	0.1
																						CASP8AP2	0.11028	0.1	Bcr	0.1	0.1
																						CASP9	0.1	0.1	Bcs1l	0.1	0.1
																						CAST	0.286178	0.384635	Bdh2	0.1	0.1
																						CAT	0.140891	0.1	Bdnf	0.187754	0.15644
																						CAV1	0.1	0.1	Bdp1	0.1	0.1
																						CAV2	0.1	0.1	Becn1	0.154633	0.1
																						CBFA2T2	0.1	0.1	Begain	0.1	0.1
																						CBFB	0.1	0.156768	Bend3	0.1	0.1
																						CBLL1	0.1	0.1	Bend4	0.1	0.1
																						CBR1	0.1	0.1	Bend5	0.1	0.1
																						CBR4	0.1	0.143854	Bend6	0.1	0.1
																						CBWD1	0.1	0.1	Bet1	0.159522	0.194312
																						CBWD2	0.1	0.1	Bet1l	0.1	0.112656
																						CBX1	0.158384	0.1	Bfar	0.1	0.1
																						CBX3	0.739625	1.17824	Bgn	0.887983	2.21155
																						CBX3P9	0.1	0.1	Bhlhb9	0.125591	0.127674
																						CBX4	0.1	0.1	Bhlhe22	0.1	0.1
																						CBX5	0.343873	0.300631	Bhlhe40	0.1	0.1
																						CBX6	0.1	0.147913	Bhlhe41	0.1	0.1
																						CBX7	0.1	0.1	Bicc1	0.1	0.1
																						CBY1	0.1	0.1	Bicd1	0.1	0.1
																						CC2D1B	0.1	0.1	Bicd2	0.1	0.1
																						CCAR1	0.194343	0.313505	Bid	0.1	0.1
																						CCAR2	0.1	0.1	Bin1	0.272615	0.189955
																						CCBL2	0.1	0.1	Bin3	0.1	0.1
																						CCDC101	0.1	0.1	Birc2	0.1	0.1
																						CCDC102B	0.1	0.1	Birc3	0.1	0.1
																						CCDC104	0.1	0.1	Birc5	0.885803	0.607211
																						CCDC107	0.1	0.1	Birc6	0.1	0.243097
																						CCDC109B	0.1	0.1	Bivm	0.1	0.1
																						CCDC112	0.12816	0.121813	Blcap	0.1	0.1
																						CCDC115	0.1	0.1	Blm	0.1	0.1
																						CCDC117	0.1	0.1	Blmh	0.236834	0.238153
																						CCDC12	0.1	0.1	Bloc1s1	0.1	0.1
																						CCDC122	0.1	0.1	Bloc1s2	0.145883	0.202087
																						CCDC124	0.1	0.1	Bloc1s3	0.1	0.1
																						CCDC125	0.1	0.1	Bloc1s4	0.107712	0.1
																						CCDC126	0.10651	0.114172	Bloc1s5	0.1	0.1
																						CCDC127	0.1	0.1	Bloc1s6	0.108083	0.115265
																						CCDC129	0.1	0.1	Blvra	0.213604	0.157249
																						CCDC130	0.1	0.1	Blvrb	0.209278	0.206812
																						CCDC132	0.1	0.1	Blzf1	0.1	0.1
																						CCDC134	0.1	0.1	Bmi1	0.135972	0.214939
																						CCDC137	0.1	0.1	Bmp1	0.1	0.135856
																						CCDC138	0.1	0.1	Bmp2k	0.1	0.1
																						CCDC14	0.1	0.106993	Bmp3	0.1	0.1
																						CCDC141	0.1	0.1	Bmp4	0.1	0.1
																						CCDC144B	0.1	0.1	Bmper	0.1	0.1
																						CCDC146	0.1	0.1	Bmpr1a	0.1	0.128402
																						CCDC147	0.1	0.1	Bmpr2	0.1	0.1
																						CCDC149	0.1	0.1	Bms1	0.218441	0.179712
																						CCDC15	0.1	0.1	Bmyc	0.1	0.1
																						CCDC150	0.1	0.1	Bnc2	0.1	0.1
																						CCDC152	0.1	0.1	Bnip1	0.1	0.1
																						CCDC167	0.101342	0.112381	Bnip2	0.360015	0.2985
																						CCDC169	0.1	0.1	Bnip3	0.1	0.1
																						CCDC174	0.1	0.1	Bnip3l	0.1	0.13619
																						CCDC18	0.1	0.1	Boc	0.1	0.1
																						CCDC22	0.1	0.1	Bod1	0.1	0.1
																						CCDC23	0.1	0.1	Bod1l	0.285246	0.216025
																						CCDC25	0.371153	0.268792	Bok	0.1	0.1
																						CCDC28A	0.1	0.1	Bola1	0.270446	0.188399
																						CCDC34	0.508188	0.408104	Bola2	0.376075	0.500187
																						CCDC41	0.1	0.1	Bola3	0.290198	0.345039
																						CCDC43	0.128679	0.113606	Bop1	0.110019	0.126937
																						CCDC47	0.229159	0.167118	Bora	0.1	0.1
																						CCDC50	0.191922	0.101458	Bpgm	0.1	0.1
																						CCDC51	0.1	0.1	Bphl	0.1	0.1
																						CCDC53	0.149686	0.187609	Bpnt1	0.1	0.1
																						CCDC57	0.1	0.1	Bptf	0.210408	0.219693
																						CCDC58	0.1	0.111267	Braf	0.1	0.1
																						CCDC59	0.322968	0.237721	Brap	0.1	0.1
																						CCDC6	0.1	0.1	Brat1	0.1	0.1
																						CCDC66	0.1	0.1	Brca1	0.105493	0.105762
																						CCDC69	0.1	0.1	Brca2	0.117334	0.122394
																						CCDC7	0.1	0.1	Brcc3	0.206879	0.262241
																						CCDC71L	0.1	0.1	Brd1	0.1	0.1
																						CCDC74A	0.1	0.1	Brd2	0.242152	0.391702
																						CCDC77	0.1	0.1	Brd3	0.149797	0.175872
																						CCDC80	0.1	0.1	Brd4	0.278145	0.30064
																						CCDC82	0.175974	0.1	Brd7	0.164163	0.199101
																						CCDC84	0.1	0.1	Brd8	0.294529	0.412677
																						CCDC85B	0.111305	0.1	Brd9	0.118626	0.1
																						CCDC85C	0.1	0.1	Brdt	0.1	0.1
																						CCDC86	0.1	0.1	Bre	0.1	0.1
																						CCDC88A	0.102157	0.1	Brf1	0.1	0.1
																						CCDC88B	0.1	0.1	Brf2	0.1	0.1
																						CCDC88C	0.131081	0.1	Bri3	0.1	0.1
																						CCDC90B	0.1	0.103118	Bri3bp	0.189925	0.193417
																						CCDC91	0.125256	0.1	Brip1	0.1	0.1
																						CCDC93	0.1	0.1	Brix1	0.451948	0.51762
																						CCDC94	0.1	0.1	Brk1	0.525966	0.640674
																						CCDC97	0.1	0.1	Brms1	0.1	0.1
																						CCHCR1	0.1	0.1	Brms1l	0.1	0.1
																						CCL5	0.1	0.1	Brox	0.1	0.1
																						CCM2	0.1	0.1	Brpf1	0.1	0.1
																						CCNA2	0.214525	0.129973	Brpf3	0.1	0.1
																						CCNB1	0.29515	0.305264	Brsk1	0.1	0.1
																						CCNB1IP1	0.1	0.1	Brwd1	0.1	0.1
																						CCNB2	0.232011	0.152395	Brwd3	0.1	0.1
																						CCNC	0.165582	0.119274	Bsdc1	0.1	0.1
																						CCND2	0.387571	0.438203	Bsg	0.927184	0.875354
																						CCND3	0.1	0.1	Bsn	0.1	0.1
																						CCNDBP1	0.18103	0.13117	Bst2	0.138276	0.111471
																						CCNE2	0.1	0.1	Btaf1	0.1	0.1
																						CCNF	0.1	0.1	Btbd1	0.1	0.1
																						CCNG1	0.1	0.1	Btbd10	0.1	0.1
																						CCNG2	0.1	0.1	Btbd11	0.1	0.1
																						CCNH	0.127307	0.127867	Btbd19	0.1	0.1
																						CCNI	0.430406	0.21487	Btbd2	0.1	0.1
																						CCNK	0.134173	0.148418	Btbd3	0.1	0.1
																						CCNL1	0.141792	0.222775	Btbd7	0.1	0.1
																						CCNL2	0.104249	0.1	Btbd8	0.1	0.1
																						CCNO	0.1	0.1	Btbd9	0.1	0.1
																						CCNT1	0.1	0.1	Btd	0.1	0.1
																						CCNT2	0.1	0.1	Btf3	0.158819	0.167331
																						CCNY	0.1	0.1	Btf3l4	0.1	0.1
																						CCP110	0.1	0.1	Btg1	0.1	0.1
																						CCPG1	0.1	0.1	Btg2	0.1	0.1
																						CCR5	0.1	0.1	Btrc	0.1	0.1
																						CCR7	0.357554	0.161218	Bub1	0.343911	0.24326
																						CCS	0.1	0.1	Bub1b	0.1	0.1
																						CCSAP	0.1	0.1	Bub3	0.418743	0.368215
																						CCSER2	0.1	0.1	Bud13	0.1	0.1
																						CCT2	1.07615	0.761515	Bud31	0.544295	0.449588
																						CCT3	1.25399	0.838266	Bysl	0.1	0.1
																						CCT4	0.653134	0.359488	Bzw1	0.649927	0.561614
																						CCT5	0.645653	0.47408	Bzw2	0.456875	0.445675
																						CCT6A	2.03121	1.48907	C030006K11Rik	0.1	0.1
																						CCT6B	0.1	0.1	C030039L03Rik	0.1	0.1
																						CCT7	0.269322	0.133174	C030046E11Rik	0.1	0.1
																						CCT8	0.49286	0.372721	C130071C03Rik	0.1	0.1
																						CCT8P1	0.1	0.1	C1d	0.291166	0.508417
																						CCZ1	0.1	0.114151	C1galt1	0.1	0.1
																						CCZ1B	0.1	0.1	C1galt1c1	0.1	0.1
																						CD109	0.1	0.1	C1qbp	1.46142	0.752562
																						CD151	0.1	0.1	C1qtnf6	0.1	0.1
																						CD160	0.1	0.1	C1ra	0.1	0.1
																						CD164	0.412209	0.363839	C1rl	0.1	0.1
																						CD200R1	0.162726	0.155668	C1s	0.1	0.192274
																						CD226	0.1	0.1	C230037L18Rik	0.1	0.1
																						CD2AP	0.120903	0.1	C230052I12Rik	0.1	0.1
																						CD2BP2	0.112856	0.1	C230081A13Rik	0.117914	0.1
																						CD320	0.475191	0.285915	C2cd3	0.1	0.1
																						CD37	0.1	0.1	C2cd5	0.1	0.1
																						CD38	0.136157	0.1	C330006A16Rik	0.1	0.1
																						CD3EAP	0.1	0.1	C330007P06Rik	0.1	0.1
																						CD4	0.11355	0.122045	C330018D20Rik	0.1	0.1
																						CD44	0.1	0.1	C330027C09Rik	0.121651	0.144928
																						CD46	0.316281	0.240123	C430049B03Rik	0.1	0.105872
																						CD47	0.1	0.1	C77080	0.1	0.1
																						CD48	0.410715	0.456685	C78339	0.1	0.1
																						CD55	0.144227	0.114038	C87436	0.1	0.1
																						CD58	0.262724	0.352271	Caap1	0.1	0.1
																						CD59	0.266686	0.332778	Cab39	0.1	0.1
																						CD63	0.169733	0.1	Cab39l	0.1	0.1
																						CD70	0.586975	0.569133	Cabin1	0.1	0.1
																						CD74	2.88239	2.46806	Cables2	0.1	0.1
																						CD83	0.1	0.1	Cacfd1	0.1	0.1
																						CD86	0.1	0.101063	Cachd1	0.1	0.1
																						CD96	0.1	0.1	Cacna1a	0.1	0.1
																						CD97	0.1	0.1	Cacna1c	0.1	0.1
																						CD99L2	0.1	0.1	Cacna1g	0.1	0.1
																						CDC123	0.194589	0.206363	Cacna2d1	0.1	0.13977
																						CDC16	0.1	0.1	Cacnb2	0.1	0.1
																						CDC20	0.163838	0.1	Cacnb3	0.1	0.1
																						CDC23	0.1	0.1	Cacng7	0.1	0.103616
																						CDC25A	0.1	0.1	Cactin	0.1	0.1
																						CDC25B	0.1	0.1	Cacul1	0.1	0.1
																						CDC25C	0.1	0.1	Cacybp	1.30622	0.958036
																						CDC27	0.1	0.1	Cad	0.1	0.1
																						CDC34	0.1	0.1	Cadm1	0.235092	0.137619
																						CDC37	0.405624	0.263995	Cage1	0.1	0.1
																						CDC37L1	0.1	0.1	Calcoco1	0.1	0.1
																						CDC40	0.108439	0.1	Calcrl	0.1	0.1
																						CDC42	0.367827	0.387208	Cald1	3.04018	2.27407
																						CDC42BPB	0.1	0.1	Calhm2	0.1	0.1
																						CDC42SE1	0.1	0.175952	Calm1	4.46654	2.82767
																						CDC42SE2	0.124465	0.150191	Calm2	1.75908	2.16976
																						CDC45	0.107895	0.1	Calm3	0.219004	0.229488
																						CDC5L	0.380099	0.295013	Calml4	0.1	0.1041
																						CDC6	0.124686	0.1	Calr	2.89068	0.821418
																						CDC7	0.1	0.1	Calu	0.279751	0.545414
																						CDC73	0.14682	0.106155	Camk1	0.120202	0.1
																						CDCA2	0.121472	0.169927	Camk1d	0.1	0.1
																						CDCA3	0.157418	0.1	Camk2b	0.1	0.1
																						CDCA4	0.1	0.1	Camk2d	0.166904	0.286049
																						CDCA5	0.1302	0.109476	Camk2g	0.1	0.1
																						CDCA7L	0.255868	0.18651	Camk2n2	0.1	0.1
																						CDCA8	0.130034	0.159627	Camkk2	0.1	0.1
																						CDH18	0.1	0.1	Caml	0.1	0.1
																						CDH2	0.1	0.1	Camsap1	0.1	0.1
																						CDHR3	0.1	0.1	Camsap2	0.1	0.1
																						CDIPT	0.1	0.1	Camta1	0.123507	0.118274
																						CDK1	0.281396	0.263319	Camta2	0.1	0.1
																						CDK10	0.1	0.1	Cand1	0.1	0.230872
																						CDK11A	0.1	0.1	Cand2	0.1	0.1
																						CDK11B	0.1	0.1	Cant1	0.1	0.1
																						CDK12	0.105301	0.104932	Canx	1.97929	1.47818
																						CDK13	0.1	0.1	Cap1	0.250564	0.216215
																						CDK16	0.1	0.1	Capg	0.366113	0.189483
																						CDK17	0.1	0.1	Capn1	0.1	0.1
																						CDK19	0.1	0.1	Capn10	0.1	0.1
																						CDK2	0.1	0.1	Capn12	0.1	0.1
																						CDK2AP2	0.1	0.1	Capn15	0.1	0.1
																						CDK4	0.360337	0.238871	Capn2	0.208034	0.222421
																						CDK5	0.1	0.1	Capn6	0.1265	0.162604
																						CDK5RAP1	0.1	0.1	Capn7	0.1	0.1
																						CDK5RAP2	0.154306	0.1	Capns1	0.549217	0.453645
																						CDK5RAP3	0.1	0.1	Caprin1	0.645343	0.598276
																						CDK7	0.1	0.1	Caprin2	0.1	0.1
																						CDK9	0.1	0.1	Capza1	0.1	0.1
																						CDKAL1	0.1	0.1	Capza2	0.593653	0.667196
																						CDKN1A	0.1	0.1	Capzb	0.652494	0.600771
																						CDKN1B	0.1	0.1	Car11	0.1	0.1
																						CDKN2AIP	0.1	0.1	Car12	0.1	0.1
																						CDKN2AIPNL	0.1	0.1	Car13	0.1	0.1
																						CDKN2C	0.1	0.1	Card10	0.1	0.1
																						CDKN2D	0.1	0.1	Carhsp1	0.1	0.1
																						CDKN3	0.31239	0.296817	Carkd	0.280469	0.283127
																						CDPF1	0.1	0.1	Carm1	0.1	0.1
																						CDR2	0.1	0.1	Cars	0.119195	0.118514
																						CDS2	0.1	0.1	Cars2	0.1	0.1
																						CDT1	0.132904	0.1	Casc3	0.1	0.1
																						CDV3	0.159718	0.173044	Casc4	0.187345	0.153351
																						CDYL	0.1	0.1	Casc5	0.167463	0.245585
																						CEBPB	0.1	0.1	Casd1	0.1	0.125132
																						CEBPD	0.1	0.109002	Cask	0.1	0.1
																						CEBPG	0.1	0.117378	Caskin2	0.1	0.1
																						CEBPZ	0.212755	0.23378	Casp12	0.103755	0.1
																						CECR5	0.1	0.1	Casp2	0.1	0.1
																						CELF1	0.1	0.1	Casp3	0.762669	0.379806
																						CENPA	0.1	0.1	Casp4	0.1	0.1
																						CENPB	0.1	0.1	Casp6	0.1	0.1
																						CENPBD1	0.1	0.1	Casp7	0.1	0.1
																						CENPC	0.118104	0.1	Casp8	0.1	0.1
																						CENPE	0.250592	0.335796	Casp8ap2	0.150813	0.21283
																						CENPF	0.809792	0.90344	Casp9	0.1	0.1
																						CENPH	0.2077	0.255629	Cast	0.267249	0.350337
																						CENPI	0.1	0.1	Cat	0.1	0.1
																						CENPJ	0.103595	0.1	Catsper2	0.1	0.1
																						CENPK	0.189713	0.246723	Cav1	0.400488	0.748838
																						CENPL	0.1	0.1	Cav2	0.128118	0.190754
																						CENPM	0.182672	0.1	Cbfa2t2	0.1	0.1
																						CENPN	0.388486	0.4529	Cbfb	0.119205	0.173245
																						CENPO	0.1	0.1	Cblb	0.1	0.1
																						CENPP	0.1	0.1	Cbll1	0.1	0.1
																						CENPQ	0.1	0.1	Cbr1	0.1	0.1
																						CENPT	0.1	0.1	Cbr2	0.105145	0.156629
																						CENPV	0.1	0.1	Cbr3	0.1	0.1
																						CENPW	0.193706	0.195431	Cbr4	0.1	0.1
																						CEP104	0.1	0.1	Cbwd1	0.1	0.1
																						CEP112	0.1	0.1	Cbx1	0.571309	0.552339
																						CEP120	0.1	0.1	Cbx3	0.15301	0.238477
																						CEP128	0.216416	0.119316	Cbx4	0.1	0.1
																						CEP135	0.1	0.103884	Cbx5	1.00267	0.946533
																						CEP152	0.226873	0.165925	Cbx6	0.181694	0.241163
																						CEP164	0.1	0.1	Cbx8	0.1	0.1
																						CEP170	0.1	0.1	Cby1	0.1	0.11086
																						CEP19	0.1	0.1	Cc2d1a	0.1	0.1
																						CEP192	0.1	0.1	Cc2d1b	0.1	0.1
																						CEP250	0.1	0.1	Cc2d2a	0.1	0.1
																						CEP290	0.1	0.1	Ccar1	0.528796	0.457324
																						CEP350	0.166701	0.164189	Ccar2	0.1	0.1
																						CEP41	0.1	0.1	Ccbl2	0.1	0.1
																						CEP44	0.1	0.1	Ccdc101	0.1	0.1
																						CEP55	0.191975	0.159775	Ccdc102a	0.1	0.1
																						CEP57	0.220502	0.16946	Ccdc104	0.373712	0.265144
																						CEP57L1	0.1	0.1	Ccdc107	0.121956	0.194351
																						CEP63	0.1	0.1	Ccdc109b	0.1	0.1
																						CEP68	0.1	0.1	Ccdc111	0.1	0.1
																						CEP70	0.1	0.1	Ccdc112	0.1	0.1
																						CEP76	0.1	0.1	Ccdc115	0.1	0.1
																						CEP78	0.127985	0.110368	Ccdc117	0.1	0.1
																						CEP85	0.1	0.1	Ccdc12	0.1	0.1
																						CEP85L	0.1	0.1	Ccdc122	0.1	0.103794
																						CEP89	0.1	0.1	Ccdc124	0.263063	0.185766
																						CEP95	0.1	0.1	Ccdc127	0.140238	0.229347
																						CEP97	0.1	0.1	Ccdc130	0.1	0.1
																						CEPT1	0.1	0.1	Ccdc132	0.1	0.1
																						CERK	0.1	0.128227	Ccdc134	0.1	0.1
																						CERS2	0.1	0.1	Ccdc136	0.1	0.1
																						CERS5	0.1	0.1	Ccdc137	0.1	0.1
																						CERS6	0.1	0.1	Ccdc138	0.1	0.1
																						CERS6-AS1	0.1	0.1	Ccdc14	0.1	0.1
																						CES2	0.1	0.1	Ccdc141	0.1	0.1
																						CETN2	0.1	0.1	Ccdc157	0.1	0.1
																						CETN3	0.1	0.1	Ccdc163	0.1	0.1
																						CFDP1	0.1	0.11315	Ccdc167	0.1	0.1
																						CFH	0.1	0.146515	Ccdc171	0.1	0.1
																						CFHR1	0.1	0.1	Ccdc173	0.1	0.1
																						CFHR3	0.1	0.167258	Ccdc174	0.1	0.1
																						CFI	0.1	0.1	Ccdc18	0.1	0.1
																						CFL1	1.52277	0.946077	Ccdc181	0.1	0.1
																						CFL2	0.1	0.1	Ccdc22	0.1	0.1
																						CFLAR	0.119531	0.100708	Ccdc23	0.151246	0.195471
																						CFTR	0.1	0.1	Ccdc24	0.1	0.1
																						CGGBP1	0.131228	0.125325	Ccdc25	0.155646	0.1
																						CGRRF1	0.1	0.1	Ccdc28b	0.1	0.1
																						CHAC2	0.119111	0.116951	Ccdc32	0.1	0.102505
																						CHAF1A	0.141466	0.129231	Ccdc34	0.905351	0.787853
																						CHAF1B	0.1	0.1	Ccdc39	0.1	0.1
																						CHAMP1	0.1	0.1	Ccdc41	0.210099	0.217283
																						CHCHD1	0.184361	0.195963	Ccdc41os1	0.1	0.1
																						CHCHD10	0.235256	0.20165	Ccdc43	0.1	0.1
																						CHCHD2	1.71412	1.2753	Ccdc47	0.322803	0.169296
																						CHCHD3	0.1	0.1	Ccdc50	0.248708	0.275557
																						CHCHD4	0.1	0.1	Ccdc51	0.1	0.1
																						CHCHD5	0.1	0.1	Ccdc53	0.2304	0.343049
																						CHCHD6	0.1	0.1	Ccdc55	0.236754	0.173222
																						CHCHD7	0.24351	0.202881	Ccdc58	0.235546	0.254264
																						CHD1	0.102446	0.1	Ccdc59	0.441262	0.39194
																						CHD1L	0.101775	0.1	Ccdc6	0.1	0.100132
																						CHD2	0.1	0.114348	Ccdc61	0.1	0.1
																						CHD3	0.155912	0.120729	Ccdc62	0.1	0.1
																						CHD4	0.349285	0.221298	Ccdc64	0.1	0.1
																						CHD6	0.1	0.1	Ccdc66	0.1	0.1
																						CHD7	0.1	0.1	Ccdc71	0.1	0.1
																						CHD8	0.1	0.1	Ccdc71l	0.1	0.1
																						CHD9	0.103965	0.15049	Ccdc73	0.1	0.1
																						CHDH	0.1	0.1	Ccdc74a	0.1	0.1
																						CHEK1	0.129247	0.1	Ccdc77	0.1	0.1
																						CHEK2	0.1	0.1	Ccdc80	0.1	0.237214
																						CHERP	0.1	0.1	Ccdc82	0.1	0.1
																						CHFR	0.1	0.1	Ccdc84	0.1	0.1
																						CHIC1	0.1	0.1	Ccdc85b	0.120463	0.1
																						CHIC2	0.1	0.1	Ccdc86	0.163154	0.1
																						CHID1	0.1	0.1	Ccdc88a	0.182423	0.223573
																						CHKA	0.1	0.1	Ccdc9	0.1	0.1
																						CHM	0.1	0.1	Ccdc90b	0.1	0.12539
																						CHML	0.1	0.1	Ccdc91	0.131272	0.1
																						CHMP1A	0.1	0.1	Ccdc92	0.1	0.1
																						CHMP1B	0.1	0.1	Ccdc93	0.1	0.1
																						CHMP2A	0.187878	0.119943	Ccdc97	0.1	0.1
																						CHMP2B	0.156953	0.12184	Cchcr1	0.1	0.1
																						CHMP3	0.1	0.1	Cck	1.20877	0.1
																						CHMP4A	0.1	0.1	Ccl17	0.1	0.1
																						CHMP4B	0.1	0.1	Ccl2	5.76196	4.38875
																						CHMP4C	0.1	0.1	Ccl27a	0.1	0.1
																						CHMP5	0.240938	0.176554	Ccl5	0.1	0.1
																						CHMP6	0.1	0.1	Ccl7	0.924677	1.22746
																						CHMP7	0.1	0.1	Ccl8	0.1	0.1
																						CHORDC1	0.139281	0.103986	Ccl9	0.1	0.1
																						CHP1	0.1	0.1	Ccm2	0.111514	0.195006
																						CHPT1	0.1	0.1	Ccna2	0.285863	0.288366
																						CHRAC1	0.223702	0.290544	Ccnb1	0.188553	0.108185
																						CHRM3	0.1	0.1	Ccnb2	0.306667	0.252382
																						CHRNA5	0.1	0.1	Ccnc	0.1	0.1
																						CHRNB1	0.1	0.1	Ccnd1	1.09856	0.991939
																						CHST11	0.1	0.1	Ccnd2	0.132372	0.176346
																						CHST12	0.1	0.1	Ccnd3	0.1	0.138844
																						CHST9	0.1	0.117825	Ccndbp1	0.1	0.1
																						CHTF18	0.1	0.1	Ccne1	0.1	0.1
																						CHTOP	0.174921	0.144657	Ccne2	0.10775	0.162021
																						CHUK	0.1	0.1	Ccnf	0.1	0.1
																						CHURC1	0.215233	0.177672	Ccng1	0.400954	0.537756
																						CIAO1	0.123558	0.1	Ccng2	0.1	0.127053
																						CIAPIN1	0.1	0.1	Ccnh	0.28171	0.177223
																						CIB1	0.197025	0.163508	Ccni	0.1	0.159116
																						CIDEB	0.1	0.1	Ccnj	0.1	0.1
																						CIDECP	0.1	0.1	Ccnk	0.1	0.1
																						CIITA	0.1	0.1	Ccnl1	0.275443	0.393314
																						CINP	0.1	0.1	Ccnl2	0.211639	0.204943
																						CIR1	0.130859	0.140207	Ccnt1	0.1	0.1
																						CIRBP	0.875876	0.441159	Ccnt2	0.1	0.122362
																						CIRH1A	0.102799	0.1	Ccny	0.1	0.121386
																						CISD1	0.175033	0.145612	Ccnyl1	0.1	0.1
																						CISD2	0.1	0.1	Ccp110	0.1	0.1
																						CISD3	0.1	0.1	Ccpg1	0.1	0.1
																						CIT	0.1	0.1	Ccrn4l	0.1	0.1
																						CITED2	0.1	0.1	Ccs	0.1	0.1
																						CIZ1	0.1	0.1	Ccsap	0.1	0.1
																						CKAP2	0.108207	0.136049	Ccser2	0.107685	0.20426
																						CKAP2L	0.1	0.108603	Cct2	1.6363	1.22788
																						CKAP4	0.123905	0.118663	Cct3	0.970181	0.602945
																						CKAP5	0.167771	0.141599	Cct4	1.43068	0.804341
																						CKB	0.1	0.1	Cct5	1.173	0.95464
																						CKLF	0.466765	0.561297	Cct6a	1.88386	0.92246
																						CKMT2-AS1	0.1	0.1	Cct7	1.15851	0.763677
																						CKS2	0.791038	0.87578	Cct8	0.758167	0.531002
																						CLASP1	0.1	0.1	Ccz1	0.172203	0.196922
																						CLASP2	0.1	0.1	Cd109	0.1	0.1
																						CLASRP	0.1	0.1	Cd14	0.1	0.1
																						CLCC1	0.1	0.12167	Cd151	0.124465	0.1
																						CLCN3	0.1	0.1	Cd164	0.243456	0.311591
																						CLCN7	0.1	0.1	Cd1d1	0.1	0.1
																						CLDN11	0.187325	0.212395	Cd200	0.1	0.1
																						CLDN12	0.1	0.1	Cd248	0.1	0.117964
																						CLDN15	0.1	0.1	Cd24a	0.1	0.1
																						CLDND1	0.1	0.1	Cd276	0.1	0.1
																						CLEC2D	0.157403	0.128806	Cd2ap	0.20988	0.185359
																						CLGN	0.1	0.1	Cd2bp2	0.1	0.1
																						CLIC1	0.1	0.1	Cd302	0.315563	0.459903
																						CLIC4	0.121194	0.1	Cd320	0.1	0.1
																						CLIC5	0.134406	0.1057	Cd34	0.202836	0.176288
																						CLINT1	0.242735	0.337496	Cd3eap	0.154611	0.1
																						CLIP1	0.1	0.1	Cd44	0.418483	0.644194
																						CLK1	0.1	0.1	Cd59a	0.1	0.1
																						CLK2	0.1	0.100118	Cd63	2.87171	2.08772
																						CLK3	0.1	0.1	Cd63-ps	0.131916	0.128033
																						CLK4	0.1	0.1	Cd81	0.856406	0.850064
																						CLN5	0.1	0.1	Cd82	0.1	0.106281
																						CLN6	0.1	0.1	Cd9	0.8595	0.66461
																						CLN8	0.1	0.1	Cd99l2	0.1	0.111256
																						CLNS1A	0.256785	0.233878	Cda	0.294008	0.203265
																						CLOCK	0.1	0.1	Cdadc1	0.1	0.1
																						CLP1	0.1	0.1	Cdan1	0.1	0.1
																						CLPP	0.352384	0.240068	Cdc123	0.26773	0.296814
																						CLPTM1	0.1	0.1	Cdc14a	0.1	0.1
																						CLPTM1L	0.12617	0.144885	Cdc14b	0.1	0.1
																						CLPX	0.132041	0.150032	Cdc16	0.36689	0.456595
																						CLSPN	0.164266	0.147546	Cdc20	0.452043	0.218339
																						CLSTN1	0.1	0.1	Cdc23	0.1	0.106136
																						CLTA	0.625244	0.369529	Cdc25a	0.1	0.1
																						CLTB	0.151049	0.1	Cdc25b	0.1	0.1
																						CLTC	0.114296	0.122059	Cdc25c	0.1	0.1
																						CLU	0.11705	0.162258	Cdc26	0.151559	0.148796
																						CLUAP1	0.1	0.1	Cdc27	0.174114	0.161301
																						CLUH	0.1	0.1	Cdc34	0.132849	0.151039
																						CMAS	0.120413	0.1	Cdc37	0.581864	0.427771
																						CMC1	0.190734	0.294976	Cdc37l1	0.152598	0.13311
																						CMC2	0.301502	0.339813	Cdc40	0.28385	0.246228
																						CMPK1	0.25361	0.260539	Cdc42	1.07892	1.24764
																						CMSS1	0.276498	0.222874	Cdc42bpa	0.1	0.152013
																						CMTM3	0.1	0.1	Cdc42bpb	0.1	0.1
																						CMTM6	0.121848	0.154099	Cdc42ep1	0.1	0.132358
																						CMTM7	0.573004	0.370524	Cdc42ep2	0.130264	0.1
																						CMTM8	0.1	0.1	Cdc42ep3	0.1	0.161164
																						CMTR1	0.1	0.1	Cdc42ep4	0.1	0.1
																						CMTR2	0.1	0.1	Cdc42ep5	0.1	0.1
																						CNBP	0.723725	0.47917	Cdc42se1	0.180389	0.180213
																						CNDP2	0.111605	0.1	Cdc42se2	0.1	0.1
																						CNEP1R1	0.1	0.1	Cdc45	0.103466	0.1
																						CNIH1	0.113899	0.178681	Cdc5l	0.321002	0.186174
																						CNIH3	0.1	0.1	Cdc6	0.1	0.1
																						CNIH4	0.169797	0.201001	Cdc7	0.1	0.150378
																						CNN2	0.1	0.12269	Cdca2	0.1	0.1
																						CNOT1	0.1	0.162291	Cdca3	0.3584	0.35762
																						CNOT10	0.15026	0.1	Cdca4	0.1	0.1
																						CNOT11	0.1	0.1	Cdca5	0.1	0.1
																						CNOT2	0.174712	0.120887	Cdca7	0.149742	0.206146
																						CNOT3	0.1	0.1	Cdca7l	0.1	0.1
																						CNOT4	0.1	0.1	Cdca8	0.312804	0.346401
																						CNOT6	0.1	0.1	Cdh11	0.1	0.259117
																						CNOT6L	0.1	0.1	Cdh13	0.1	0.1
																						CNOT7	0.173049	0.179872	Cdh2	0.1	0.120268
																						CNOT8	0.1	0.1	Cdh3	0.1	0.1
																						CNP	0.1	0.1	Cdip1	0.1	0.1
																						CNPPD1	0.1	0.1	Cdipt	0.1	0.1
																						CNPY2	0.470729	0.354971	Cdk1	0.620911	0.652492
																						CNPY3	0.1	0.1	Cdk10	0.1	0.1
																						CNPY4	0.1	0.1	Cdk11b	0.371446	0.291885
																						CNST	0.1	0.1	Cdk12	0.16478	0.104228
																						CNTD1	0.1	0.1	Cdk13	0.1	0.103749
																						CNTLN	0.1	0.1	Cdk14	0.208542	0.345195
																						CNTNAP1	0.1	0.1	Cdk16	0.1	0.1
																						CNTRL	0.300859	0.235949	Cdk17	0.1	0.1
																						CNTROB	0.1	0.1	Cdk18	0.1	0.1
																						COA1	0.266322	0.237412	Cdk19	0.1	0.117665
																						COA3	0.101325	0.1	Cdk2	0.1	0.1
																						COA4	0.159637	0.1	Cdk20	0.1	0.1
																						COA5	0.1	0.1	Cdk2ap1	0.1	0.1
																						COA6	0.253003	0.162917	Cdk2ap2	0.55968	0.395868
																						COASY	0.1	0.1	Cdk4	1.31499	1.19882
																						COBL	0.1	0.1	Cdk5	0.149288	0.135012
																						COBLL1	0.1	0.1	Cdk5r1	0.1	0.1
																						COCH	0.19147	0.107722	Cdk5rap1	0.1	0.1
																						COG1	0.1	0.1	Cdk5rap2	0.140833	0.11613
																						COG2	0.11674	0.123599	Cdk5rap3	0.1	0.1
																						COG3	0.1	0.1	Cdk6	0.1	0.1
																						COG4	0.1	0.1	Cdk7	0.130424	0.147618
																						COG5	0.1	0.1	Cdk8	0.1	0.1
																						COG6	0.1	0.1	Cdk9	0.1	0.1
																						COG7	0.1	0.1	Cdkal1	0.1	0.1
																						COG8	0.1	0.1	Cdkl2	0.1	0.1
																						COIL	0.143637	0.177075	Cdkl3	0.1	0.1
																						COL25A1	0.1	0.1	Cdkn1a	0.214201	0.18086
																						COL3A1	0.1	0.1	Cdkn1b	0.233326	0.266219
																						COL4A3BP	0.1	0.1	Cdkn2aip	0.1	0.1
																						COL5A2	0.1	0.1	Cdkn2aipnl	0.201273	0.157586
																						COLGALT1	0.1	0.1	Cdkn2c	0.195645	0.21775
																						COMMD1	0.121976	0.111908	Cdkn2d	0.1	0.1
																						COMMD10	0.1	0.1	Cdkn3	0.126896	0.1
																						COMMD2	0.111858	0.1	Cdon	0.1	0.1
																						COMMD3	0.133118	0.148445	Cdpf1	0.1	0.1
																						COMMD4	0.163148	0.124302	Cdr2	0.1	0.1
																						COMMD5	0.1	0.1	Cdr2l	0.1	0.1
																						COMMD6	0.235333	0.459281	Cds2	0.1	0.1
																						COMMD7	0.1	0.1	Cdt1	0.158558	0.1
																						COMMD8	0.243772	0.251591	Cdv3	0.301588	0.201252
																						COMMD9	0.1	0.1	Cdyl	0.1	0.1
																						COMT	0.1	0.1	Cdyl2	0.1	0.1
																						COMTD1	0.106796	0.1	Cebpb	0.584894	0.149803
																						COPA	0.1	0.1	Cebpd	0.336174	0.1
																						COPB1	0.245205	0.203991	Cebpg	0.1	0.1
																						COPB2	0.142589	0.106221	Cebpz	0.275913	0.325591
																						COPE	0.106104	0.102527	Cela1	0.1	0.1
																						COPG1	0.1	0.1	Celf1	0.159087	0.251399
																						COPG2	0.1	0.1	Celf2	0.160783	0.183942
																						COPRS	0.1	0.1	Celf4	0.117416	0.1
																						COPS2	0.210317	0.19366	Cenpa	0.842868	0.790821
																						COPS3	0.228944	0.187147	Cenpb	0.1	0.105645
																						COPS4	0.140218	0.1	Cenpc1	0.19119	0.190186
																						COPS5	0.246291	0.197745	Cenpe	0.429875	0.348317
																						COPS6	0.227784	0.181565	Cenpf	0.385544	0.379662
																						COPS7A	0.1	0.1	Cenph	0.196367	0.281608
																						COPS7B	0.1	0.1	Cenpi	0.1	0.1
																						COPS8	0.1	0.1	Cenpj	0.1	0.1
																						COPZ1	0.166294	0.184794	Cenpk	0.151543	0.228844
																						COQ10B	0.1	0.1	Cenpl	0.1	0.1
																						COQ2	0.1	0.1	Cenpm	0.257393	0.20555
																						COQ3	0.1	0.1	Cenpn	0.1	0.1
																						COQ4	0.100279	0.1	Cenpo	0.1	0.1
																						COQ5	0.1	0.1	Cenpp	0.1	0.1
																						COQ6	0.1	0.1	Cenpq	0.220803	0.204037
																						COQ7	0.1	0.1	Cenpt	0.1	0.1
																						COQ9	0.1	0.1	Cenpv	0.1	0.1
																						CORO1C	0.119138	0.142306	Cenpw	0.226767	0.339975
																						CORO7	0.1	0.1	Cep104	0.1	0.1
																						COTL1	0.142427	0.1	Cep110	0.131834	0.104333
																						COX10	0.1	0.1	Cep112	0.1	0.1
																						COX10-AS1	0.1	0.1	Cep120	0.1	0.1
																						COX11	0.111794	0.1	Cep128	0.1	0.1
																						COX14	0.220837	0.305136	Cep135	0.1	0.1
																						COX15	0.1	0.1	Cep152	0.1	0.1
																						COX16	0.127066	0.183055	Cep164	0.1	0.1
																						COX17	0.396016	0.425819	Cep170	0.138241	0.177
																						COX17P1	0.1	0.1	Cep170b	0.1	0.1
																						COX18	0.1	0.1	Cep19	0.1	0.1
																						COX19	0.1	0.174381	Cep192	0.1	0.1
																						COX20	0.135655	0.190456	Cep250	0.1	0.1
																						COX20P1	0.1	0.1	Cep290	0.117384	0.131026
																						COX4I1	2.44517	1.98415	Cep350	0.1	0.1
																						COX5A	0.87919	0.815259	Cep41	0.1	0.1
																						COX5B	1.12663	1.01613	Cep44	0.1	0.1
																						COX6A1	0.636962	0.793626	Cep55	0.153647	0.1
																						COX6A1P2	0.112459	0.178352	Cep57	0.209643	0.149708
																						COX6B1	0.909642	1.04147	Cep57l1	0.1	0.122827
																						COX6C	2.80815	3.53342	Cep63	0.1	0.1
																						COX6CP1	0.1	0.1	Cep68	0.1	0.1
																						COX7A2	0.537015	0.772421	Cep70	0.1	0.1
																						COX7A2L	0.356054	0.376254	Cep72	0.1	0.1
																						COX7B	0.45012	0.76951	Cep76	0.1	0.1
																						COX7B2	0.13954	0.179296	Cep78	0.1	0.1
																						COX7C	1.90744	2.5483	Cep85	0.1	0.1
																						COX7CP1	0.1	0.1	Cep85l	0.1	0.1
																						COX8A	0.831889	0.8344	Cep89	0.1	0.1
																						CPD	0.1	0.1	Cep95	0.1	0.1
																						CPEB4	0.1	0.1	Cept1	0.1	0.1
																						CPNE1	0.1	0.1	Cercam	0.1	0.1
																						CPNE3	0.205967	0.253628	Cerk	0.1	0.1
																						CPNE8	0.1	0.1	Cers2	0.20749	0.256093
																						CPSF1	0.1	0.1	Cers4	0.1	0.1
																						CPSF2	0.253115	0.127838	Cers5	0.192898	0.218046
																						CPSF3	0.118692	0.1	Cers6	0.1	0.1
																						CPSF3L	0.1	0.1	Ces1a	0.1	0.1
																						CPSF4	0.1	0.1	Cetn2	0.250788	0.357088
																						CPSF6	0.162996	0.202953	Cetn3	0.498518	0.524939
																						CPSF7	0.1	0.1	Cetn4	0.1	0.1
																						CPT1A	0.1	0.1	Cfdp1	0.860019	0.78285
																						CPT2	0.1	0.1	Cfh	0.1	0.1
																						CPVL	0.164464	0.1	Cfl1	1.08795	1.15525
																						CRADD	0.1	0.1	Cfl2	0.404671	0.409318
																						CRAMP1L	0.1	0.1	Cflar	0.1	0.1
																						CRBN	0.107293	0.113761	Cfp	0.1	0.1
																						CRCP	0.20544	0.147329	Cggbp1	0.311478	0.392757
																						CREB1	0.1	0.1	Cgn	0.1	0.1
																						CREB3	0.1	0.1	Cgnl1	0.17516	0.1
																						CREB3L4	0.1	0.1	Cgref1	0.1	0.1
																						CREBBP	0.1	0.1	Cgrrf1	0.126451	0.1
																						CREBL2	0.1	0.1	Chac1	0.1	0.1
																						CREBRF	0.1	0.1	Chac2	0.1	0.1
																						CREBZF	0.1	0.1	Chaf1a	0.191027	0.1
																						CREG1	0.202334	0.128619	Chaf1b	0.1	0.1
																						CRELD1	0.1	0.1	Champ1	0.1	0.1
																						CRELD2	0.1	0.1	Chchd1	0.570069	0.592588
																						CREM	0.1	0.1	Chchd2	1.61275	1.21179
																						CRHR1-IT1	0.1	0.1	Chchd3	0.304128	0.241115
																						CRIPT	0.131569	0.185589	Chchd4	0.129849	0.1
																						CRISPLD1	0.1	0.1	Chchd5	0.115567	0.144043
																						CRK	0.1	0.1	Chchd6	0.138757	0.139586
																						CRKL	0.1	0.1	Chchd7	0.335641	0.512978
																						CRLF3	0.1	0.1	Chd1	0.258336	0.301671
																						CRLS1	0.1	0.1	Chd1l	0.1	0.1
																						CRNKL1	0.1	0.1	Chd2	0.1	0.1
																						CROCCP2	0.1	0.1	Chd3	0.301566	0.228447
																						CROT	0.126577	0.166102	Chd4	0.671669	0.43516
																						CRTAP	0.170847	0.110643	Chd5	0.1	0.1
																						CRTC2	0.1	0.1	Chd6	0.128064	0.109062
																						CRTC3	0.1	0.1	Chd8	0.1	0.1
																						CRY1	0.1	0.1	Chd9	0.1	0.1
																						CRYBB2P1	0.1	0.1	Chek1	0.1001	0.1
																						CRYZ	0.1	0.1	Chek2	0.1	0.1
																						CRYZL1	0.1	0.1	Cherp	0.1	0.258525
																						CS	0.122113	0.157795	Chfr	0.1	0.1
																						CSAD	0.1	0.1	Chi3l1	0.1	0.1
																						CSAG1	0.1	0.1	Chic1	0.109261	0.1
																						CSDE1	0.344924	0.415939	Chic2	0.215491	0.168821
																						CSE1L	0.109053	0.1	Chid1	0.1	0.1
																						CSGALNACT1	0.1	0.1	Chka	0.118186	0.1
																						CSGALNACT2	0.1	0.1	Chkb	0.1	0.1
																						CSK	0.1	0.1	Chm	0.1	0.1
																						CSNK1A1	0.1	0.1	Chmp1a	0.1	0.1
																						CSNK1D	0.1	0.1	Chmp2a	0.21549	0.20995
																						CSNK1E	0.1	0.1	Chmp2b	0.176192	0.177214
																						CSNK1G1	0.1	0.1	Chmp3	0.250026	0.253587
																						CSNK1G2	0.1	0.1	Chmp4b	0.3254	0.278065
																						CSNK1G3	0.1	0.1	Chmp5	0.329867	0.290605
																						CSNK2A1	0.133795	0.112963	Chmp6	0.1	0.115657
																						CSNK2A2	0.1	0.1	Chmp7	0.1	0.1
																						CSNK2A3	0.1	0.1	Chordc1	0.274009	0.225287
																						CSNK2B	0.333336	0.253271	Chp1	0.113609	0.112013
																						CSPP1	0.182529	0.19121	Chpf	0.1	0.1
																						CSRNP2	0.1	0.1	Chpf2	0.1	0.1
																						CSRP1	0.1	0.1	Chpt1	0.1	0.1
																						CSRP2BP	0.1	0.1	Chrac1	0.195016	0.197474
																						CST3	0.173616	0.1	Chrdl1	0.1	0.1
																						CSTB	0.643335	0.579901	Chst10	0.1	0.1
																						CSTF1	0.1	0.1	Chst11	0.1	0.1
																						CSTF2	0.1	0.1	Chst12	0.1	0.1
																						CSTF2T	0.1	0.1	Chst14	0.1	0.1
																						CSTF3	0.114623	0.1	Chst7	0.1	0.1
																						CT45A5	0.1	0.1	Chsy1	0.1	0.1
																						CT49	0.1	0.1	Chtf18	0.1	0.1
																						CTA-217C2.1	0.1	0.1	Chtf8	0.1	0.11873
																						CTA-242H14.1	0.1	0.1	Chtop	0.190613	0.202284
																						CTA-276O3.4	0.1	0.1	Chuk	0.145613	0.158174
																						CTA-29F11.1	0.1	0.1	Churc1	0.1	0.1
																						CTAG2	0.1	0.1	Ciao1	0.1	0.1
																						CTAGE5	0.1	0.1	Ciapin1	0.121387	0.1
																						CTB-118N6.1	0.1	0.1	Cib1	0.155397	0.1
																						CTB-175P5.4	0.1	0.1	Cib2	0.1	0.1
																						CTB-178M22.2	0.1	0.1	Cic	0.1	0.1
																						CTB-31O20.2	0.1	0.1	Cinp	0.1	0.1
																						CTB-33G10.1	0.1	0.1	Cirbp	0.1	0.120475
																						CTB-47B11.1	0.1	0.1	Cirh1a	0.144398	0.105241
																						CTB-54D4.1	0.1	0.1	Cisd1	0.426619	0.394132
																						CTB-58E17.1	0.1	0.1	Cisd2	0.536993	0.334491
																						CTB-63M22.1	0.1	0.1	Cisd3	0.1	0.1
																						CTBP1	0.1	0.1	Cish	0.1	0.1
																						CTBP1-AS2	0.1	0.1	Cit	0.1	0.1
																						CTBS	0.1	0.1	Cited2	0.156293	0.192773
																						CTC-209L16.1	0.1	0.1	Ciz1	0.1	0.1
																						CTC-228N24.3	0.1	0.1	Ckap2	0.19123	0.412714
																						CTC-246B18.10	0.1	0.1	Ckap2l	0.192664	0.244285
																						CTC-398G3.1	0.1	0.1	Ckap4	0.36084	0.340808
																						CTC-425F1.4	0.1	0.538131	Ckap5	0.363334	0.254339
																						CTC-429P9.3	0.1	0.1	Cklf	0.1	0.1
																						CTC-444N24.11	0.1	0.1	Cks1b	1.29892	1.15874
																						CTC-459F4.3	0.1	0.1	Cks2	0.1	0.1
																						CTC-471F3.4	0.1	0.1	Clasp1	0.1	0.1
																						CTC-479C5.11	0.1	0.1	Clasp2	0.1	0.1
																						CTC-484M2.1	0.1	0.1	Clasrp	0.1	0.1
																						CTC-503J8.6	0.1	0.1	Clcc1	0.1	0.161571
																						CTC-524C5.2	0.1	0.1	Clcf1	0.1	0.1
																						CTC-534A2.2	0.1	0.1	Clcn2	0.1	0.1
																						CTC-550B14.1	0.1	0.1	Clcn3	0.1	0.1
																						CTC-575D19.1	0.1	0.101995	Clcn4-2	0.1	0.1
																						CTC1	0.1	0.1	Clcn5	0.1	0.137729
																						CTCF	0.102085	0.1	Clcn6	0.1	0.1
																						CTD-2006C1.2	0.1	0.1	Clcn7	0.1	0.1
																						CTD-2015H6.1	0.1	0.1	Cldn1	0.1	0.1
																						CTD-2015H6.3	0.1	0.1	Cldn12	0.1	0.1
																						CTD-2031P19.4	0.386908	0.729949	Cldn25	0.271265	0.211397
																						CTD-2037K23.2	0.1	0.1	Clec16a	0.1	0.1
																						CTD-2073O6.1	0.1	0.1	Clec1a	0.151557	0.1
																						CTD-2086L14.1	0.1	0.1	Clec2d	0.1	0.1
																						CTD-2110K23.1	0.1	0.1	Clic1	0.659968	0.807541
																						CTD-2162K18.5	0.1	0.1	Clic4	0.1	0.234246
																						CTD-2184D3.1	0.1	0.1	Clint1	0.185553	0.255377
																						CTD-2186M15.1	0.1	0.1	Clip1	0.136873	0.1
																						CTD-2192J16.15	0.1	0.1	Clip2	0.1	0.1
																						CTD-2201E18.3	0.1	0.1	Clip3	0.1	0.1
																						CTD-2228K2.5	0.1	0.1	Clk1	0.192488	0.386599
																						CTD-2248H3.1	0.1	0.1	Clk2	0.1	0.1
																						CTD-2287O16.1	0.578583	0.893778	Clk3	0.1	0.1
																						CTD-2302E22.3	0.1	0.1	Clk4	0.1	0.130067
																						CTD-2336O2.1	0.1	0.1	Clmp	0.193884	0.200488
																						CTD-2366F13.1	0.1	0.1	Cln3	0.1	0.1
																						CTD-2368P22.1	0.1	0.1	Cln5	0.1	0.1
																						CTD-2369P2.2	0.1	0.1	Cln6	0.1	0.1
																						CTD-2384A14.1	0.1	0.1	Cln8	0.1	0.1
																						CTD-2410N18.1	0.1	0.1	Clns1a	0.151038	0.168202
																						CTD-2521M24.9	0.1	0.1	Clock	0.1	0.1
																						CTD-2561J22.5	0.1	0.1	Clp1	0.1	0.1
																						CTD-2576F9.1	0.1	0.1	Clpb	0.1	0.1
																						CTD-2666L21.3	0.1	0.1	Clpp	0.311631	0.244155
																						CTD-3006G17.2	0.1	0.1	Clptm1	0.1	0.1
																						CTD-3018O17.3	0.1	0.1	Clptm1l	0.141689	0.130249
																						CTD-3025N20.3	0.1	0.1	Clpx	0.1572	0.1
																						CTD-3035D6.1	0.1	0.138588	Clspn	0.146058	0.1
																						CTD-3049M7.1	0.1	0.1	Clstn1	0.1	0.101874
																						CTD-3074O7.5	0.1	0.1	Clta	2.00741	0.653411
																						CTD-3185P2.1	0.1	0.1	Cltb	0.1	0.1
																						CTD-3195I5.5	0.1	0.1	Cltc	0.216578	0.418898
																						CTD-3214H19.12	0.1	0.1	Clu	0.108459	0.132848
																						CTDNEP1	0.1	0.1	Cluap1	0.1	0.1
																						CTDSP1	0.1	0.1	Cluh	0.12375	0.1
																						CTDSPL2	0.160669	0.129363	Clybl	0.1	0.1
																						CTHRC1	0.1	0.1	Cmas	0.1	0.1
																						CTNNA1	0.1	0.1	Cmc1	0.21802	0.27354
																						CTNNAL1	0.1	0.1	Cmc2	0.23245	0.121516
																						CTNNB1	0.1	0.156414	Cmip	0.1	0.107013
																						CTNNBIP1	0.1	0.1	Cmpk1	0.234922	0.18526
																						CTNNBL1	0.1	0.1	Cmss1	0.1	0.1
																						CTNS	0.1	0.1	Cmtm3	0.115282	0.123183
																						CTPS1	0.1	0.1	Cmtm4	0.1	0.1
																						CTPS2	0.1	0.1	Cmtm6	0.1	0.1
																						CTR9	0.141594	0.196988	Cmtm7	0.1	0.1
																						CTSA	0.127148	0.1	Cmtr1	0.1	0.1
																						CTSB	0.1	0.1	Cmtr2	0.1	0.1
																						CTSC	0.1886	0.17481	Cnbp	1.15724	0.92912
																						CTSD	0.1	0.1	Cndp2	0.1	0.1
																						CTSK	0.1	0.1	Cnep1r1	0.208131	0.194529
																						CTSO	0.1	0.1	Cnih1	0.367755	0.425046
																						CTSS	0.43281	0.35142	Cnih4	0.524609	0.396987
																						CTSZ	0.1	0.1	Cnksr3	0.1	0.1
																						CTTN	0.1	0.1	Cnn2	1.13052	1.44023
																						CTU2	0.1	0.1	Cnn3	0.628918	0.848308
																						CUEDC2	0.1	0.1	Cnnm1	0.1	0.1
																						CUL1	0.159322	0.155842	Cnnm2	0.1	0.1
																						CUL2	0.102341	0.103701	Cnnm3	0.1	0.1
																						CUL3	0.111475	0.1	Cnnm4	0.1	0.1
																						CUL4A	0.1	0.1	Cnot1	0.1	0.186687
																						CUL4B	0.1	0.1	Cnot10	0.1	0.116897
																						CUL5	0.126138	0.1	Cnot11	0.1	0.1
																						CUL7	0.1	0.1	Cnot2	0.178258	0.165146
																						CUTA	0.418017	0.342445	Cnot3	0.101617	0.1
																						CUTC	0.1	0.1	Cnot4	0.175088	0.210556
																						CUX1	0.119642	0.161544	Cnot6	0.175176	0.23671
																						CWC15	0.28112	0.301016	Cnot6l	0.1	0.1
																						CWC22	0.119185	0.152893	Cnot7	0.233977	0.199884
																						CWC25	0.1	0.1	Cnot8	0.114011	0.10401
																						CWC27	0.1	0.1	Cnp	0.1	0.1
																						CWF19L1	0.1	0.1	Cnppd1	0.1	0.1
																						CWF19L2	0.1	0.1	Cnpy2	0.725141	0.590348
																						CXCL10	0.1	0.101416	Cnpy3	0.1	0.1
																						CXCR4	0.1	0.1	Cnpy4	0.1	0.1
																						CXorf23	0.1	0.1	Cnst	0.1	0.1
																						CXorf38	0.1	0.1	Cntln	0.1	0.150735
																						CXorf56	0.1	0.1	Cntnap1	0.1	0.1
																						CXorf61	0.1	0.1	Cntrob	0.1	0.1
																						CXXC1	0.1	0.1	Coa3	0.324168	0.34035
																						CXXC4	0.1	0.1	Coa4	0.1	0.1
																						CXXC5	0.1	0.1	Coa5	0.1	0.1
																						CYB561A3	0.1	0.1	Coa6	0.164511	0.206272
																						CYB561D2	0.1	0.1	Coasy	0.1	0.1
																						CYB5A	0.1	0.1	Cobll1	0.1	0.1
																						CYB5B	0.329232	0.165072	Cog1	0.1	0.1
																						CYB5D2	0.1	0.1	Cog2	0.1	0.1
																						CYB5R1	0.1	0.1	Cog3	0.1	0.1
																						CYB5R2	0.1	0.1	Cog4	0.1	0.1
																						CYB5R3	0.1	0.104571	Cog5	0.1	0.1
																						CYB5R4	0.1	0.1	Cog6	0.1	0.1
																						CYBA	0.192867	0.1	Cog7	0.1	0.1
																						CYC1	0.379285	0.196831	Cog8	0.1	0.1
																						CYCS	0.928921	1.02915	Coil	0.1	0.1
																						CYHR1	0.1	0.1	Col11a1	0.1	0.138935
																						CYLD	0.1	0.1	Col12a1	0.1	0.207541
																						CYP20A1	0.108273	0.1	Col16a1	0.1	0.241218
																						CYP26A1	0.1	0.1	Col18a1	0.138029	0.389616
																						CYP2U1	0.1	0.1	Col1a1	0.704334	3.53917
																						CYP4V2	0.1	0.1	Col1a2	1.91911	7.93097
																						CYP51A1	0.1	0.1	Col22a1	0.1	0.1
																						CYP51P2	0.1	0.1	Col27a1	0.1	0.1
																						CYP7B1	0.1	0.1	Col3a1	0.532088	3.34137
																						CYSTM1	0.152913	0.18638	Col4a1	0.31943	0.597442
																						CYTH1	0.119769	0.113385	Col4a2	0.120138	0.24762
																						CYTH2	0.1	0.1	Col4a3bp	0.109838	0.1
																						CYTIP	0.1	0.1	Col4a5	0.1	0.183541
																						D2HGDH	0.1	0.1	Col5a1	0.1	0.189988
																						DAAM1	0.1	0.1	Col5a2	0.138008	0.667769
																						DAD1	0.510294	0.333978	Col5a3	0.1	0.1
																						DAK	0.1	0.1	Col6a1	0.240036	0.704923
																						DALRD3	0.1	0.1	Col6a2	0.1	0.326653
																						DANCR	0.330716	0.340441	Col6a3	0.1	0.17408
																						DAP	0.1	0.1	Col7a1	0.1	0.1
																						DAP3	0.327538	0.245476	Col8a1	0.172324	0.184672
																						DAPK3	0.1	0.1	Colec12	0.156102	0.1
																						DAPP1	0.1	0.110168	Colgalt1	0.124704	0.152055
																						DARS	0.200204	0.147281	Commd1	0.449857	0.411645
																						DARS2	0.1	0.1	Commd10	0.137594	0.1
																						DAXX	0.1	0.1	Commd2	0.271172	0.20986
																						DAZAP1	0.176136	0.187838	Commd3	0.350419	0.39578
																						DAZAP2	0.254318	0.247496	Commd4	0.199712	0.121471
																						DAZL	0.312534	0.350154	Commd5	0.105706	0.1
																						DBF4	0.154863	0.1849	Commd6	0.239983	0.233224
																						DBI	0.608335	0.789312	Commd7	0.216424	0.200554
																						DBNL	0.1	0.1	Commd8	0.389298	0.20439
																						DBR1	0.1	0.1	Commd9	0.1	0.1
																						DBT	0.1	0.1	Comt	0.181677	0.1
																						DCAF10	0.1	0.1	Comtd1	0.1	0.1
																						DCAF11	0.1	0.1	Copa	0.179478	0.293371
																						DCAF12	0.1	0.1	Copb1	0.515182	0.416405
																						DCAF13	0.288087	0.178103	Copb2	0.343941	0.296881
																						DCAF15	0.1	0.1	Cope	0.441899	0.335691
																						DCAF16	0.1	0.1	Copg1	0.218495	0.175747
																						DCAF17	0.1	0.1	Copg2	0.1	0.1
																						DCAF4	0.1	0.1	Coprs	0.131068	0.1
																						DCAF5	0.1	0.1	Cops2	0.596192	0.571976
																						DCAF6	0.18417	0.144826	Cops3	0.399579	0.32343
																						DCAF7	0.104895	0.13183	Cops4	0.351782	0.272577
																						DCAKD	0.1	0.1	Cops5	0.201547	0.21171
																						DCBLD1	0.1	0.1	Cops6	0.383108	0.299256
																						DCBLD2	0.1	0.1	Cops7a	0.219211	0.231259
																						DCK	0.1	0.1	Cops7b	0.1	0.1
																						DCLRE1A	0.1	0.1	Cops8	0.176964	0.148184
																						DCLRE1B	0.1	0.1	Copz1	0.231253	0.204224
																						DCLRE1C	0.1	0.1	Copz2	0.103512	0.189304
																						DCP1A	0.1	0.1	Coq10a	0.1	0.1
																						DCP2	0.10652	0.1779	Coq10b	0.1	0.1
																						DCPS	0.1	0.1	Coq2	0.156576	0.124549
																						DCTD	0.1	0.103475	Coq3	0.1	0.1
																						DCTN1	0.1	0.1	Coq4	0.1	0.1
																						DCTN2	0.188787	0.124853	Coq5	0.1	0.1
																						DCTN3	0.160845	0.1	Coq6	0.1	0.1
																						DCTN4	0.1	0.1	Coq7	0.14776	0.1
																						DCTN5	0.1	0.1	Coq9	0.1	0.1
																						DCTN6	0.187792	0.193159	Coro1b	0.393455	0.288431
																						DCTPP1	0.130947	0.122581	Coro1c	0.120486	0.136834
																						DCUN1D1	0.1	0.1	Coro7	0.1	0.1
																						DCUN1D4	0.1	0.1	Cotl1	0.1	0.1
																						DCUN1D5	0.131813	0.108284	Cox10	0.1	0.1
																						DCXR	0.164238	0.117114	Cox11	0.1	0.1
																						DDA1	0.1	0.1	Cox14	0.507151	0.53991
																						DDB1	0.10226	0.111076	Cox15	0.1	0.1
																						DDB2	0.1	0.1	Cox16	0.1	0.1
																						DDHD1	0.1	0.1	Cox17	0.354929	0.378205
																						DDHD2	0.1	0.1	Cox18	0.122276	0.1
																						DDI2	0.1	0.1	Cox19	0.112032	0.132553
																						DDIT3	0.1	0.1	Cox20	0.224734	0.722228
[truncated: 8,558 more rows]

## Sheet: Figure 2
2A							2B							2C					2D					2E
cell barcode	number UMIs	number genes	percentage mito genes	sample			sample	subsample	readcount	number genes	number UMIs			region	MeOH	PFA			gene	PFA	MeOH			gene	mean	CV^2	sample
PFA_TTTCCACATGTC	45283	7674	7.16604	PFA			MeOH	10	5751.5	1131.5	1989			Coding	0.117393	0.274782			A1BG	0.0211128	0			ALDH1A1	7225.34	0.115073	MeOH
PFA_GCGCATCGCCCA	36694	6877	5.49409	PFA			PFA	10	5989	1655	3302			UTR	0.220413	0.447854			A1BG-AS1	0.0237847	0.0596752			FTL	6984.7	0.12479	MeOH
PFA_CTTTGACCGCAG	29241	6614	6.31647	PFA			MeOH	20	10125	1548	2770			Intronic	0.328753	0.099384			A1CF	0.00960755	0			NEAT1	6147.5	0.57369	MeOH
PFA_GAAATTATACGT	25017	6076	5.91598	PFA			PFA	20	11726	2143	4773			Intergenic	0.333441	0.17798			A2M-AS1	0.0143024	0.0141473			KRT81	5043.69	0.366606	MeOH
PFA_GGCCAATTCCCT	32881	6724	5.11542	PFA			MeOH	30	15053.5	1860.5	3490.5								A4GALT	0.0390993	0.20024			TMSB10	4829.32	0.12001	MeOH
PFA_TTTTCCGCTCGG	29424	6084	3.97635	PFA			PFA	30	17599	2416	5672								AAAS	0.301687	0.338115			RPS19	4291.21	0.0979492	MeOH
PFA_GATTTACTGTCA	22034	5414	7.35681	PFA			MeOH	40	19992	2103	4089								AACS	0.308099	0.377618			IGFBP4	3883.85	0.17711	MeOH
PFA_CCACGTTTTTAT	24959	6148	5.22457	PFA			PFA	40	23438	2593	6295								AACSP1	0.00460808	0			GAPDH	3674.37	0.123375	MeOH
PFA_TCACGCCCCCTT	22134	5381	4.67606	PFA			MeOH	50	24992	2287.5	4577								AADAC	0.349439	0.317809			RPLP1	3379.61	0.0898519	MeOH
PFA_GTCTTGCTGGTT	19269	5196	7.09949	PFA			PFA	50	29328	2721	6742								AADACP1	0.120415	0.0753732			ACTG1	2975.11	0.14757	MeOH
PFA_CCGAGGTAGCTT	20043	5354	6.82034	PFA			MeOH	60	29984	2434.5	4972.5								AADAT	0.108362	0.112199			KRT7	2840.06	0.266235	MeOH
PFA_TTCTAGTTAACC	20132	5431	6.48222	PFA			PFA	60	35126	2813	7109								AAED1	0.267553	0.19501			SCD	2526.24	0.167512	MeOH
PFA_GCGTCAAGATGG	26487	6208	7.04874	PFA			MeOH	70	34970	2564	5307								AAGAB	0.511037	0.597008			RPS11	2481.91	0.119608	MeOH
PFA_GCCCCTGGATTT	23218	5972	8.00672	PFA			PFA	70	41106	2891	7409								AAK1	0.282097	0.532106			AKR1C1	2475.72	0.437337	MeOH
PFA_TTACTGAACTAT	21947	5633	8.00565	PFA			MeOH	80	39953.5	2671	5634.5								AAMDC	0.278516	0.254924			PABPC1	2378.82	0.157215	MeOH
PFA_TTTCATCCAATG	20429	5581	4.42019	PFA			PFA	80	46963	2956	7660								AAMP	0.644474	0.656382			HSP90AA1	2310.67	0.29865	MeOH
PFA_CGTGGCGAGAAC	21826	5203	6.45102	PFA			MeOH	90	45012	2767	5919								AAR2	0.19096	0.264366			KRT18	2262.17	0.669786	MeOH
PFA_ACTTTCTCCTAA	21331	5706	3.80198	PFA			PFA	90	52837	3011	7866								AARS	0.649805	0.779567			ACTN4	2241.92	0.204727	MeOH
PFA_AATAGGAAGTGA	20112	5349	6.56325	PFA			MeOH	100	50047	2856	6193.5								AARS2	0.048072	0.0869398			G6PD	2212.67	0.139172	MeOH
PFA_GATCAAACTTAA	17677	4900	8.77977	PFA			PFA	100	58607	3049	8083								AARSD1	0.0605556	0.129454			RPLP2	2169	0.125303	MeOH
PFA_GCCCCATGCCCG	20503	5172	7.54036	PFA															AASDH	0.140329	0.165623			FTH1	2156.83	0.171799	MeOH
PFA_ATTAGGCCTCAC	20897	5151	12.2266	PFA															AASDHPPT	0.519655	0.41726			PFN1	2156.22	0.140203	MeOH
PFA_TTCTTGTACCTA	20443	5139	7.33747	PFA															AATF	0.582186	0.636112			RPS16	2077.75	0.136019	MeOH
PFA_TCACGGGTACCT	20102	5217	5.16864	PFA															AATK	0.0265277	0.0223982			RPL13	2076.54	0.123891	MeOH
PFA_GCAACGAGTCTT	16360	4567	7.6467	PFA															ABAT	0.00774582	0.0365545			NQO1	2074.37	0.152719	MeOH
PFA_ATGGCCTAATCG	19275	4946	8.24903	PFA															ABCA1	0.222553	0.162187			TKT	1978.61	0.157658	MeOH
PFA_ACATAAAAGGCT	19117	5796	6.76361	PFA															ABCA11P	0.013979	0			S100A6	1958.45	0.189406	MeOH
PFA_GCCCAACTCCCA	20049	5215	3.87052	PFA															ABCA12	0.0165867	0.0206202			KRT8	1943.59	0.46135	MeOH
PFA_TTTTGGAAATGT	16549	4830	6.10913	PFA															ABCA2	0.0850818	0.248876			AKR1B10	1925.45	0.246894	MeOH
PFA_CCTCGTGCACTT	18584	4712	6.69931	PFA															ABCA3	0.121386	0.27649			AKR1B1	1873.32	0.3982	MeOH
PFA_CGCTCCATGGCC	19590	4760	7.00868	PFA															ABCA5	0.137937	0.142183			RPL8	1834.79	0.155032	MeOH
PFA_CCACTTTTCCTT	15952	4483	11.9672	PFA															ABCA7	0.115685	0.388356			AKR1C2	1730.92	0.232005	MeOH
PFA_CGGGTCCAGACA	25395	5855	7.51723	PFA															ABCB10	0.235481	0.179952			CTSD	1673.29	0.274317	MeOH
PFA_TACCGGCTTTCT	16515	4613	7.1208	PFA															ABCB6	0.0244738	0.0442726			RPS6	1608.93	0.193439	MeOH
PFA_ATCCTGGCATCC	16373	4872	5.43578	PFA															ABCB7	0.211876	0.165675			PKM	1589.44	0.165673	MeOH
PFA_CCAAAATCTCGT	13967	3837	10.9043	PFA															ABCB8	0.181017	0.288694			RPL28	1547.88	0.205925	MeOH
PFA_TCCTTTCCGGAG	15848	4492	5.23094	PFA															ABCB9	0.0622289	0.106998			RPL23	1539.85	0.192238	MeOH
PFA_CGCCTCATAGCC	18278	5218	3.99387	PFA															ABCC1	0.87594	1.06218			MYL6	1538.36	0.203125	MeOH
PFA_GTCATCGTTTAA	17201	4967	5.6799	PFA															ABCC10	0.052874	0.118938			MGST1	1522.47	0.188966	MeOH
PFA_GCATCGTGAACC	15295	4148	4.93625	PFA															ABCC2	0.91262	1.55003			PRDX1	1506.61	0.219733	MeOH
PFA_CAATCCACTGTA	18802	5269	6.57377	PFA															ABCC3	1.36963	2.07981			CFL1	1489.17	0.181035	MeOH
PFA_CCTACCGCACGT	18508	4947	5.26259	PFA															ABCC4	0.446845	0.457943			RPL35	1468.82	0.163077	MeOH
PFA_AACGTTCAGACG	15625	4561	9.3376	PFA															ABCC5	0.11342	0.212008			RPS8	1461.66	0.183862	MeOH
PFA_TTCGCCCCCACT	19653	4555	6.65547	PFA															ABCC6	0.0360422	0.0757404			PSAP	1456.09	0.241904	MeOH
PFA_GTCTCAGGAATC	15886	4492	6.54664	PFA															ABCC6P1	0.00562224	0			RPS12	1444.46	0.188826	MeOH
PFA_GGCCACTTCATG	15355	4270	7.58711	PFA															ABCC6P2	0.00612952	0			SNHG25	1423.31	0.293377	MeOH
PFA_GACCTGGATAAG	17120	4657	5.46729	PFA															ABCC8	0.0172468	0.0240332			ANXA1	1406.41	0.290065	MeOH
PFA_TCGTCTCGCGCT	16947	4234	7.82439	PFA															ABCD1	0.0377271	0.0904886			RPS24	1394.33	0.159844	MeOH
PFA_AGTCTCGCTCCG	19174	5244	6.18024	PFA															ABCD3	0.473443	0.470251			RPL37A	1382.09	0.186487	MeOH
PFA_GAATACCCTCCC	16987	4706	5.30994	PFA															ABCD4	0.255066	0.289074			S100A4	1354.88	0.309964	MeOH
PFA_CAGACCTAGATG	15926	4688	6.59299	PFA															ABCE1	0.534232	0.442432			MAP1B	1350.71	0.351254	MeOH
PFA_CAATTGTACATC	14865	4671	7.35284	PFA															ABCF1	0.468863	0.977628			HSPB1	1315.46	0.359397	MeOH
PFA_CGACACTGTGGC	14506	4470	4.93589	PFA															ABCF2	0.433845	0.47823			BASP1	1311.27	0.349845	MeOH
PFA_TCCGCATCCTCC	15723	4616	5.86402	PFA															ABCF3	0.117638	0.217896			LUC7L3	1289.55	0.308508	MeOH
PFA_AACGAGTGATAG	14422	4471	6.48315	PFA															ABCG1	0.0408865	0.05111			AKR1C3	1269.66	0.233709	MeOH
PFA_AAGATTAACGTT	16302	4948	5.80297	PFA															ABCG2	0.430992	0.292251			RPLP0	1266.59	0.193608	MeOH
PFA_TTGCTCGGTAGG	16281	4943	4.96898	PFA															ABHD1	0.0318237	0.0351081			FADS1	1245.89	0.236166	MeOH
PFA_AAAAAGTGACAA	13723	4482	8.94848	PFA															ABHD10	0.208848	0.24864			RPS21	1240.44	0.21031	MeOH
PFA_TCAAAGCTTCAG	16016	4895	5.16359	PFA															ABHD11	0.0685968	0.1681			ENO1	1239.65	0.247251	MeOH
PFA_GATATGTCCGAC	15868	4813	6.56037	PFA															ABHD11-AS1	0.00661149	0.0212595			CPLX2	1229.32	0.535408	MeOH
PFA_CCCATCCTGCTG	16520	4783	4.46126	PFA															ABHD12	0.522761	0.690455			RPS17	1221.04	0.220649	MeOH
PFA_AAAAAAAGCAGT	12052	4139	4.89545	PFA															ABHD13	0.137736	0.17994			RPS5	1220.87	0.21412	MeOH
PFA_CGTTATAACTCT	14562	4475	6.42769	PFA															ABHD14A	0.148807	0.144056			TXNRD1	1177.58	0.301121	MeOH
PFA_TCTGACTTCACG	14444	4644	3.89781	PFA															ABHD14B	0.2097	0.37546			RPS3	1168.58	0.217587	MeOH
PFA_ACGCGGCCCAAT	16806	4591	6.50363	PFA															ABHD15	0.171603	0.29933			RPS29	1158.98	0.191304	MeOH
PFA_CACAGCAAGCTC	15838	4518	5.96666	PFA															ABHD16A	0.0759756	0.0468458			TM4SF1	1149.86	0.410627	MeOH
PFA_AATGGCCCAAAC	16417	5096	4.86691	PFA															ABHD17A	0.0523249	0.100343			RPL13A	1126.02	0.241223	MeOH
PFA_GGCTGGCTACTT	16044	4586	5.26053	PFA															ABHD17B	0.207708	0.232725			RACK1	1120.35	0.207364	MeOH
PFA_ACTTGTCGTTGC	15555	4823	4.23658	PFA															ABHD17C	0.192818	0.370358			NCL	1101.05	0.286371	MeOH
PFA_AATCTTTATCGT	14983	4348	5.77988	PFA															ABHD18	0.121874	0.101282			RPL27A	1096.39	0.184499	MeOH
PFA_CCCCACTCTAGC	15423	4190	7.4564	PFA															ABHD2	0.684427	0.731956			RPL39	1075.97	0.209482	MeOH
PFA_GGTGTCCGCCCA	19168	4920	7.53339	PFA															ABHD3	0.477886	0.360807			PTMA	1073.39	0.29478	MeOH
PFA_CATTTCCTTAAT	14663	4730	7.56325	PFA															ABHD4	0.497867	0.466871			RPL38	1071.01	0.204253	MeOH
PFA_CCGTGCTAGGAG	15869	4514	7.34766	PFA															ABHD5	0.0554039	0.0400024			RPL32	1036.58	0.241365	MeOH
PFA_CGACCGTCTCGG	15295	4375	6.10657	PFA															ABHD6	0.0647455	0.0658047			RPL12	1034.82	0.26788	MeOH
PFA_TGAGCTATTTTT	16083	4711	5.66437	PFA															ABHD8	0.0491461	0.0802112			RPS14	1029.43	0.26965	MeOH
PFA_GTAACTTACTAT	14146	4528	6.6662	PFA															ABI1	0.60818	0.301684			TPT1	1028.04	0.284094	MeOH
PFA_ATGGCTTATTGG	15045	4404	7.89631	PFA															ABI2	0.557944	0.618148			EIF4G2	1025.97	0.283964	MeOH
PFA_AAGGAAATTCTG	14090	4336	11.4053	PFA															ABI3BP	0.0136718	0			POLR2L	1007.21	0.25048	MeOH
PFA_GCTCTGACCGTA	15699	4383	4.26142	PFA															ABL1	0.279832	0.405902			GSTP1	1006.66	0.230361	MeOH
PFA_TTGCCGAGCTGT	16664	4708	8.25132	PFA															ABL2	0.273349	0.556961			RPL11	1003.04	0.266305	MeOH
PFA_GTCCAATCTTCA	14123	4488	4.80068	PFA															ABLIM1	0.440079	0.633507			HSP90AB1	996.514	0.314525	MeOH
PFA_TTTCTGAAAACG	12610	4006	5.56701	PFA															ABLIM2	0.00667323	0.017722			CA12	995.044	0.576118	MeOH
PFA_GAGTCTCTTCGT	13817	4348	7.5921	PFA															ABLIM3	0.0213378	0.0337871			RPS4X	990.283	0.220789	MeOH
PFA_CGTCAGTGAATC	12186	3812	9.70786	PFA															ABR	0.462796	0.542651			RPL18	969.056	0.246584	MeOH
PFA_CACAGACTTTTT	13270	3860	6.91032	PFA															ABRACL	0.694361	0.296329			MTCO1P40	966.111	0.574568	MeOH
PFA_GAGCTTTACTGT	13486	4159	6.91087	PFA															ABRAXAS1	0.135173	0.0882283			ASPH	965.289	0.32451	MeOH
PFA_CGCAGCGAGCTT	17112	4405	7.50351	PFA															ABRAXAS2	0.138154	0.159853			RPL19	959.916	0.222396	MeOH
PFA_CTGACTTTCTGG	13381	4112	7.43592	PFA															ABT1	0.186583	0.155513			PRRC2C	956.647	0.343518	MeOH
PFA_CCCGACTTCCGA	13516	4331	12.5925	PFA															ABTB1	0.108308	0.378936			SQSTM1	942.556	0.43593	MeOH
PFA_ACGTCGGCCACT	13085	3994	6.45013	PFA															ABTB2	0.139294	0.168117			GOLGA4	934.359	0.453723	MeOH
PFA_AAAGTCAACATA	13545	4627	3.07124	PFA															AC000123.2	0.0113523	0.012888			UBC	927.301	0.326819	MeOH
PFA_ATGTCAGGCGGC	14833	4301	7.07207	PFA															AC000123.3	0.0119292	0.0123236			TRAM1	907.133	0.412695	MeOH
PFA_TAAAAGGAGCCC	14376	4280	9.04981	PFA															AC002066.1	0.0143008	0.0175451			HSP90B1	899.999	0.377321	MeOH
PFA_TTTCTGTGAGCC	13291	4202	6.56835	PFA															AC002075.2	0.0422601	0			RPL37	886.031	0.270393	MeOH
PFA_CGGCAAGTGCGG	16325	4451	6.07657	PFA															AC002076.1	0.0110911	0			NUCKS1	882.038	0.414352	MeOH
PFA_TTTCCGTCACAT	12423	3972	5.49787	PFA															AC002094.2	0.00997477	0			C19orf33	878.261	0.301607	MeOH
PFA_CGTTGTCTTTCT	15619	4708	4.84666	PFA															AC002116.2	0.0249536	0.0244214			NAP1L1	871.434	0.24025	MeOH
PFA_AATCCAGCAATG	13883	4342	12.4469	PFA															AC002310.1	0.0420804	0.0235238			RPL27	871.126	0.246051	MeOH
PFA_ACGTGCATACCC	15999	4712	5.89412	PFA															AC002350.1	0.0312579	0			RPS27A	865.049	0.277165	MeOH
PFA_GTCAAAACCAAT	12446	4227	7.65708	PFA															AC002350.2	0.010668	0			EIF5B	860.055	0.378024	MeOH
PFA_TAAACCTCCTCA	13102	3904	7.60189	PFA															AC002384.1	0.105321	0.0505912			RPS20	859.875	0.296367	MeOH
PFA_CGTCGGAAGGTT	13618	4345	2.73168	PFA															AC002401.4	0.0157798	0.0261145			UBA52	848.271	0.255574	MeOH
PFA_TTTCTCCGCCAG	12029	3354	8.37144	PFA															AC002451.1	0.0189417	0			RPL30	846.546	0.283251	MeOH
PFA_TGCACCGTAACA	16362	5079	5.89781	PFA															AC002454.1	0.0134887	0			UGDH	845.908	0.36609	MeOH
PFA_GCGCAGCACCGA	13266	4144	8.60093	PFA															AC002467.1	0.0352996	0.0211817			CALM2	826.528	0.368954	MeOH
PFA_GGGCCCCTGTGG	20179	5317	6.16482	PFA															AC002470.1	0.0156632	0			CALD1	825.904	0.449645	MeOH
PFA_GTATAAAAGCCC	13493	4344	5.41762	PFA															AC002546.1	0.125478	0.0932844			DSTN	822.167	0.282327	MeOH
PFA_ATATTTGTTCGC	14239	4335	3.81347	PFA															AC002550.2	0.014529	0			KTN1	820.776	0.368685	MeOH
PFA_TCGATCTTAGAC	12822	4487	5.66994	PFA															AC002553.1	0.00976758	0.0266452			CANX	811.972	0.345253	MeOH
PFA_TCTCGACAGTAT	14270	4654	5.0876	PFA															AC002553.4	0.0226363	0.0157529			S100A10	809.882	0.424444	MeOH
PFA_ACCCCAACGTAA	13008	4047	6.50369	PFA															AC003002.1	0.153566	0.048571			HNRNPA2B1	807.44	0.362193	MeOH
PFA_TTTTCCCTGTGC	13471	4232	5.24089	PFA															AC003070.2	0.0187207	0			RBM25	805.325	0.358082	MeOH
PFA_CAACAATCCCTA	12913	3769	9.39363	PFA															AC003075.1	0.0389573	0			EDF1	792.517	0.315385	MeOH
PFA_GTCCACTTACCT	13120	3802	8.56707	PFA															AC003102.1	0.0469893	0.0843808			NOP56	784.544	0.409946	MeOH
PFA_CACCGTCCAGGA	14749	4469	5.74276	PFA															AC003681.1	0.0096871	0.0122307			P4HB	777.906	0.29399	MeOH
PFA_CTGGTTTCTCGG	12782	3977	8.95791	PFA															AC003956.1	0.00810012	0			FLNA	769.581	0.409395	MeOH
PFA_CCCATAACGGCA	12241	3732	7.38502	PFA															AC003965.1	0.015174	0.0168578			TPM1	761.015	0.783663	MeOH
PFA_GCCTTCACCGTT	13693	4257	8.58833	PFA															AC003982.1	0.0129453	0			PGD	760.131	0.284374	MeOH
PFA_GGCATCTGTCGG	13894	3864	6.44883	PFA															AC004012.1	0.0160222	0.0262431			EEF1D	759.752	0.301675	MeOH
PFA_GTTTTGGTAGCA	13450	4168	7.5316	PFA															AC004130.1	0.00915842	0			PDXK	759.11	0.34693	MeOH
PFA_ACACTTTCCCGA	12304	3587	7.03836	PFA															AC004148.2	0.367601	0.169853			GPI	759.087	0.284078	MeOH
PFA_GATCCCAGTTTT	11065	3521	8.38681	PFA															AC004156.1	0.0165961	0			CD151	752.227	0.309541	MeOH
PFA_ATAATCCAGGTA	11780	3872	6.43463	PFA															AC004217.1	0.0104958	0.0307334			FADS2	742.338	0.354848	MeOH
PFA_CTAAGCTCGACA	11699	4123	10.3599	PFA															AC004221.1	0.0124389	0			KPNB1	739.998	0.348401	MeOH
PFA_GCACATGACGAC	12738	3808	6.7593	PFA															AC004223.2	0.00691319	0			TUBB	735.564	0.696953	MeOH
PFA_AATCCACACCAC	14716	4211	8.54852	PFA															AC004224.1	0.0123815	0			TMSB4X	732.606	0.391474	MeOH
PFA_AGACCGATGCGA	15216	4285	5.71109	PFA															AC004231.1	0.012022	0			ANXA2	727.756	0.285215	MeOH
PFA_GCCCACTGCTCC	17194	4393	5.02501	PFA															AC004233.3	0.0136712	0.0354443			ATP5E	718.859	0.34939	MeOH
PFA_GTTTGTCTCGTA	12538	3664	6.8751	PFA															AC004241.1	0.0472891	0.0249942			RPS9	717.059	0.352283	MeOH
PFA_GCCGATTCATTA	11989	3731	7.13988	PFA															AC004241.3	0.0292583	0.0545108			TGFBI	710.2	1.46125	MeOH
PFA_AATCCTATCAAA	12101	4369	7.56962	PFA															AC004386.1	0.337445	0.0655014			SAT1	708.886	0.812248	MeOH
PFA_AGATAGCCGTTT	14393	4592	7.40638	PFA															AC004448.1	0.013155	0			CYP24A1	704.399	0.499746	MeOH
PFA_CTTTCAATGCCA	13717	4461	5.88321	PFA															AC004448.2	0.00535909	0			ABCC3	702.597	0.423757	MeOH
PFA_GTCCAAGCCGAA	12465	4423	4.15564	PFA															AC004453.1	1.38028	0.524889			TUBA1B	701.356	0.810517	MeOH
PFA_CTGCACGCGACC	15016	4035	7.42541	PFA															AC004466.1	0.0183177	0.0208712			PRSS23	701.118	0.522075	MeOH
PFA_GAGATAAGCGCA	12250	3901	6.4898	PFA															AC004477.1	0.0941135	0.0378834			RPS27L	700.204	0.346993	MeOH
PFA_AACGCTCGCATT	12881	3873	6.15635	PFA															AC004477.3	0.00609534	0			PTGR1	700.056	0.502833	MeOH
PFA_ACAATGGAAAGT	11823	3938	7.08788	PFA															AC004492.1	0.0047026	0			PRDX5	691.796	0.311133	MeOH
PFA_CCCCCTTTCCCA	11637	3641	6.59964	PFA															AC004540.1	0.00972064	0.014876			HIF1A	688.321	0.483833	MeOH
PFA_AGAGAACAATGG	12948	4349	6.16311	PFA															AC004542.2	0.00580833	0			TXN	676.46	0.427495	MeOH
PFA_ATGTATCTACAC	12898	4392	6.28004	PFA															AC004585.1	0.0477702	0.039685			MTUS1	674.377	0.370765	MeOH
PFA_GGCTCGGATATC	11480	3992	4.4338	PFA															AC004590.1	0.0196347	0			TPI1	671.354	0.348675	MeOH
PFA_ACGAGATTCGTC	11573	3821	10.8528	PFA															AC004656.1	0.128428	0.187022			CTSL	670.737	0.614421	MeOH
PFA_ACTGACCGTTAC	12717	3939	6.14139	PFA															AC004686.1	0.0158053	0			UCHL1	668.584	0.358919	MeOH
PFA_CTTGGTATCTGT	13253	3977	7.6511	PFA															AC004692.2	0.00941587	0			RTN4	661.968	0.379726	MeOH
PFA_ATAAAATTCCGA	10885	3562	4.66697	PFA															AC004771.3	0.00572462	0.0133218			DCBLD2	660.247	0.438978	MeOH
PFA_GATCCGTTGTTT	11640	3726	9.97423	PFA															AC004771.4	0.0639224	0.0447351			LRRC75A-AS1	655.663	0.372849	MeOH
PFA_CGGATGCGGAAA	12663	4042	4.42233	PFA															AC004801.2	0.0230362	0.0264775			CENPF	651.44	3.10293	MeOH
PFA_TTCGTCGAGATT	12504	3944	7.5096	PFA															AC004803.1	0.0373009	0.0250459			COX6B1	646.284	0.330352	MeOH
PFA_CCAAACAAGTAC	12073	4162	7.1896	PFA															AC004812.2	0.0606304	0.0627648			GPX2	628.157	1.63023	MeOH
PFA_GATTCGAGAGTC	11461	3867	4.67673	PFA															AC004816.1	0.111079	0.070606			GNAS	625.515	0.360667	MeOH
PFA_CGGCATCGTACT	14144	4303	5.88942	PFA															AC004816.2	0.0265421	0.0246532			SERPINE1	624.634	2.10283	MeOH
PFA_CGAAACTTTTTC	10671	3719	8.85578	PFA															AC004839.1	0.00758753	0			RPL15	624.336	0.380593	MeOH
PFA_CCGCCGATGTGG	12564	4265	6.38332	PFA															AC004846.2	0.0105381	0			ATRX	621.063	0.464815	MeOH
PFA_TGTGCGTCTCTG	18235	5644	2.46778	PFA															AC004884.1	0.00384635	0			ANKRD11	620.397	0.503153	MeOH
PFA_ATGCCCGAACCT	13198	3991	6.37218	PFA															AC004890.1	0.01311	0			ELOB	618.356	0.325679	MeOH
PFA_AGGCCGGCCTCG	15326	4452	7.14472	PFA															AC004890.2	0.00817564	0			YWHAB	617.095	0.378183	MeOH
PFA_CTGGCCACCCAT	12355	3633	9.0085	PFA															AC004908.3	0.00692057	0			RPS28	615.999	0.360844	MeOH
PFA_TAAGCCACTGGA	11303	3953	6.42307	PFA															AC004910.1	0.0119295	0			MLPH	615.137	0.489564	MeOH
PFA_TCCAACTCTGGG	11369	3549	7.69637	PFA															AC004917.1	0.00703574	0			CRIM1	610.96	0.474348	MeOH
PFA_GTCAATCGCGGT	10889	3859	6.51116	PFA															AC004918.1	0.220227	0.0866869			PCBP2	607.847	0.350518	MeOH
PFA_CTTTCCTGAGGA	11862	3900	8.15208	PFA															AC004918.3	0.00580203	0			CYB5B	607.734	0.648267	MeOH
PFA_GCCTCGATTCTT	11550	3961	5.26407	PFA															AC004923.1	0.00638731	0			AHNAK2	598.337	0.561772	MeOH
PFA_CGTCAAGTCCCT	12542	4340	5.79652	PFA															AC004943.2	0.0257165	0.0291494			TMBIM6	594.561	0.329774	MeOH
PFA_GTCAGGCCAGGC	11065	3525	6.51604	PFA															AC004948.1	0.00713131	0			FKBP1A	593.65	0.40028	MeOH
PFA_GCTTGATATTTT	11383	3923	3.637	PFA															AC004951.4	0.070224	0.0222454			ANP32B	588.851	0.415775	MeOH
PFA_GAGGCCTATGCG	13012	4180	7.47771	PFA															AC004967.1	0.0332687	0.0271758			CAPNS1	588.743	0.341739	MeOH
PFA_TCATTCAGTGAC	12473	3866	5.99695	PFA															AC004980.1	0.0285842	0.0379117			SERF2	587.966	0.342894	MeOH
PFA_CACATTTTTTCC	11071	4181	5.36537	PFA															AC004980.3	0.00708863	0			RPL34	583.024	0.427082	MeOH
PFA_CAATTCATGTCC	12326	4133	7.32598	PFA															AC004982.2	0.00677333	0.014103			RPL4	581.365	0.419604	MeOH
PFA_CAGACGCATTCG	10521	3438	8.61135	PFA															AC005005.2	0.0106352	0			FBL	576.391	0.423926	MeOH
PFA_TCGTCTGTACGA	12083	3985	7.12571	PFA															AC005014.2	0.007625	0			RPS2	575.261	0.380132	MeOH
PFA_GCGGCTCCTGGG	11265	3766	5.77896	PFA															AC005019.1	0.0690278	0			PGK1	574.579	0.401704	MeOH
PFA_CGATTACCCGAG	11440	3698	6.15385	PFA															AC005034.3	0.131463	0.0761325			RPS23	573.747	0.410907	MeOH
PFA_TTAGTTTATGAT	11717	3880	12.5885	PFA															AC005034.4	0.00838781	0			HMOX1	568.103	0.941647	MeOH
PFA_AACCGTCGGATC	12345	4057	5.78372	PFA															AC005034.5	0.00458981	0			MTATP6P1	567.765	0.607585	MeOH
PFA_TTGAGTTAACTT	11336	3674	7.11009	PFA															AC005037.1	0.0110831	0			GSR	564.836	0.455804	MeOH
PFA_CTTACAGACAGG	11264	3786	5.2468	PFA															AC005041.3	0.00862444	0			RPL31	561.783	0.391245	MeOH
PFA_CTTGCTCAGTTC	12140	4083	4.73641	PFA															AC005070.1	0.0115651	0			DST	556.566	0.884634	MeOH
PFA_AAACGAGCAAGT	11006	3492	8.64074	PFA															AC005076.1	0.0476485	0.0250025			LDHB	554.346	0.40548	MeOH
PFA_ACGAGCTGTTTC	11794	3445	6.5881	PFA															AC005077.4	0.0163189	0			TOP2A	553.759	2.20072	MeOH
PFA_CCAGCCAAGTTC	11581	3616	6.3466	PFA															AC005094.1	0.00413601	0			CAVIN1	552.669	0.511128	MeOH
PFA_TCCGCAGCCCCA	12696	4145	5.71046	PFA															AC005099.1	0.00774883	0			HNRNPU	551.479	0.406233	MeOH
PFA_TGTCCCCTAATG	14004	4363	6.82662	PFA															AC005154.1	0.116973	0.342016			GOLGB1	546.181	0.689942	MeOH
PFA_GTGTCGCGACCA	13193	4263	2.34215	PFA															AC005165.2	0.0147973	0			UBB	545.967	0.3884	MeOH
PFA_TAACTTATTGCA	10180	3354	10.5796	PFA															AC005225.5	0.00419912	0			ATP1B1	545.59	0.562979	MeOH
PFA_ATTTACCGCTGC	13233	4098	6.46112	PFA															AC005229.4	0.0524887	0.0471152			RPS15	545.542	0.339477	MeOH
PFA_AATCAGTTCTAC	10046	3447	9.70536	PFA															AC005253.1	0.00632363	0			PTMS	544.898	0.504796	MeOH
PFA_AAAGTCATTCCT	12092	4024	7.261	PFA															AC005256.1	0.0075753	0			LGALS1	539.667	0.492416	MeOH
PFA_TGCCGTGTTACA	13650	4164	6.45421	PFA															AC005261.1	0.0219098	0			CD63	538.179	0.457913	MeOH
PFA_GCACTCCCGCCC	13167	3756	4.98975	PFA															AC005261.2	0.405467	0.400937			RPL5	537.836	0.410321	MeOH
PFA_CCCTGGCATTGT	13226	4451	6.6838	PFA															AC005261.4	0.0300355	0.0586504			SPINT2	537.376	0.4981	MeOH
PFA_CCTAGAAGTACT	11422	4029	4.97286	PFA															AC005262.1	0.0108956	0			EIF3A	535.407	0.531088	MeOH
PFA_GTTCTTTTGTTT	10832	3884	5.20679	PFA															AC005288.1	0.0152656	0			VMP1	534.597	0.495412	MeOH
PFA_GACATCCGAGAT	10481	3224	7.72827	PFA															AC005306.1	0.0207983	0.0566991			ALDOA	532.289	0.440577	MeOH
PFA_CCGGAGCCTTTT	11560	3859	4.88754	PFA															AC005324.3	0.0136988	0.0364232			TSPAN3	531.087	0.441799	MeOH
PFA_TTTCTTGACGCG	10758	3583	10.857	PFA															AC005329.1	0.00960303	0			B2M	528.885	0.449584	MeOH
PFA_GCATTGAACATG	11586	4075	4.74711	PFA															AC005332.1	0.00877026	0			TAGLN2	528.188	0.453822	MeOH
PFA_TAGCTTTGACGC	13773	4099	5.22762	PFA															AC005332.6	0.0606366	0.0531946			RPL7A	527.389	0.503838	MeOH
PFA_ATCCGTCCTTGA	10838	3892	3.81067	PFA															AC005332.7	0.02505	0.0116621			EEF2	525.968	0.404105	MeOH
PFA_TCTATAGTGCCG	16053	4532	5.24513	PFA															AC005332.8	0.0439334	0.096234			KDELR1	522.079	0.452612	MeOH
PFA_ACGAACTTCGAA	9592	3352	7.89199	PFA															AC005332.9	0.17453	0.144174			CCND1	514.627	0.631953	MeOH
PFA_CTATATAAAAGC	11927	4055	5.26536	PFA															AC005363.2	0.0605496	0.0300666			COX7C	507.294	0.419463	MeOH
PFA_CATCAGTACGTA	10241	3465	6.39586	PFA															AC005393.1	0.0610629	0.0277501			CALR	506.511	0.47531	MeOH
PFA_TTGATCTATTGG	12952	4368	8.99475	PFA															AC005410.1	0.0112373	0			LMNA	502.605	0.490965	MeOH
PFA_ACTTTTAATTTT	10444	3879	7.19073	PFA															AC005412.1	0.011134	0			GCLM	490.158	0.505216	MeOH
PFA_GCCGTCATGTTG	10671	3957	7.60941	PFA															AC005412.2	0.00614832	0			ALDH3A1	490.137	0.974859	MeOH
PFA_ATGCATCTATAC	12825	4268	6.44834	PFA															AC005476.2	0.0142745	0			MORF4L1	488.727	0.433461	MeOH
PFA_ACAGTAGATTCG	11642	4030	9.35406	PFA															AC005498.2	0.0121787	0			EZR	487.19	0.554482	MeOH
PFA_AATGCCACGCCA	14558	4457	5.47465	PFA															AC005517.1	0.00860171	0			COX8A	485.221	0.433311	MeOH
PFA_ATGACGTTCCCG	11343	3819	5.50119	PFA															AC005520.2	0.010049	0			CTSB	484.279	0.915402	MeOH
PFA_CCTGAGATACGT	10735	3695	4.61109	PFA															AC005523.2	0.00887825	0			FASN	482.159	0.598416	MeOH
PFA_AGTGCACGACTA	12750	4059	5.38039	PFA															AC005534.2	0.0121381	0			AKAP9	481.831	0.637457	MeOH
PFA_CAACAGATATAG	11469	4125	5.69361	PFA															AC005550.2	0.046807	0			SNRPD2	479.276	0.455637	MeOH
PFA_CATTTGCTTTAG	11173	3838	6.87371	PFA															AC005562.1	0.00556653	0.0134508			ATP2A2	477.272	0.470482	MeOH
PFA_CCCATTACCGCC	11368	3906	5.30436	PFA															AC005609.4	0.0164498	0.0241907			TRIM28	477.183	0.538768	MeOH
PFA_GAAGAGTGTAGC	12667	4303	4.42883	PFA															AC005670.1	0.0165036	0			SRRM2	476.699	0.466951	MeOH
PFA_ATTTGGTAGCCA	10187	3532	6.3316	PFA															AC005674.2	0.00874216	0			HSPD1	473.726	0.417567	MeOH
PFA_CTATGTCTCCTT	11505	3915	7.85745	PFA															AC005696.1	0.00633522	0.0251253			CCT4	473.237	0.490031	MeOH
PFA_GGTATGGCTTGC	10923	3414	9.20077	PFA															AC005726.1	0.00515872	0			BPTF	470.655	0.51356	MeOH
PFA_CACTCGATCTAT	10225	3609	5.86797	PFA															AC005726.2	0.0253725	0.0902923			DDX5	469.059	0.410141	MeOH
PFA_TCATTTATGTTT	11162	3690	8.55581	PFA															AC005726.4	0.0489348	0.162526			DDX46	468.649	0.484068	MeOH
PFA_TTGGGTCCGACA	13250	4155	4.36226	PFA															AC005726.6	0.0187881	0			AMIGO2	466.212	0.61307	MeOH
PFA_ACTAGTCTATTG	10495	3582	6.1172	PFA															AC005759.1	0.0111597	0			S100A11	465.24	0.482912	MeOH
PFA_GATTACGGTGTC	11392	3664	6.19733	PFA															AC005785.2	0.00545865	0.0652893			PSMA4	465.069	0.441307	MeOH
PFA_AAAGGCCCAGTC	10381	3511	7.244	PFA															AC005786.1	0.011522	0			PEBP1	464.421	0.445498	MeOH
PFA_CCATGGAGTGTG	11690	3993	9.77759	PFA															AC005829.1	0.0482683	0.020174			SREK1	464.381	0.540556	MeOH
PFA_GATATGTACTTT	11648	4095	7.01408	PFA															AC005837.1	0.0189315	0			LDHA	464.148	0.471222	MeOH
PFA_CTTGTGATCAAA	10925	3619	8.02746	PFA															AC005839.1	0.0263333	0.114695			PAPPA	463.793	0.845686	MeOH
PFA_CCCATTCGCACA	11501	3701	6.14729	PFA															AC005840.1	0.0286644	0			ANXA4	463.543	0.712234	MeOH
PFA_GCCAGCTAAGCA	9910	3616	6.03431	PFA															AC005840.2	0.0118446	0			PSMA7	462.959	0.475936	MeOH
PFA_ACCCACGGTCCA	12623	3821	4.3492	PFA															AC005840.3	0.061456	0.0520234			UQCRQ	459.643	0.537692	MeOH
PFA_TTGAGTTCTTCA	10362	3348	6.65895	PFA															AC005912.1	0.0463417	0			ZFP36L1	457.812	0.763085	MeOH
PFA_ACGGGAAAAAGC	10024	3769	4.94812	PFA															AC005920.1	0.00612889	0			HNRNPA1	456.949	0.494424	MeOH
PFA_AAACTTTCATCC	9946	3377	7.80213	PFA															AC005921.2	0.010886	0.0321321			NPM1	456.245	0.486657	MeOH
PFA_AGCTTGTCTGCA	11262	3560	5.88705	PFA															AC005944.1	0.0360642	0.0182096			RPL26	455.185	0.398016	MeOH
PFA_GCCGGTCCAGTG	12240	3684	7.96569	PFA															AC005996.1	0.00725805	0			SLC3A2	454.431	0.55922	MeOH
PFA_TCCGCTACTGAG	12430	4340	4.49718	PFA															AC006001.3	0.128798	0.195073			SLC25A3	451.986	0.464761	MeOH
PFA_CATCGGGCTCGC	13015	4137	8.82059	PFA															AC006028.1	0.00837724	0			EIF3K	449.311	0.467213	MeOH
PFA_TTGCGTCAACTG	10504	3633	6.15956	PFA															AC006030.1	0.00880233	0			ACLY	448.689	0.570207	MeOH
PFA_ACTTCTACCGAT	9723	3379	6.11951	PFA															AC006058.1	0.279047	0.275611			BOD1L1	444.531	0.832146	MeOH
PFA_GCGACAGACCTC	11415	3426	6.75427	PFA															AC006058.3	0.0401546	0.0153818			CST3	444.195	0.568358	MeOH
PFA_CGAGTATTTCGC	9054	3122	7.6099	PFA															AC006058.4	0.0144377	0			AP2S1	444.02	0.468768	MeOH
PFA_ATCTGCTCGCAA	11397	3956	5.29087	PFA															AC006059.1	0.00954025	0			ACTB	442.666	0.4753	MeOH
PFA_CATTGCCCAGCC	11667	3788	6.0684	PFA															AC006064.4	0.190621	0.400161			PRPF38B	440.51	0.607704	MeOH
PFA_GCGGCCGTGTCC	16782	4785	4.35586	PFA															AC006077.2	0.0434822	0.0254807			RPS15A	440.38	0.427161	MeOH
PFA_TTAAACTCGCAC	9289	3055	6.38389	PFA															AC006116.8	0.00707759	0			CTNNB1	440.02	0.504757	MeOH
PFA_CGTACCCTTGTC	12208	3534	6.97903	PFA															AC006120.1	0.00975911	0			RBM39	436.593	0.493219	MeOH
PFA_TATCAATGGTCG	11504	3886	8.31015	PFA															AC006122.1	0.0105701	0			PSMB3	435.043	0.413057	MeOH
PFA_ACAGTTCCCCAA	9585	3171	6.43714	PFA															AC006141.1	0.0175583	0.591303			ITGB5	434.349	0.614212	MeOH
PFA_GACGAACCTAAT	10946	3831	6.18491	PFA															AC006157.1	0.0100721	0			DUSP4	432.888	0.640225	MeOH
PFA_CGTTATTGTATC	10207	3356	8.56275	PFA															AC006213.1	0.00834112	0			RAB5C	430.951	0.4691	MeOH
PFA_GTCGGGCCCCGT	11841	3464	8.21721	PFA															AC006213.4	0.0109338	0			CLTA	429.807	0.480822	MeOH
PFA_GAGACGTAAGGC	9841	3369	5.73112	PFA															AC006237.1	0.0155603	0			RPL36	428.508	0.500375	MeOH
PFA_GCGCGCTCTAAT	12463	3897	7.01276	PFA															AC006262.1	0.0203394	0.0419988			VIM	426.272	0.619301	MeOH
PFA_TAATTCATGGGC	11288	3833	8.55776	PFA															AC006262.2	0.015371	0			PNN	425.526	0.715599	MeOH
PFA_GCACCGCGCGTC	12031	4023	4.32217	PFA															AC006273.1	0.0843972	0.0962648			RNF213	423.304	0.599095	MeOH
PFA_TGCTTGGTATAG	14589	4636	8.76688	PFA															AC006329.1	0.0929501	0.0389765			RPL35A	415.649	0.532672	MeOH
PFA_GCCAGTGCCTAC	11214	3524	5.76957	PFA															AC006330.1	0.00655462	0.226374			YWHAE	411.897	0.478401	MeOH
PFA_TAGCCCTGCTTG	11350	3413	7.54185	PFA															AC006333.2	0.124885	0.0595395			DEK	411.335	0.601685	MeOH
PFA_TTTCATACTTGC	9460	3428	5.5814	PFA															AC006441.3	0.00723936	0			RPN2	409.718	0.563972	MeOH
PFA_CCCCAAAAACAA	9458	3529	5.58258	PFA															AC006445.1	0.0135294	0			CHP1	409.689	0.588582	MeOH
PFA_ACTAGACGACCT	11672	4088	5.37183	PFA															AC006445.2	0.0153247	0			HSPA9	405.039	0.498589	MeOH
PFA_CAAAGGACGAGT	9632	3545	4.95224	PFA															AC006449.2	0.0614922	0			PNISR	403.213	0.72527	MeOH
PFA_TCGAAGCTTTCG	10035	3632	6.21824	PFA															AC006449.3	0.0109813	0			PCBP1	401.796	0.44141	MeOH
PFA_TTATCCACCAGG	10934	3454	9.37443	PFA															AC006449.6	0.0438439	0.027096			SLTM	397.403	0.681088	MeOH
PFA_CACCCAAGAGAA	10245	3757	5.53441	PFA															AC006453.2	0.041286	0.0176817			ELF3	393.974	0.747577	MeOH
PFA_ACTCACTTAGTT	10034	3519	4.81363	PFA															AC006460.2	0.0130263	0			EIF1	392.839	0.532279	MeOH
PFA_TTAGGTCACTCC	11865	4037	3.45554	PFA															AC006461.1	0.00692676	0			CAST	391.698	0.661934	MeOH
PFA_GAACTTAAGCCA	9418	2991	6.32831	PFA															AC006463.2	0.00562918	0			C8orf4	391.648	0.773915	MeOH
PFA_GCCGCTAAGGAC	12803	4594	4.59267	PFA															AC006480.2	0.0226241	0.0765333			RRBP1	391.481	0.566456	MeOH
PFA_AGTGGATCCGCC	12555	3675	7.26404	PFA															AC006486.2	0.055978	0.0414756			SPP1	386.056	0.689096	MeOH
PFA_TGGCGATGTATC	12601	4369	3.05531	PFA															AC006504.5	0.0723203	0.156006			NME1	382.506	0.718933	MeOH
PFA_GTCATTCCTTGG	10486	3704	6.53252	PFA															AC006504.8	0.0646381	0.045298			JUP	381.333	0.716788	MeOH
PFA_GTCGACTTTCTT	9050	3395	5.35912	PFA															AC006509.1	0.00585157	0			EPN1	380.166	0.564828	MeOH
PFA_CAGTAGGATGTT	10194	3539	7.67118	PFA															AC006511.2	0.00520239	0			MTDH	379.529	0.684595	MeOH
PFA_ACAGGTGATCGG	11067	3903	7.28291	PFA															AC006511.3	0.180775	0.0721684			YWHAG	379.485	0.55855	MeOH
PFA_AAAAGGAGGGAT	9434	3525	6.61437	PFA															AC006534.1	0.0150782	0			BAZ1B	379.199	0.727304	MeOH
PFA_CGCCGTGAGGGA	13010	3854	5.5342	PFA															AC006538.1	0.0120308	0			EIF5A	379.187	0.602148	MeOH
PFA_TCACTTCTCGCT	9001	3096	5.88823	PFA															AC006547.1	0.00565828	0			PTGES3	378.857	0.561355	MeOH
PFA_GATCAATTCGTC	8670	2884	10.1845	PFA															AC006547.3	0.0085159	0			SOX4	376.315	1.21216	MeOH
PFA_CTTAGGCTTAGG	9724	3332	8.02139	PFA															AC006566.1	0.00426893	0			TGM2	375.182	1.28556	MeOH
PFA_ATCCTTCATTTG	10331	3771	8.05343	PFA															AC006927.1	0.00658221	0			CLTC	374.681	0.54152	MeOH
PFA_CTTCACGATAAC	8919	3153	7.38872	PFA															AC006946.2	0.0186236	0.0224161			ACTR2	374.671	0.500274	MeOH
PFA_ATGTGCTTCTAT	10675	3884	9.16159	PFA															AC006978.1	0.0145972	0.0810428			H3F3B	374.3	0.630355	MeOH
PFA_TAGTATCAGAAA	10431	4156	4.90845	PFA															AC007014.2	0.00680944	0			ATP5B	373.92	0.504793	MeOH
PFA_GTCACTCAGGCT	10077	3643	4.53508	PFA															AC007029.1	0.0165501	0			ABCC2	373.516	0.816211	MeOH
PFA_TGGAGATGATCC	11103	3450	7.97082	PFA															AC007032.1	0.0116786	0.0194333			UACA	373.307	1.10519	MeOH
PFA_AACGCAGGTTTT	9112	3074	7.78095	PFA															AC007038.2	0.0504577	0.0293056			RNF145	373.245	0.704298	MeOH
PFA_CCGTGCACGCCC	11164	3213	6.31494	PFA															AC007066.1	0.0145707	0			HNRNPH1	372.751	0.579615	MeOH
PFA_ACAAGCATGCAG	9718	3305	6.05063	PFA															AC007066.2	0.0461761	0.0550833			SYNE2	372.047	1.02965	MeOH
PFA_TAAACGTCTACG	9394	3061	10.2832	PFA															AC007114.1	0.0856714	0.0686191			ITGB1	371.711	0.591853	MeOH
PFA_TATTCACAAGCT	9695	3434	7.2099	PFA															AC007128.1	0.00492877	0			HSBP1	369.442	0.509195	MeOH
PFA_TTCGCAACGAAG	9797	3601	7.40022	PFA															AC007161.1	0.0052011	0			ZC3H13	367.405	0.665658	MeOH
PFA_TTTCGGGAATAG	9266	3445	6.09756	PFA															AC007182.2	0.0731976	0			NDUFA1	367.365	0.577244	MeOH
PFA_AATGGTAAGGGA	10147	3825	7.25338	PFA															AC007191.1	0.0197175	0.0250343			MT2A	366.474	1.0842	MeOH
PFA_CAGCACTCCCGA	10473	3334	6.76979	PFA															AC007228.2	0.0239258	0			PMEPA1	366.082	1.50926	MeOH
PFA_GACTCGACGGGT	8973	3519	4.1792	PFA															AC007229.1	0.0170591	0			EMC10	366.055	0.798864	MeOH
PFA_CCATCCCTTTTA	10142	3620	5.90613	PFA															AC007238.1	0.0533111	0			BDP1	363.984	0.885939	MeOH
PFA_ATTGTTGGCTCC	9797	3396	8.05349	PFA															AC007240.1	0.00684934	0.0835554			HDGF	363.977	0.53523	MeOH
PFA_TATAGCCTATTT	10967	3512	6.091	PFA															AC007250.1	0.00772996	0			SRSF11	363.324	0.706607	MeOH
PFA_CAAAATGCGGTT	8751	3300	8.8447	PFA															AC007255.1	0.0119957	0			TNFAIP2	361.904	1.00986	MeOH
PFA_TTTGTAGCTTAG	9530	3232	9.94753	PFA															AC007285.1	0.00641387	0			SLC7A11	361.848	0.844792	MeOH
PFA_GCTACTATGGAG	11097	3595	6.19987	PFA															AC007318.1	0.0139631	0			CCAR1	359.516	0.648288	MeOH
PFA_CTATTGATTATT	10629	3786	4.55358	PFA															AC007342.7	0.0129045	0			TSKU	358.913	0.731151	MeOH
PFA_TTACAAAGTCCA	9382	3511	7.39714	PFA															AC007365.1	0.00677453	0			RPL10	357.267	0.609988	MeOH
PFA_TCAGACGGGCTT	9649	3291	9.1823	PFA															AC007382.1	0.0187321	0.0403829			SLC7A5	356.122	0.780272	MeOH
PFA_CGCAGTCATGCA	9081	2991	8.45722	PFA															AC007383.1	0.00490263	0			TNFRSF1A	355.811	0.690728	MeOH
PFA_GATCTGTTTCGA	8724	3245	3.88583	PFA															AC007383.2	0.0198238	0			SNHG5	354.993	0.736912	MeOH
PFA_TCAACGTTGGGG	11187	3787	5.22928	PFA															AC007383.3	0.0062514	0			FAU	354.918	0.661643	MeOH
PFA_ACAGAAGACGTC	9823	3617	4.71343	PFA															AC007386.1	0.00610469	0			PPP2R1A	353.709	0.677246	MeOH
PFA_GGCACTGCAAGT	10632	3911	6.45222	PFA															AC007388.1	0.180771	0.244194			ERGIC1	353.464	0.651359	MeOH
PFA_AGGACAACATAA	10224	3438	7.19875	PFA															AC007389.2	0.00641339	0			HP1BP3	352.462	0.696884	MeOH
PFA_TGAGCAGGACGT	12086	3879	7.05775	PFA															AC007390.2	0.037053	0.0533307			RSL1D1	352.378	0.690777	MeOH
PFA_CTTCTGGACAGG	10445	3675	5.74438	PFA															AC007405.3	0.00425262	0			UQCR11	352.058	0.61379	MeOH
PFA_GTACTGAAGTGT	9676	3279	6.55229	PFA															AC007406.5	0.0668869	0.0190554			SFPQ	350.8	0.653647	MeOH
PFA_GCAATTCACTCA	8629	3094	6.50133	PFA															AC007448.3	0.0163798	0.0436142			NNMT	350.295	1.04768	MeOH
PFA_CCCCGGGCGTAC	11350	3861	5.44493	PFA															AC007485.2	0.0538805	0.0827761			RAB13	349.895	0.691308	MeOH
PFA_AGGAACAAGCCT	9900	3732	6.48485	PFA															AC007497.1	0.0119119	0			COX4I1	349.616	0.608625	MeOH
PFA_ACAGTATAGGGT	13771	4348	6.78237	PFA															AC007537.2	0.0231501	0			PFDN5	348.122	0.650365	MeOH
PFA_TTCGAATGCGAG	8094	2893	7.22758	PFA															AC007541.1	0.0466858	0			SMC4	347.561	1.15704	MeOH
PFA_CGTGTCTGCTCC	11241	3393	7.44596	PFA															AC007563.3	0.0111211	0			MRPL12	347.539	0.636183	MeOH
PFA_AAGTCTTTTTGG	8086	2873	10.2028	PFA															AC007566.1	0.00762332	0			VCP	346.437	0.548085	MeOH
PFA_GTTTTGACAGCT	8776	3039	8.29535	PFA															AC007611.1	0.0325898	0			PERP	346.169	0.572253	MeOH
PFA_TCACGATCAGCA	9152	3267	4.75306	PFA															AC007613.1	0.0127129	0.0137864			ALDH3B1	346.128	0.645222	MeOH
PFA_AACCTATCGGCT	9944	3639	5.179	PFA															AC007663.3	0.00710352	0			IGFL2-AS1	343.371	1.12976	MeOH
PFA_ACCATGGTTCTA	11008	3880	6.87682	PFA															AC007666.1	0.0040354	0			COL7A1	340.691	1.09291	MeOH
PFA_TAGGGGAACCTT	10722	3642	7.40533	PFA															AC007673.1	0.0318471	0			PPP1CA	340.456	0.702267	MeOH
PFA_TGCTTATAACTA	10465	3667	6.23029	PFA															AC007683.1	0.0330913	0.0267019			GRN	339.521	0.805923	MeOH
PFA_TGTTGCAGCTTG	10178	3622	4.7357	PFA															AC007685.1	0.00761589	0			BLVRB	339.435	0.630793	MeOH
PFA_TAACGCGCCGCC	8823	3100	5.98436	PFA															AC007686.1	0.036437	0			GPX4	339.34	0.649847	MeOH
PFA_TCCACTAACTGG	9083	3356	8.47738	PFA															AC007688.1	0.244135	0.0349489			CCT6A	338.71	0.62674	MeOH
PFA_GAACAGTGAAAC	7939	3019	5.88235	PFA															AC007773.1	0.0313059	0.0363751			RPL41	338.434	0.6287	MeOH
PFA_GCGTGATTCTAG	9862	3300	9.65321	PFA															AC007842.1	0.0173774	0.1377			LTBR	337.926	0.611612	MeOH
PFA_GATCCACTCCCG	9784	3308	4.58913	PFA															AC007906.2	0.00883387	0.0132611			THOC2	337.814	0.797944	MeOH
PFA_CTGTCAAGCGTT	8305	3074	6.22517	PFA															AC007938.3	0.00718486	0.0228466			BAX	337.567	0.622773	MeOH
PFA_GCGAACTGTTGC	9869	3181	4.18482	PFA															AC007969.1	0.194845	0.0463623			HMGA1	337.452	0.736905	MeOH
PFA_GACGGAGCGCAG	9283	3183	8.04697	PFA															AC007996.1	0.0705428	0.0771107			GLS	337.165	0.993304	MeOH
PFA_CGACACACCATG	9549	3165	6.72322	PFA															AC008014.1	0.0137956	0			NACA	337.052	0.670367	MeOH
PFA_TATATTCACGAA	9617	3541	6.5405	PFA															AC008021.1	0.234225	0.0247462			MBOAT7	336.145	0.678863	MeOH
PFA_GTGACGTCCACT	10964	3595	4.82488	PFA															AC008026.1	0.0117161	0			ANXA5	335.478	0.726508	MeOH
PFA_TATCGGAGGCGC	9863	3409	5.90084	PFA															AC008026.2	0.0312052	0			ROCK2	333.866	0.829719	MeOH
PFA_CGAAACACCACT	8358	2859	10.3015	PFA															AC008035.1	0.0253937	0.0263984			PDIA4	332.408	0.710578	MeOH
PFA_GGTTAGATACCA	9646	3650	5.56707	PFA															AC008038.1	0.33359	0.297038			CD24	332.107	0.903048	MeOH
PFA_TCGATGCCCAAT	8682	3049	4.88367	PFA															AC008040.5	0.024557	0			CD44	331.362	0.776481	MeOH
PFA_GACGGTGACGCT	9431	3163	7.67681	PFA															AC008083.3	0.0720451	0.0242623			LITAF	331.229	0.675979	MeOH
PFA_CGTTCCGAGTCC	9455	3422	7.04389	PFA															AC008105.1	0.0351458	0.0504988			FUS	329.902	0.631074	MeOH
PFA_GGCCAGGTTAAT	9290	3063	7.96555	PFA															AC008105.2	0.0462144	0.032246			CDC25B	329.808	0.937024	MeOH
PFA_TGCAATTCTCAG	9726	3419	7.8758	PFA															AC008105.3	0.061598	0.221011			NKTR	329.559	0.736927	MeOH
PFA_TGTAGTAACAAT	9756	3330	7.75933	PFA															AC008115.3	0.00675676	0			ACTN1	328.888	0.608822	MeOH
PFA_CGCCGTCGTTGG	12875	3860	7.41748	PFA															AC008124.1	0.0449913	0.0585719			ITM2B	328.631	0.818172	MeOH
PFA_AGTGTCCGCGTG	11956	3656	6.18936	PFA															AC008155.1	0.00783877	0			GABPB1-AS1	328.03	1.05915	MeOH
PFA_ATGTAACGATAC	8474	3241	5.06254	PFA															AC008264.2	0.0628151	0			PDLIM5	326.546	1.07534	MeOH
PFA_GATGAAACTGTC	8821	3444	5.50958	PFA															AC008280.3	0.0116721	0			SLC38A2	326.058	0.794798	MeOH
PFA_AATGCGTACTAT	9009	3237	6.02731	PFA															AC008379.1	0.0228204	0			PPIG	325.396	0.790271	MeOH
PFA_AGCCTGCCCGGG	10660	3295	6.9137	PFA															AC008392.1	0.00849311	0			PDIA6	323.704	0.64962	MeOH
PFA_AAGCGGAGTCTT	8777	3367	4.34089	PFA															AC008393.1	0.0288432	0.0198811			PSMB7	323.133	0.697201	MeOH
PFA_CGGCAGCTACCA	9188	3022	5.51807	PFA															AC008403.3	0.0406742	0			FN1	322.448	2.72805	MeOH
PFA_AAAATGATTAGA	7901	3055	10.8341	PFA															AC008427.1	0.0119225	0			GABARAP	322.103	0.578056	MeOH
PFA_GATTAAAGAGTT	8045	3198	11.3238	PFA															AC008429.1	0.0339496	0.0445412			LASP1	321.993	0.615136	MeOH
PFA_CTCGTCTCTTTA	9065	3193	6.7733	PFA															AC008429.2	0.00433526	0			FLNB	321.791	0.65603	MeOH
PFA_ACGCTCTCCACT	10093	3375	7.67859	PFA															AC008440.2	0.0224312	0			SSRP1	320.27	0.86028	MeOH
PFA_AAGTACCCAGCG	8580	3069	6.6317	PFA															AC008443.1	0.110203	0.152437			TIMP2	319.471	0.796318	MeOH
PFA_AAATAACGCTAC	8615	3209	7.75392	PFA															AC008443.5	0.177485	0.102871			TMED9	319.425	0.641914	MeOH
PFA_CAATATCGGGAT	8777	3365	11.5529	PFA															AC008481.1	0.00907854	0			PTP4A1	319.294	0.847746	MeOH
PFA_CCGGCGACTAGG	8896	3317	6.16007	PFA															AC008536.3	0.0260902	0.042269			CMIP	319.083	0.797348	MeOH
PFA_CACGTCTTCCCG	10161	3493	4.9503	PFA															AC008537.3	0.0265071	0			TALDO1	318.36	0.751439	MeOH
PFA_ACCACATCCCGG	9611	3199	6.62782	PFA															AC008555.8	0.0375181	0.0192031			AGR2	317.675	1.89003	MeOH
PFA_CTGTGCGGAGAG	9885	3465	5.72585	PFA															AC008560.1	0.0453457	0.0125034			OAZ1	316.494	0.672014	MeOH
PFA_CACGGTAGTTAC	9647	3546	5.97077	PFA															AC008575.2	0.011539	0			CALM1	316.025	0.732922	MeOH
PFA_TCAGATCGAAGT	8439	3057	5.87747	PFA															AC008592.3	0.00702153	0			METAP2	315.676	0.647621	MeOH
PFA_TGGCGCACTTCA	10235	3408	5.75476	PFA															AC008608.2	0.0870471	0.0632977			LBH	315.64	1.41883	MeOH
PFA_AGATGTTACTCG	9726	3775	5.21283	PFA															AC008610.1	0.0793097	0.0507845			CRTAP	315.38	0.671331	MeOH
PFA_GAGTGCTGCATG	9328	3414	6.3572	PFA															AC008622.2	0.00466427	0.0159134			CCT3	314.986	0.577685	MeOH
PFA_ATCACCGTAGCT	8927	3085	7.80777	PFA															AC008649.1	0.00683311	0.0120438			FAM50A	314.329	0.645513	MeOH
PFA_AGAGGTGGCCCA	12050	4093	4.94606	PFA															AC008655.2	0.00868723	0			TPM2	313.974	0.70309	MeOH
PFA_TCCCTTGTGGCG	9067	3431	9.14305	PFA															AC008669.1	0.0163813	0			PFKFB3	313.266	0.747643	MeOH
PFA_GTGGTTTGTCGT	10862	3786	6.50893	PFA															AC008677.2	0.0650604	0.0336568			TPR	313.171	0.598834	MeOH
PFA_AGGTCTCAGTCC	9171	3034	7.61095	PFA															AC008686.1	0.00912634	0.0195677			RPSA	311.821	0.564471	MeOH
PFA_ATGCTGCATTAC	9233	3092	7.0183	PFA															AC008691.1	0.0229201	0			PRPF40A	311.721	0.68662	MeOH
PFA_GATATCCGGTGC	8167	2876	8.27721	PFA															AC008703.1	0.0831836	0.0445593			CAMK2N1	311.68	1.00831	MeOH
PFA_CACTCGCTTTCC	8631	3404	6.91693	PFA															AC008725.1	0.00652595	0			CALU	310.125	0.634421	MeOH
PFA_GCGCCCAGGCAG	9947	3012	6.82618	PFA															AC008735.2	0.015804	0			APP	308.4	0.719625	MeOH
PFA_CCAGGCGGTGGT	9462	3405	7.54597	PFA															AC008736.1	0.020751	0			RPL24	307.732	0.644072	MeOH
PFA_CAGATCTCTGTG	8567	3133	6.39664	PFA															AC008741.2	0.0261856	0.166309			MYO10	307.507	0.837127	MeOH
PFA_AATTTCTGGCTG	7825	2993	4.89457	PFA															AC008747.1	0.0260131	0			PPIB	307.477	0.847076	MeOH
PFA_TTGGAATACCGG	9066	3380	5.61438	PFA															AC008753.1	0.158884	0.0313081			NCOR1	306.457	0.779417	MeOH
PFA_CTAAGCACTAAT	8157	2887	13.2034	PFA															AC008764.6	0.0370834	0.0525057			BEX3	305.56	0.601429	MeOH
PFA_TTTTGGAATAAC	8590	3468	4.42375	PFA															AC008764.8	0.00822485	0.0171258			ROMO1	303.919	0.709182	MeOH
PFA_CACCTGGCGTAC	8685	3120	5.91825	PFA															AC008771.1	0.090657	0.0503062			SUPT5H	302.853	0.754455	MeOH
PFA_TACGGAAACATA	8781	3355	2.43708	PFA															AC008802.1	0.0778558	0			CCDC88A	302.62	1.02113	MeOH
PFA_CTGAGTGACCCA	9799	3354	6.43943	PFA															AC008850.1	0.00515039	0.0114524			RABAC1	301.775	0.753407	MeOH
PFA_CGGATTTATGTT	8309	3085	7.69046	PFA															AC008870.2	0.0163681	0.0205363			GALNT1	300.052	0.871338	MeOH
PFA_CTTGAGTACTTC	8920	3177	6.72646	PFA															AC008894.2	0.00993603	0			NONO	299.941	0.705887	MeOH
PFA_GCCGTCAGGTTA	8192	2789	7.73926	PFA															AC008894.3	0.00579232	0			HNRNPK	298.372	0.71972	MeOH
PFA_CCATGTAATCTT	7476	3148	4.74853	PFA															AC008906.1	0.00696023	0.0320975			LRRFIP1	298.291	0.754638	MeOH
PFA_TGCTTATTCTAT	9866	3749	4.66248	PFA															AC008915.2	0.0903037	0.0373978			DDX3X	296.741	0.601884	MeOH
PFA_AACAGAGGCCTT	9573	3382	11.6369	PFA															AC008946.1	0.0140983	0			LIMCH1	296.132	0.861775	MeOH
PFA_AAAGCGAGTCGG	7795	3077	7.59461	PFA															AC008966.1	0.0520744	0.0441667			APRT	296.061	0.601739	MeOH
PFA_GATGCACATTTT	8284	3492	4.00773	PFA															AC008969.1	0.0170396	0.0343327			USP22	295.776	0.700156	MeOH
PFA_CGTAAACCTCTC	9247	3468	4.6826	PFA															AC008982.2	0.0095395	0.215386			RHOA	295.647	0.831391	MeOH
PFA_CCATAAACCGAA	8420	3225	5.4038	PFA															AC009005.1	0.10014	0.0573048			ACSL3	295.43	0.74886	MeOH
PFA_ACGGTCGCGCCT	11272	3644	4.34705	PFA															AC009041.2	0.00530307	0.0156439			GNB2	293.712	0.740067	MeOH
PFA_TGATGGCACGCT	9002	3071	7.5872	PFA															AC009054.2	0.00636277	0			RAN	293.428	0.697183	MeOH
PFA_AGCCATGAGCCA	9049	3428	9.94585	PFA															AC009061.2	0.028637	0.0562841			HNRNPUL1	292.369	0.672651	MeOH
PFA_GAGTGGTTTTAT	9003	3422	7.37532	PFA															AC009065.4	0.0441605	0.106141			TUBA1C	292.148	1.28916	MeOH
PFA_CCTGTGCCAGGT	9018	3153	6.28743	PFA															AC009084.3	0.00619586	0			EIF3B	292.083	0.795978	MeOH
PFA_TCGCACAGGTCT	10701	3982	3.35483	PFA															AC009090.1	0.0054772	0.0402374			RPS13	290.369	0.704058	MeOH
PFA_ACTTGATGTTTT	8483	3048	6.09454	PFA															AC009113.1	0.0235257	0.0142095			GRINA	289.992	0.649947	MeOH
PFA_GACTGCATAGCC	8696	2981	5.55428	PFA															AC009118.2	0.040381	0.0199217			SET	288.654	0.693723	MeOH
PFA_TTGCTGGGACCA	9309	3452	9.4747	PFA															AC009118.3	0.0278051	0.0353868			LENG8	288.472	1.01647	MeOH
PFA_AAGGGGTTTTAG	8771	3206	7.28537	PFA															AC009120.2	0.157494	0.152371			RAC1	288.259	0.782997	MeOH
PFA_GATCTCCAATCG	8142	3226	9.45714	PFA															AC009121.2	0.0209683	0			TCF25	287.659	0.889384	MeOH
PFA_ACTTCAATAGCA	8667	3122	6.18438	PFA															AC009126.1	0.0260268	0.0146069			DDX21	286.246	0.863593	MeOH
PFA_CTCAATCTGCGC	8370	3108	5.63919	PFA															AC009133.1	0.150962	0.381031			C14orf2	285.902	0.69061	MeOH
PFA_CCCGAAAGCGAG	7985	2845	6.86287	PFA															AC009133.4	0.0107938	0			MKI67	285.792	2.9058	MeOH
PFA_TGTTAGGGACGC	8911	2980	8.33801	PFA															AC009148.1	0.0102483	0.0249793			CHD3	285.354	0.945026	MeOH
PFA_CCCTCGGTCGGA	9281	3367	6.85271	PFA															AC009163.7	0.0113709	0			GRAMD1A	285.296	0.851397	MeOH
PFA_CCGATGCTCTTT	8692	3367	6.23562	PFA															AC009171.2	0.013293	0			RPL14	284.422	0.678483	MeOH
PFA_GCTCGGCGAGCG	7933	3083	5.49603	PFA															AC009220.1	0.0336653	0			HMGCS1	283.738	1.14403	MeOH
PFA_AGCCAAGTATTT	8652	3430	5.06241	PFA															AC009244.1	0.0064359	0			CD81	283.579	0.768849	MeOH
PFA_AGGCGGTACGCG	10048	3544	8.03145	PFA															AC009245.1	0.0179239	0			NPC2	283.506	0.907489	MeOH
PFA_GAGATTCGTAAA	7613	3108	5.12282	PFA															AC009275.1	0.363933	0.214551			DPP7	282.963	0.883273	MeOH
PFA_GAGCTTTGCTAT	8705	3421	4.9282	PFA															AC009283.1	0.0623964	0.105281			GPX1	282.308	0.684506	MeOH
PFA_CGGCGTACACAG	11487	3747	4.67485	PFA															AC009302.1	0.00615969	0			COX5A	281.552	0.733091	MeOH
PFA_CGACACCCTCTG	9975	3134	7.34837	PFA															AC009303.4	0.0216241	0			HNRNPC	281.389	0.723259	MeOH
PFA_TCGCCGCTGCAA	7538	2843	5.85036	PFA															AC009309.1	0.0414796	0.0320261			MLEC	281.198	0.742649	MeOH
PFA_ATCCTTCTGAAC	8471	3297	5.05253	PFA															AC009318.2	0.016133	0			PTPRF	280.981	0.758444	MeOH
PFA_ACGTCTAGATGG	9230	3362	5.16793	PFA															AC009362.1	0.146283	0.0197702			HNRNPM	280.941	0.674451	MeOH
PFA_GTATACGGCTCA	9906	3653	6.75348	PFA															AC009403.1	0.151417	0.162117			DPYSL2	280.839	0.688624	MeOH
PFA_GCAAAGTTTATC	6991	2829	4.74896	PFA															AC009403.2	0.0116835	0			COX6A1	280.223	0.810121	MeOH
PFA_TGGGTGGAGCGG	10076	3607	6.88765	PFA															AC009404.1	0.0188535	0.0977215			SCAF11	280.099	0.747778	MeOH
PFA_TAAGTGAGGCAC	10494	3637	5.89861	PFA															AC009407.1	0.00634939	0			ZNF207	279.26	0.734544	MeOH
PFA_CAGAGTGGAATT	8489	3085	7.10331	PFA															AC009413.1	0.00880241	0			ATP5G3	279.196	0.760374	MeOH
PFA_CTAAGGGAACTT	8584	3257	5.09087	PFA															AC009414.2	0.222511	0.206939			EEF1B2	278.133	0.808263	MeOH
PFA_GTTGGGCCCTCA	9339	3175	5.07549	PFA															AC009446.1	0.00493003	0			COTL1	277.2	0.938008	MeOH
PFA_CTTTCGACTAGT	7822	3079	5.52288	PFA															AC009501.1	0.0925301	0.170839			RPS4Y1	277.026	1.24394	MeOH
PFA_TCGGATCCTACT	8862	3694	5.82261	PFA															AC009506.1	0.0202527	0			MRPL28	276.856	0.739922	MeOH
PFA_AAGCATGACGGC	8288	3465	3.34218	PFA															AC009533.1	0.00638944	0.0153786			ETFB	276.652	0.904737	MeOH
PFA_AAATCCGGCATA	8309	3070	5.37971	PFA															AC009570.1	0.0133423	0			PON2	276.641	0.842706	MeOH
PFA_TAACGTCGGGCT	9773	3248	6.03704	PFA															AC009630.2	0.00813898	0			WNT7B	276.251	0.969883	MeOH
PFA_CCCTGTGCTGGT	9466	3611	6.62371	PFA															AC009690.2	0.00754659	0			NDUFAF8	275.789	0.767605	MeOH
PFA_CGAAAATCGAGC	6915	2910	6.95589	PFA															AC009779.2	0.0469906	0.034802			RPL23A	273.823	0.754719	MeOH
PFA_TGGAAGCAAGGG	8689	3422	5.97307	PFA															AC009779.4	0.0169143	0			GALNT10	273.712	0.880911	MeOH
PFA_TCGGGTATCCGT	9439	3625	3.44316	PFA															AC009802.1	0.00801374	0			ECH1	273.248	0.853583	MeOH
PFA_TAAATATTTAAT	8615	3371	5.20023	PFA															AC009812.1	0.0118201	0			SEC11A	273.026	0.664388	MeOH
PFA_GACTGTTCACAG	9186	3155	7.71827	PFA															AC009812.4	0.0060744	0			CBX3	272.924	0.736198	MeOH
PFA_GAAGTAACCGTT	8497	3492	2.60092	PFA															AC009831.1	0.0130451	0			MZT2B	272.899	0.847588	MeOH
PFA_GAGGCTCATTAC	9417	3460	4.19454	PFA															AC009831.2	0.011119	0			SSR4	272.22	0.825884	MeOH
PFA_AATCTCTTGGAG	8733	3147	6.76743	PFA															AC009852.2	0.0148752	0			2021-09-09	272.02	0.938031	MeOH
PFA_TGCTGTAGTGCA	10099	3540	6.22834	PFA															AC009878.1	0.050981	0.0553961			COX5B	271.997	0.81267	MeOH
PFA_CGGCCGTAACAC	9456	3168	4.98096	PFA															AC009948.1	0.0880646	0.123839			SDC1	271.665	0.834036	MeOH
PFA_TCCGCCCACATT	7776	2793	6.32716	PFA															AC009948.2	0.0258155	0.0216739			MYL12B	270.669	0.790632	MeOH
PFA_CCAACCGTGTAC	9417	3354	5.20336	PFA															AC009948.3	0.0042046	0			PSMC5	269.487	0.769231	MeOH
PFA_CCGGGTGCTGAT	9113	3187	5.93657	PFA															AC009948.4	0.0147189	0			TMOD3	269.416	0.86589	MeOH
PFA_AGGTGTCTCGCA	8611	3035	7.00267	PFA															AC009961.1	0.0220207	0.0583095			TFPI2	269.281	1.4072	MeOH
PFA_TTAGCTGCAGGC	8176	2904	8.85519	PFA															AC009961.3	0.0107723	0			CLU	268.058	1.14451	MeOH
PFA_GATTTTGTCTTT	7400	3072	4.56757	PFA															AC010095.1	0.0123547	0			WDR34	267.252	0.798259	MeOH
PFA_GGCGCCAAAATG	8149	2796	9.31403	PFA															AC010099.1	0.011532	0			GHITM	267.101	0.763112	MeOH
PFA_TGTCAACTGCGA	8400	2967	5.58333	PFA															AC010148.1	0.00580597	0.0150653			DYNC1H1	266.935	0.790464	MeOH
PFA_TACTGAGTCATT	9389	3317	7.96677	PFA															AC010168.2	0.0217033	0.0478933			LAPTM4A	266.238	0.810781	MeOH
PFA_AACTTGTGGCGA	8862	3390	3.74633	PFA															AC010186.2	0.0231573	0			U2SURP	265.918	0.745316	MeOH
PFA_GGAGGATCGACA	9717	3464	7.13183	PFA															AC010186.3	0.0115632	0.0217635			NDUFS6	265.865	0.821472	MeOH
PFA_GAGGCTCGCTAT	9963	3734	4.49664	PFA															AC010201.1	0.0146026	0			ACIN1	265.564	0.869694	MeOH
PFA_CACCATCGTACC	8659	3320	5.1969	PFA															AC010201.2	0.0123286	0			ILF3	264.696	0.850693	MeOH
PFA_GATCACTCTTAT	8223	2978	6.28724	PFA															AC010226.1	0.00519474	0			GNG11	263.992	0.914984	MeOH
PFA_TGGTGCCCCCCC	11938	3509	6.01441	PFA															AC010245.1	0.00376652	0			SPTBN1	263.915	0.725553	MeOH
PFA_TACTCGGAGGGC	8685	3131	5.13529	PFA															AC010245.2	0.0136083	0.0148118			PTOV1	263.765	0.773908	MeOH
PFA_AAGTCGATGTAA	6740	2506	7.74481	PFA															AC010271.2	0.0109982	0			PGRMC2	263.736	0.991846	MeOH
PFA_CGAGGTAGACCC	9178	3430	5.81826	PFA															AC010285.1	0.0217147	0			TOMM7	262.616	0.809516	MeOH
PFA_GTAGGAAGGCAG	8704	2989	10.1907	PFA															AC010323.2	0.00845757	0			EPHX1	262.406	1.15985	MeOH
PFA_ATACTCATTGAC	8296	3273	6.55738	PFA															AC010326.4	0.05275	0.155378			UQCRB	262.021	0.65626	MeOH
PFA_ACTTGAAGCAAA	6945	2666	7.37221	PFA															AC010327.5	0.0389009	0.0791145			PHPT1	261.777	0.712196	MeOH
PFA_CTTGAACCGAGT	7539	2781	8.05147	PFA															AC010331.1	0.0710583	0.0569983			LMAN2	261.748	0.898752	MeOH
PFA_GTTGACGCCTGA	10054	3714	5.23175	PFA															AC010343.1	0.181563	0.0515237			JADE1	261.647	1.1911	MeOH
PFA_CCCCGTAGAGCG	7804	2934	5.77909	PFA															AC010343.3	0.0047787	0			RDX	261.252	1.24176	MeOH
PFA_GTAAAGCGGTCT	8166	3319	4.23708	PFA															AC010359.1	0.0125049	0			TCEAL4	261.181	0.929313	MeOH
PFA_GGTACGGTGATT	10026	3807	5.64532	PFA															AC010422.3	0.0140051	0			SF1	261.144	0.91864	MeOH
PFA_CATCCGTAGTAC	8551	3355	8.82938	PFA															AC010468.1	0.0220452	0			CTTN	260.761	0.794837	MeOH
PFA_CCAACGCCTCCC	6897	2601	5.26316	PFA															AC010491.1	0.0214178	0.0297654			TGOLN2	260.043	0.78853	MeOH
PFA_TGGTTACCGTCG	9619	3309	6.41439	PFA															AC010503.1	0.00775904	0			TNS4	260.034	1.73551	MeOH
PFA_ATCTACTCGAGC	8337	3115	5.49358	PFA															AC010503.4	0.0178126	0.0158714			ARPC1B	259.362	0.825035	MeOH
PFA_CTGTGGGGAATA	8509	3259	7.35692	PFA															AC010519.1	0.0124813	0.175851			B4GALT1	259.289	0.823557	MeOH
PFA_AGACATTGGCAC	8746	3296	6.87171	PFA															AC010531.6	0.0952317	0.0977313			DBI	259.192	0.794368	MeOH
PFA_CGGACTTAATAT	8308	3082	7.34232	PFA															AC010542.2	0.00766068	0			C2orf82	258.818	1.20372	MeOH
PFA_GACCGAAGGACA	8302	2806	5.55288	PFA															AC010547.1	0.00977091	0			CALM3	258.728	0.91337	MeOH
PFA_AAGTGCAGTTGT	7729	3091	5.25294	PFA															AC010618.3	0.0240605	0.0476893			PRKDC	258.681	0.776746	MeOH
PFA_GCTTTATTAAGG	7648	3040	6.56381	PFA															AC010642.2	0.602674	0.310428			DUSP1	257.946	1.11852	MeOH
PFA_ACAACGATGCCT	8479	3192	4.31655	PFA															AC010654.1	0.00557567	0			TRMT112	257.327	0.869384	MeOH
PFA_TTGCGAACTTTA	7545	3148	8.25712	PFA															AC010655.1	0.00914089	0			RBM42	256.818	0.827492	MeOH
PFA_CGTCCAGGACAT	8240	3135	5.4733	PFA															AC010677.1	0.0271278	0			NDUFV1	255.102	0.802107	MeOH
PFA_AAGCGTGCAGTC	9859	3428	4.87879	PFA															AC010680.2	0.00924817	0			EPS8L2	254.7	1.1077	MeOH
PFA_CTAGGGCCAGGG	8738	3513	4.0856	PFA															AC010683.1	0.00511653	0			HM13	254.301	0.683737	MeOH
PFA_GCCATCGTTGCA	7994	2703	9.23192	PFA															AC010733.1	0.00810746	0			MAP3K20	253.844	1.00317	MeOH
PFA_GAATAACACTTT	7286	2709	7.9193	PFA															AC010761.1	0.0392624	0			FDFT1	253.538	0.914271	MeOH
PFA_GCATCGATAGTT	7457	2765	6.0346	PFA															AC010761.2	0.00729507	0			COPS9	253.089	0.810386	MeOH
PFA_ACATAAAATGTA	6587	2584	7.15045	PFA															AC010809.2	0.0255849	0.0481514			HACD3	252.619	0.920167	MeOH
PFA_ACTGTAGCCACA	8657	3021	4.35486	PFA															AC010864.1	0.0130201	0.0155508			SRSF3	252.382	0.908495	MeOH
PFA_GGTAAACGTTTC	7523	2918	6.67287	PFA															AC010883.1	0.0130959	0			RPL10A	252.251	0.814847	MeOH
PFA_CATCCTCGCGAA	7374	2832	6.36018	PFA															AC010889.1	0.00711673	0			TCOF1	252.24	1.1019	MeOH
PFA_AACAATGCAGAT	7525	3032	5.07641	PFA															AC010894.2	0.0480869	0.0174023			NSRP1	252.197	0.958963	MeOH
PFA_GGCGCTCAGGAC	8770	3045	7.37742	PFA															AC010913.1	0.136963	0.136404			JUND	252.19	0.945174	MeOH
PFA_TAAAATGCTGGT	7800	3012	6.33333	PFA															AC010969.2	0.106006	0.22701			FKBP2	252.162	0.924281	MeOH
PFA_ACTGTGTCTGTC	9011	2898	6.82499	PFA															AC010980.1	0.0137776	0			RHOC	251.677	0.814477	MeOH
PFA_ACGTACCCAGTA	9054	3518	6.15198	PFA															AC010997.4	0.00608335	0			FBXO22	251.344	1.06336	MeOH
PFA_TGCCTATTCATT	8827	3314	4.76946	PFA															AC010997.5	0.0362079	0			HNRNPD	250.837	0.885551	MeOH
PFA_TGTACTATCTGC	9668	3551	5.22342	PFA															AC010999.2	0.00722338	0			ANKRD12	250.692	1.16329	MeOH
PFA_GCGGACCCCCTA	8356	3021	7.45572	PFA															AC011290.2	0.0150282	0			SON	250.49	0.871199	MeOH
PFA_ACCATAAGCACT	8638	3259	7.02709	PFA															AC011445.2	0.342483	0.224426			LAMTOR4	249.534	0.829489	MeOH
PFA_TTTCTCGTACGG	7342	2893	7.64097	PFA															AC011446.1	0.0233426	0			SNRPB	249.128	0.860312	MeOH
PFA_CAGGGTCCACAG	9904	3443	10.0363	PFA															AC011455.2	0.0839662	0.0524966			PDE4D	249.023	1.01606	MeOH
PFA_CACATACTGCGC	8572	3261	4.84134	PFA															AC011462.4	0.0156118	0.0261013			PDIA3	248.929	0.698649	MeOH
PFA_CCGGAATATTTT	6119	2383	5.0335	PFA															AC011468.5	0.0183121	0			PA2G4	248.771	0.89421	MeOH
PFA_ACTTACTGTGCA	8083	3294	5.91365	PFA															AC011472.3	0.0131057	0			CNTN1	248.63	1.23433	MeOH
PFA_CGAAGTGTCACA	7408	2817	11.4201	PFA															AC011472.4	0.00749986	0			MORF4L2	248.497	0.754314	MeOH
PFA_TGCGAACCTTAC	8512	3192	8.51739	PFA															AC011476.1	0.0352225	0			HDLBP	248.328	0.703651	MeOH
PFA_GGGTTTTTCACA	7563	2918	8.15814	PFA															AC011476.3	0.00659937	0			CD46	248.164	0.925786	MeOH
PFA_GTTCTGATCTGA	7449	2722	6.20217	PFA															AC011477.1	0.0145879	0.0325632			PPDPF	247.907	0.793081	MeOH
PFA_CCTTTCGTTACG	6396	2412	5.62852	PFA															AC011481.1	0.0161108	0.0321018			KNOP1	247.844	1.11539	MeOH
PFA_AGGCCATGAAAC	7739	2837	6.03437	PFA															AC011487.3	0.0075019	0			TAX1BP1	247.303	0.810499	MeOH
PFA_TAAAGAGAACGT	7420	3112	2.04852	PFA															AC011495.1	0.117127	0			NEDD8	246.964	0.819528	MeOH
PFA_GTGCATCTATAG	8048	3168	3.49155	PFA															AC011497.2	0.0480561	0			SRSF2	246.531	0.967062	MeOH
PFA_CCATGTATCTGT	7519	2852	8.00638	PFA															AC011498.7	0.0344372	0.119916			ESF1	246.412	0.961939	MeOH
PFA_AACTGTGTGACT	8317	3392	4.4367	PFA															AC011506.1	0.00479334	0			DKK1	246.309	1.60737	MeOH
PFA_TTGTAAGAAGCT	6950	2885	4.35971	PFA															AC011511.1	0.0175117	0.0340788			WDR60	246.198	1.17288	MeOH
PFA_TCCTGACCCTTC	8206	3141	5.39849	PFA															AC011603.2	0.0928351	0.06388			JPT1	245.069	1.0149	MeOH
PFA_CCCCGCATAAAT	7434	3033	6.49718	PFA															AC011611.5	0.0242361	0.0119646			TFPI	244.889	1.99425	MeOH
PFA_ACGCATAACTCA	9021	3437	5.17681	PFA															AC011815.1	0.00903114	0			GCC2	244.601	1.19442	MeOH
PFA_TCGACAACCAAA	7394	2872	6.09954	PFA															AC011825.1	0.00606429	0			DAZAP2	244.031	0.927564	MeOH
PFA_CTGCTTAGTGAT	8853	3442	4.34881	PFA															AC011921.1	0.0174839	0			IGFBP7	243.931	1.59783	MeOH
PFA_CTACCTCGACAG	7437	2847	5.68778	PFA															AC011921.3	0.0127658	0			RABL6	243.73	0.906598	MeOH
PFA_GTGCAAATACGA	6952	2812	5.12083	PFA															AC011978.2	0.0284752	0.0201836			SF3B2	243.621	0.844022	MeOH
PFA_TGAGAAAACATC	6573	2428	7.18089	PFA															AC011979.1	0.0182314	0			GPRC5A	243.204	1.0803	MeOH
PFA_CATGTGGGAATT	7727	2997	7.15672	PFA															AC012065.5	0.0272135	0			COX6C	243.082	0.885814	MeOH
PFA_CCTCACTTAGCC	8277	3025	6.45161	PFA															AC012073.1	0.0228088	0.0454249			SREBF1	242.754	0.812059	MeOH
PFA_ACGCTGGAGCGG	6737	2646	4.9577	PFA															AC012146.1	0.358298	0.224425			PPM1G	242.714	0.888419	MeOH
PFA_ATGACCTGTTGC	7835	2952	5.1053	PFA															AC012158.1	0.00877966	0			VAT1	241.475	0.937406	MeOH
PFA_CAGTGGGAGTAG	8680	3478	5.14977	PFA															AC012181.2	0.00810851	0			HSPE1	240.536	0.841835	MeOH
PFA_GGGACATCTGGC	8591	3121	5.27296	PFA															AC012184.1	0.006602	0			NOP53	240.446	1.01697	MeOH
PFA_ATGACTGTTCGA	7816	3034	6.28199	PFA															AC012184.3	0.0101718	0			TUFM	240.365	0.855943	MeOH
PFA_TGGATCCGATCG	7482	2844	11.7883	PFA															AC012213.4	0.00626664	0			PSMA1	240.285	0.822715	MeOH
PFA_GCATTCTGTCCC	7506	3076	6.07514	PFA															AC012236.1	0.00743949	0			LAPTM4B	239.196	0.841677	MeOH
PFA_CACTAACGGATG	7344	3255	5.78704	PFA															AC012306.2	0.0112967	0			SLC25A5	239.195	0.755954	MeOH
PFA_ATGAGGAGCCCA	7667	3032	5.9867	PFA															AC012313.1	0.043405	0.0280892			ATP5G1	238.952	0.822989	MeOH
PFA_CCGTCATGCATG	7270	2856	5.37827	PFA															AC012313.3	0.0121268	0			ARPC5	238.632	0.879397	MeOH
PFA_ACTTCATCTGGG	7566	2889	7.11076	PFA															AC012354.2	0.033848	0.0196165			PRDX3	238.334	0.896546	MeOH
PFA_GGACCACTAAAG	8482	3232	3.76091	PFA															AC012360.3	0.0603582	0.0605486			MPRIP	238.227	0.938227	MeOH
PFA_CAGTCTTGATAA	7965	3192	4.39422	PFA															AC012409.1	0.0127362	0			ATP5J2	238.027	0.91412	MeOH
PFA_AGGTCCTACGCC	7632	2761	10.9539	PFA															AC012464.2	0.00686709	0			ZFAND5	237.887	0.89915	MeOH
PFA_ACAGGCACCCAA	7783	3014	5.40923	PFA															AC012467.2	0.0369496	0.042725			PGRMC1	237.477	0.895306	MeOH
PFA_CCATGGCATCGC	6679	2796	5.15047	PFA															AC012508.1	0.0126286	0			PUF60	237.458	0.951371	MeOH
PFA_GTTCGTCGCAAT	7169	2838	10.4059	PFA															AC012510.1	0.0465447	0.109891			USP8	236.669	0.86805	MeOH
PFA_TTATTCTAAATT	6279	2588	2.85077	PFA															AC012513.3	0.0258975	0.029498			ARL2	236.136	0.963352	MeOH
PFA_CTTGGTAGTAGC	7581	3214	3.85173	PFA															AC012615.1	0.0332269	0.0334631			H2AFY	235.884	0.889824	MeOH
PFA_TGTCAAGCTTAA	7279	2850	8.47644	PFA															AC012618.1	0.0350065	0.0143984			MAP2K2	235.821	0.855479	MeOH
PFA_GCGGGCTGGGTT	10979	3634	6.94963	PFA															AC012640.2	0.0391846	0.0169042			GPAA1	235.801	0.994439	MeOH
PFA_TGCGCTCGGTGG	9503	3666	5.05104	PFA															AC012640.4	0.0341347	0.0174286			SRC	235.18	0.815289	MeOH
PFA_GAATTGCGGGAC	5933	2330	6.74195	PFA															AC012671.1	0.00639324	0			ID1	234.929	1.51948	MeOH
PFA_TGACGAATAATA	7564	3022	8.0513	PFA															AC012676.1	0.0106234	0			TXNDC17	234.891	0.893556	MeOH
PFA_AGACACTCATAT	8697	3257	7.68081	PFA															AC012676.5	0.0152179	0.100688			PSMB6	234.804	0.974388	MeOH
PFA_GATAAATGCTTG	6657	2711	6.59456	PFA															AC013248.2	0.0559233	0			ATP6V0E1	234.376	0.819704	MeOH
PFA_ACAGTCGTACGC	9872	3260	5.39911	PFA															AC013356.1	0.0165484	0			WWTR1	234.141	1.01362	MeOH
PFA_GTTACCACCCGG	7153	2765	8.45799	PFA															AC013400.1	0.00988279	0			HSPH1	233.393	0.857948	MeOH
PFA_GTCGTGAGAACT	7080	2623	5.88983	PFA															AC013470.3	0.0158615	0			ARPC4	233.261	0.904921	MeOH
PFA_GGTCCATCTCCA	8017	2947	6.24922	PFA															AC013652.1	0.0564014	0			EIF2S3	233.234	0.911578	MeOH
PFA_ATAGTTCCGACC	7495	2967	6.01734	PFA															AC015674.1	0.00831024	0.0358531			BRD4	233.192	0.991947	MeOH
PFA_CGGAGCACCATG	7182	2856	5.12392	PFA															AC015689.1	0.00795976	0			TIMP1	233.109	1.21415	MeOH
PFA_GGCATTGACCAG	8763	3312	5.5004	PFA															AC015712.1	0.0258407	0.0313924			ECHS1	232.753	0.773859	MeOH
PFA_GCGTACGGACGC	5997	2172	9.78823	PFA															AC015712.2	0.0417208	0.0708942			ASAH1	232.648	1.12947	MeOH
PFA_AAGCGCTATGAA	6930	2640	4.0404	PFA															AC015712.6	0.00869349	0.0242944			PARK7	232.598	0.865032	MeOH
PFA_GGTAGCTTAATG	8023	3447	5.47177	PFA															AC015720.1	0.00791272	0			FAM213A	232.109	0.951957	MeOH
PFA_ATGTCGGCCCGC	6549	2559	5.10002	PFA															AC015726.1	0.0502847	0.0238157			ID3	231.799	1.44088	MeOH
PFA_TAATGTATCGTC	7310	2973	3.83037	PFA															AC015802.4	0.0117533	0.0173279			MPHOSPH8	231.637	1.21594	MeOH
PFA_ACCCCTATTGAA	6857	2849	7.80225	PFA															AC015802.6	0.0850536	0.0240319			ERH	230.617	0.871814	MeOH
PFA_TATACACCGTGA	8919	3500	3.90178	PFA															AC015813.1	0.161261	0.110905			NDUFB2	230.492	0.904062	MeOH
PFA_TGATAGACGTCT	6993	2855	4.0898	PFA															AC015813.2	0.00539322	0			PCNA	230.245	1.21453	MeOH
PFA_GGCCGGTCAATT	8526	2937	5.6533	PFA															AC015813.4	0.014108	0.0341457			CUTA	229.701	0.738764	MeOH
PFA_TTTACTGAGTCT	6764	2852	6.2537	PFA															AC015813.5	0.0101014	0			PPIA	229.438	0.817723	MeOH
PFA_GATATCGCGATG	6734	2497	8.04871	PFA															AC015813.6	0.124015	0.170095			SNHG19	229.112	1.27873	MeOH
PFA_CGGGCTGACATT	7330	2786	8.43111	PFA															AC015818.2	0.0231012	0			RSF1	228.834	0.950222	MeOH
PFA_GTATACAGGAGC	7347	2875	5.71662	PFA															AC015820.1	0.0124758	0			NPTN	228.76	0.950444	MeOH
PFA_TGCACTGTGTTT	9096	3247	3.86983	PFA															AC015849.3	0.0163043	0.0501784			CCNI	228.461	1.00992	MeOH
PFA_GTGCGGCGCTAA	7339	2491	9.42908	PFA															AC015849.6	0.00980677	0			ARID4B	228.274	1.26769	MeOH
PFA_CTGCGTGCATAA	7116	2801	5.4244	PFA															AC015871.3	0.019047	0.029317			MYO1C	228.184	0.767638	MeOH
PFA_CGGACTTCGAGA	5726	2418	4.43591	PFA															AC015911.4	0.00504333	0			RAB1A	227.949	0.966535	MeOH
PFA_TCCCAGTACAAA	7161	2924	6.11646	PFA															AC015912.3	0.304949	0.16973			RBBP6	227.724	1.14692	MeOH
PFA_TGTCCAACTTTG	7041	2788	8.16645	PFA															AC015917.2	0.0288503	0			HSPA5	227.671	1.05039	MeOH
PFA_CTGGCAGGGCGC	7612	2756	6.56858	PFA															AC015922.4	0.0427189	0.0561223			RCN2	227.545	0.959683	MeOH
PFA_GTATTCTACCGA	6453	2453	7.63986	PFA															AC015977.1	0.0129442	0			ATP5G2	226.741	0.854098	MeOH
PFA_TGGCAACCATCG	6832	2572	4.46429	PFA															AC015982.1	0.0761152	0.0188467			TIMM50	226.735	0.959801	MeOH
PFA_CGGAGGAGCTCT	7525	3085	4.86379	PFA															AC016027.1	0.0118643	0			RPL36AL	226.496	0.902119	MeOH
PFA_TATTATGGGTTG	7881	3034	8.66641	PFA															AC016065.1	0.0816498	0.0636232			RIF1	226.216	0.885714	MeOH
PFA_GAAAAAGCGGTT	6433	2625	7.19726	PFA															AC016205.1	0.026188	0			SQLE	226.152	0.979689	MeOH
PFA_AGAATAACAGGG	6714	2869	6.92583	PFA															AC016252.1	0.0124614	0.0349952			ANAPC11	226.016	0.999135	MeOH
PFA_GACTACTGCCGG	7072	2788	6.92873	PFA															AC016355.1	0.0150897	0			NUTF2	225.801	0.895755	MeOH
PFA_TACGGTATTTAT	8045	3360	3.31883	PFA															AC016394.1	0.0572184	0.0381985			DNM1	225.249	0.943865	MeOH
PFA_CTTAGTGGGCGG	6781	2849	6.09055	PFA															AC016590.3	0.0153191	0			ITGA3	224.706	0.845239	MeOH
PFA_GCGCCCACCGAG	6945	2485	7.78978	PFA															AC016638.1	0.00600095	0.0313394			POLR2G	224.661	1.01826	MeOH
PFA_TGCCCAAGATCG	7590	2886	6.44269	PFA															AC016687.1	0.0895107	0			DGKD	224.432	1.07376	MeOH
PFA_GCAAGTCTCTGC	6035	2449	5.00414	PFA															AC016700.2	0.017594	0			NDUFS5	224.266	0.924562	MeOH
PFA_TAGATCAAATAA	6995	2902	7.60543	PFA															AC016705.2	0.0318711	0.0565807			PSMC4	224.015	0.936618	MeOH
PFA_ATTAAAGGCTGG	6835	2893	5.98391	PFA															AC016712.1	0.0527942	0			SNRPA	223.939	1.05257	MeOH
PFA_ATAGAGACATGT	6655	2631	6.98723	PFA															AC016727.1	0.0331844	0.0178319			TUBA4A	223.858	1.4652	MeOH
PFA_GGTCCATTATAA	7989	2981	7.68557	PFA															AC016734.1	0.00928004	0			PTBP1	223.817	0.976651	MeOH
PFA_GTGAATGCTACA	6601	2830	8.42297	PFA															AC016737.1	0.0123182	0.0138612			NUCB1	223.77	0.981028	MeOH
PFA_ATCAAGCCGGAG	7458	3366	2.03808	PFA															AC016739.1	0.995545	0.235492			NDUFS8	223.717	0.853834	MeOH
PFA_ATATGATTCCTT	7422	2982	4.78308	PFA															AC016745.2	0.00845081	0.0621587			ANKRD26	223.462	1.17155	MeOH
PFA_GCAACGTCTATA	7372	2896	3.96093	PFA															AC016747.1	0.525466	0.373338			CAV1	223.422	1.09869	MeOH
PFA_AATCAGATGCAG	6060	2655	12.8548	PFA															AC016747.4	0.00784267	0			HMGN1	223.416	0.970859	MeOH
PFA_ATATATGCAATT	8067	3180	5.78902	PFA															AC016773.1	0.029512	0.029931			ARL6IP1	223.106	2.06222	MeOH
PFA_CATGCTCGGTTA	6035	2696	5.84921	PFA															AC016831.1	0.0209174	0.0527054			STT3B	223.016	0.850484	MeOH
PFA_ACTAGTAAGAAG	7029	3305	7.72514	PFA															AC016831.5	0.00442405	0.386454			SSR3	222.408	0.958162	MeOH
PFA_CTAGGTGGCTCG	7609	2905	7.46484	PFA															AC016839.1	0.00864711	0			TUBA1A	222.399	1.04758	MeOH
PFA_ATCATGAACGAA	5860	2640	4.47099	PFA															AC016876.1	0.121335	0.0626656			NAA38	222.047	1.08578	MeOH
PFA_TATAAGTTTTAC	7072	2647	5.62783	PFA															AC016876.2	0.378561	0.735782			SNRNP70	221.685	1.00738	MeOH
PFA_CCTAAAGGACCG	7052	2863	4.42428	PFA															AC016925.1	0.0130361	0			H2AFZ	221.27	1.08787	MeOH
PFA_CTTTAGGTATGC	6452	2839	4.24675	PFA															AC017007.3	0.0161274	0.0133499			NPEPPS	221.235	0.849514	MeOH
PFA_CCGTTCAAGAGC	7031	3007	4.49438	PFA															AC017033.1	0.0297792	0.0162211			SRRM1	220.76	1.00099	MeOH
PFA_TTCTGTACCTTT	6429	2692	4.4797	PFA															AC017083.2	0.0450187	0.0564839			RBM3	220.738	0.883637	MeOH
PFA_GTTACGTTGAAA	5754	2426	5.21376	PFA															AC017083.3	0.0251487	0			LAMA5	220.58	1.18398	MeOH
PFA_ATGGTACACCAG	7500	3046	7	PFA															AC017100.1	0.0119136	0.0149182			TM9SF3	220.51	1.01398	MeOH
PFA_AGGTGTGGAAGA	7235	2641	7.0076	PFA															AC017104.4	0.00597302	0			PRPF4B	220.365	0.920758	MeOH
PFA_GCTATCGCGTAG	6636	2831	4.65642	PFA															AC018362.1	0.0178278	0			NRCAM	219.639	0.939843	MeOH
PFA_TTTTTAACAAGC	5890	2431	6.89304	PFA															AC018362.2	0.00820503	0			RPS18	219.324	1.13871	MeOH
PFA_CCGACAACGGAA	6481	2710	8.50177	PFA															AC018413.1	0.0272835	0.0142722			XRCC5	219.159	0.829802	MeOH
PFA_AGGACGTATCCG	7949	3187	4.56661	PFA															AC018521.2	0.00656931	0			H1FX	219.134	0.986122	MeOH
PFA_GTTGCGAGTTGC	6570	2714	5.52511	PFA															AC018521.5	0.0834226	0.0512235			PRKAR1A	219.108	1.00102	MeOH
PFA_AACATCGAGATG	6208	2308	8.31186	PFA															AC018557.1	0.0706707	0.0228377			USF2	218.799	0.871736	MeOH
PFA_ACAGCACTAGGT	7385	2968	7.51523	PFA															AC018628.1	0.0258621	0.170231			MFGE8	218.652	1.47646	MeOH
PFA_TCGAGTACCAGG	6095	2447	5.08614	PFA															AC018629.1	0.097084	0.362159			GNG12	218.305	0.880323	MeOH
PFA_TACTTGGGATTA	7757	3232	7.76073	PFA															AC018638.5	0.00564326	0			IQGAP1	218.264	0.818816	MeOH
PFA_TGACCCGTAATC	7458	3068	4.53205	PFA															AC018638.6	0.0081668	0.0144078			DDX17	217.583	0.93492	MeOH
PFA_TGTAAAGACGTT	7675	3178	8.54723	PFA															AC018638.7	0.0203372	0.0146745			RBM47	216.864	1.17577	MeOH
PFA_GTTGCTGTTTCG	6760	2906	5.11834	PFA															AC018645.2	0.0549652	0.0796743			CHD4	216.659	0.933046	MeOH
PFA_TTCAGCTGGAAC	6189	2688	8.45048	PFA															AC018645.3	0.0575043	0.0743173			EIF6	216.527	0.824933	MeOH
PFA_GTGCTGTCCCGG	6995	2795	5.44675	PFA															AC018647.2	0.105928	0.139973			STOM	216.349	1.14046	MeOH
PFA_ATAGTCGACTTT	6767	2945	6.23615	PFA															AC018648.1	0.015024	0			C4orf48	216.014	1.15548	MeOH
PFA_TACTCCTCTCTC	6563	3027	10.5592	PFA															AC018695.6	0.00585039	0			DSG2	215.892	0.974058	MeOH
PFA_CGAGCGTCCGCG	5962	2281	5.46796	PFA															AC018754.1	0.0109244	0.0206054			PPP1CB	215.885	0.889145	MeOH
PFA_ACGCGATAGTAG	7279	2822	5.89367	PFA															AC018755.3	0.0139482	0.022668			GABRB3	215.685	1.02916	MeOH
PFA_CGCTTGAGAGTC	5825	2402	5.54506	PFA															AC018797.2	0.0166786	0			WWC1	215.629	1.15712	MeOH
PFA_AGTTCCTTGTCA	6271	2785	4.20985	PFA															AC018809.1	0.0246814	0.0256434			C11orf58	215.616	0.983647	MeOH
PFA_ATGAGTCCGAGG	7015	2778	10.0927	PFA															AC018816.1	0.0324693	0.0148942			METRN	215.278	0.978962	MeOH
PFA_CGCAGAAGTGGT	6760	2634	5.50296	PFA															AC018845.3	0.0113831	0			NDUFB1	215.202	0.922458	MeOH
PFA_GTGAGACGGAAT	7039	2993	4.43245	PFA															AC018868.1	0.0219305	0			PCYOX1	214.477	0.897478	MeOH
PFA_CGCATCAAAACG	5645	2286	7.93623	PFA															AC018926.2	0.0103551	0			MRPS7	214.243	0.86971	MeOH
PFA_CAATAAGTTGGG	6211	2408	8.66205	PFA															AC019068.1	0.0090969	0			TRAPPC1	214.116	0.936785	MeOH
PFA_CGGTACTGTAGC	6146	2443	3.69346	PFA															AC019080.1	0.0438257	0.0260953			ZFAS1	213.213	0.980365	MeOH
PFA_TACTCACATTGG	6264	2821	5.47573	PFA															AC019080.5	0.0159283	0			C19orf48	213.198	1.08627	MeOH
PFA_AACGGAACTTAT	6346	2972	8.38323	PFA															AC019129.1	0.026808	0			TTC3	213.089	1.12482	MeOH
PFA_GACTTCCTTACG	5560	2436	6.45683	PFA															AC019129.2	0.0136831	0			OST4	213.027	0.974981	MeOH
PFA_CTCTCTGTATCT	6995	3112	5.03217	PFA															AC019176.2	0.0118927	0			CYBA	212.875	0.978478	MeOH
PFA_CCAAAATGGGGG	5129	2187	7.97426	PFA															AC019205.2	0.0195349	0.0716247			MIR193BHG	212.789	1.17474	MeOH
PFA_GGGTAAGCTCGA	7024	2730	4.41344	PFA															AC019226.2	0.0086811	0			ZKSCAN1	212.574	1.1569	MeOH
PFA_AGCTGAAACCCA	6010	2608	6.93844	PFA															AC019294.2	0.0161374	0			SLC20A1	212.404	1.10646	MeOH
PFA_GCTGTGCAATAT	6744	2571	9.37129	PFA															AC020558.1	0.0133893	0			PTP4A2	212.394	0.976422	MeOH
PFA_CCGAAACTTTGG	5987	2325	6.96509	PFA															AC020571.1	0.00808934	0			TCEAL9	211.948	1.08418	MeOH
PFA_CACTCGGGCCGA	6222	2548	5.46448	PFA															AC020658.1	0.0226054	0.0148969			KHDRBS1	211.779	0.998829	MeOH
PFA_TGGGACATCACT	6549	2799	4.19911	PFA															AC020658.4	0.0090817	0			ARHGDIA	211.638	0.991984	MeOH
PFA_GGTTTTACGGAA	5931	2399	7.50295	PFA															AC020765.2	0.0684268	0			TMEM245	211.089	1.09669	MeOH
PFA_AACTATGTAAGT	6036	2516	8.11796	PFA															AC020891.4	0.00648834	0			CSRP1	210.99	0.939936	MeOH
PFA_ATACCACTCAGT	6899	2777	6.52268	PFA															AC020898.1	0.0211401	0			PTBP3	210.948	1.04853	MeOH
PFA_GCAGGTTCGCTG	6995	2991	6.51894	PFA															AC020899.1	0.0349051	0			AUP1	210.863	0.978214	MeOH
PFA_GGAAGTGGGGCA	7869	3243	5.40094	PFA															AC020909.3	0.00583456	0			CISD3	210.77	0.92558	MeOH
PFA_GAGCTTGGACCG	6076	2551	5.54641	PFA															AC020910.4	0.0471331	0			LAMTOR2	210.73	0.96637	MeOH
PFA_CTGAAGGTATAA	5600	2560	5.30357	PFA															AC020915.1	0.254863	0.267463			CSDE1	210.548	1.04841	MeOH
PFA_AGTATTGAGGCC	7566	2729	6.68781	PFA															AC020915.2	0.0060674	0			LARP1	210.007	0.894205	MeOH
PFA_GTAAAAAACACC	5084	2362	6.62864	PFA															AC020915.4	0.194596	0.150739			DYNLL1	209.947	1.22374	MeOH
PFA_TGCCTGCGTATG	7634	3214	4.84674	PFA															AC020916.1	0.294936	0.365985			AKT2	209.647	0.889291	MeOH
PFA_TTACCCTAAGCC	6371	2528	6.76503	PFA															AC020983.1	0.0121108	0			CACNG8	209.452	1.5834	MeOH
PFA_GCAATCCGCCTG	6062	2338	6.02112	PFA															AC021016.1	0.0117466	0			PSMD8	209.335	1.11824	MeOH
PFA_TTGCGAGAGGCG	7217	2743	5.91659	PFA															AC021016.2	0.0115332	0.0123908			ATF4	209.25	1.07665	MeOH
PFA_AGAATAACAGCT	6431	2703	5.16249	PFA															AC021054.1	0.0461565	0.0337961			NFIC	209.031	0.983425	MeOH
PFA_CACACCATCTCA	6983	2936	6.38694	PFA															AC021074.1	0.0342001	0.0290943			ETFA	208.981	1.04314	MeOH
PFA_ATATTATTCTAG	6077	2613	9.80747	PFA															AC021078.1	0.145187	0.488823			CHCHD2	208.981	1.04247	MeOH
PFA_AAGGCACTGCCA	6414	2592	4.58372	PFA															AC021092.1	0.0139418	0			SRSF9	208.879	0.840595	MeOH
PFA_TTGGAACCTTGA	6671	2617	6.53575	PFA															AC021097.1	0.0792895	0.0372401			UBXN4	208.836	1.00154	MeOH
PFA_TGCCGTGTCCGG	6378	2547	4.8291	PFA															AC021491.2	0.0064244	0			IRF2BP2	208.823	1.07967	MeOH
PFA_AAGTTCGTTCGC	5577	2357	4.51856	PFA															AC021723.1	0.0501632	0.0210939			MORC4	208.82	1.09904	MeOH
PFA_TGTGGTCCGCTG	7565	2948	7.41573	PFA															AC021851.1	0.0116479	0			TRIM56	208.452	1.17343	MeOH
PFA_CGGACGTGATCG	6358	2651	7.39226	PFA															AC022007.1	0.00758992	0.0196205			FSCN1	208.403	1.07238	MeOH
PFA_AATTGCGGCAAG	6088	2389	5.46978	PFA															AC022034.3	0.0147021	0			YIPF4	207.924	1.11047	MeOH
PFA_ACCGGGATGTCT	6585	2507	4.60137	PFA															AC022087.1	0.033932	0			CLIP1	207.672	1.06988	MeOH
PFA_GTCGAACACACT	5662	2354	6.78206	PFA															AC022098.1	0.00588876	0.0264568			COMMD4	207.653	0.967891	MeOH
PFA_GGGCTAGGACAT	6810	2484	8.25257	PFA															AC022098.4	0.00590173	0			PLS3	207.551	0.943471	MeOH
PFA_GTGGAAGCCTAA	6540	2706	5.50459	PFA															AC022107.1	0.0563181	0.168913			CLDN2	207.328	3.3441	MeOH
PFA_ATGAGTATAGTG	8330	3208	6.23049	PFA															AC022144.1	0.0259966	0.175056			DHCR24	207.199	1.1899	MeOH
PFA_GAAATGCGGTCG	6480	2377	7.83951	PFA															AC022149.1	0.0723423	0			ALCAM	207.024	1.14565	MeOH
PFA_ATGCTGCGGATT	5960	2308	5.43624	PFA															AC022167.2	0.0176988	0.0259384			MID1	206.823	1.04276	MeOH
PFA_GTATGCAAGTCA	5777	2551	5.95465	PFA															AC022182.3	0.0184402	0			TBCB	206.732	0.917692	MeOH
PFA_TCTAAGCCCTTG	6969	2957	6.04104	PFA															AC022211.2	0.0122117	0			SERBP1	206.713	1.00737	MeOH
PFA_TCACGTTAATAT	6745	2877	6.34544	PFA															AC022306.2	0.0206574	0			LAMB1	206.694	1.05918	MeOH
PFA_AGGTTGCAGGGG	7160	2699	7.19274	PFA															AC022306.3	0.00794348	0			PTGES	206.688	1.57299	MeOH
PFA_TTGTAAGCAGAA	5271	2278	7.03851	PFA															AC022400.3	0.0211388	0.059752			WDR1	206.684	0.921228	MeOH
PFA_AGTGACCTGGCA	6735	2819	4.46919	PFA															AC022400.7	0.267396	0.0178932			NORAD	206.467	1.06163	MeOH
PFA_ATGCAAAAGAAC	5242	2550	5.76116	PFA															AC022400.8	0.0205691	0.0270247			ALDH3A2	206.312	1.00623	MeOH
PFA_ACTATTCACGTC	5450	2346	7.33945	PFA															AC022413.1	0.0199257	0.0138498			NRP2	206.253	1.30156	MeOH
PFA_TAGAACCCATCC	6610	2721	4.19062	PFA															AC022431.1	0.199338	0			SMC6	206.21	1.03094	MeOH
PFA_GACCCAGAACAC	5349	2213	8.11367	PFA															AC022613.1	0.329027	0.323369			ARL4C	205.769	1.62219	MeOH
PFA_ATTAGACGCTGG	5767	2601	4.45639	PFA															AC022613.2	0.0092032	0.0185396			SRP14	205.732	0.937352	MeOH
PFA_ATTGAGTGGAGG	6785	2891	5.02579	PFA															AC022701.1	0.0306562	0			CCT7	205.321	0.994062	MeOH
PFA_CCTCAGTCTATA	6699	2604	6.74728	PFA															AC022733.2	0.0077358	0			RPS7	205.28	1.08751	MeOH
PFA_GTTGTTCATATT	5834	2335	7.91909	PFA															AC022762.2	0.0327085	0.0226183			APLP2	205.27	0.935622	MeOH
PFA_GACCCTCCAGAG	7246	2777	3.67099	PFA															AC022784.1	0.008112	0			SOD1	205.055	0.929785	MeOH
PFA_CAAGGGGCACCC	5936	2591	6.45216	PFA															AC022784.3	0.0420757	0.0189767			HINT1	204.783	1.04872	MeOH
PFA_GAATAAGGGGCC	5506	2090	8.20923	PFA															AC023024.2	0.00480505	0.0130792			UBL5	204.738	1.01136	MeOH
PFA_TCAACTATAAGT	5737	2727	4.93289	PFA															AC023043.1	0.0464976	0.0263311			REEP5	204.64	1.16982	MeOH
PFA_TCGGGGTGAAAA	5945	2511	5.9714	PFA															AC023055.1	0.0115689	0			MRPL20	204.473	1.00543	MeOH
PFA_CATGGACACACT	6157	2688	3.5082	PFA															AC023090.1	0.0519421	0.0188216			PHB	204.171	0.905834	MeOH
PFA_CTAGTCTTTCGA	5269	2483	4.74473	PFA															AC023157.3	0.0460461	0.0901969			RNH1	203.512	1.04315	MeOH
PFA_AGTTGTCGGGCG	5841	2614	4.91354	PFA															AC023232.1	0.023962	0			CPNE1	203.24	0.917712	MeOH
PFA_ATGTAGCGGAGT	6040	2362	7.33444	PFA															AC023283.1	0.0226804	0.0244337			IGF1R	203.086	0.997419	MeOH
PFA_GTGGGATTAGGA	7201	3016	3.37453	PFA															AC023424.2	0.0180184	0			ATP6AP2	203	1.16614	MeOH
PFA_CAGAAGGCCAGA	5726	2578	6.23472	PFA															AC023449.2	0.00492751	0			UPF2	202.96	1.27317	MeOH
PFA_TTAGGGATGAAA	5167	2196	8.39946	PFA															AC023509.3	0.00845599	0			PDCD5	202.772	1.14209	MeOH
PFA_GATACCGCCAAC	5078	2179	6.87278	PFA															AC023509.4	0.0167651	0.0347952			H2AFV	202.526	1.00267	MeOH
PFA_TCCGCTCAGTCG	5828	2620	4.63281	PFA															AC023512.1	0.0179383	0			KCNQ1OT1	202.353	1.87998	MeOH
PFA_TGGCTCACGTGA	5843	2395	6.00719	PFA															AC023632.2	0.0159072	0			DDX27	201.982	1.24942	MeOH
PFA_CGACACACGATA	6552	2822	5.12821	PFA															AC023632.6	0.0354915	0.017966			CHD9	201.571	1.41649	MeOH
PFA_TCAATGCGATAC	5444	2281	6.31888	PFA															AC023813.3	0.0194337	0.0102456			GDI2	201.49	0.929378	MeOH
PFA_AAGTCGTGTACA	6595	2680	6.74754	PFA															AC023906.1	0.178369	0.0203142			ZNF638	201.302	1.16353	MeOH
PFA_CCACATACCACA	6042	2668	24.5614	PFA															AC023906.3	0.00486923	0			GPATCH4	201.188	1.47457	MeOH
PFA_TAGATTCCGGAG	5416	2267	3.69276	PFA															AC023908.3	0.0203875	0			ATOX1	201.181	0.940333	MeOH
PFA_TTGAGGTACGAC	5133	2172	9.29281	PFA															AC024060.1	0.067182	0.0360751			BSG	201.083	0.904826	MeOH
PFA_CCACAGTGGGGC	6002	2305	6.88104	PFA															AC024075.1	0.00671332	0.089991			2021-09-02	201.066	0.917965	MeOH
PFA_GCGCAGTCGGGA	5588	2270	7.17609	PFA															AC024075.2	0.0798624	0.0632806			NDUFB9	200.915	1.0379	MeOH
PFA_GGTGGGTGCATG	7465	2970	7.26055	PFA															AC024220.1	0.00961382	0			PRPF8	200.608	0.969237	MeOH
PFA_CTCCTAGGTTGA	5606	2415	7.42062	PFA															AC024257.3	0.012803	0			STOML2	200.383	0.934923	MeOH
PFA_TCACGTTAGATG	5419	2387	7.49216	PFA															AC024293.1	0.509074	0.204577			FDPS	200.107	1.28514	MeOH
PFA_CTATCGAGACCG	4913	2138	6.41156	PFA															AC024451.1	0.00866956	0			CCND3	199.914	1.35729	MeOH
PFA_CTTGCGAACTGT	5249	2406	5.54391	PFA															AC024451.4	0.0146772	0.0275061			TP53	199.881	1.08811	MeOH
PFA_AAAAAGGTTCCC	4790	2178	10.2296	PFA															AC024619.4	0.023559	0			NDUFB10	199.793	1.07112	MeOH
PFA_GAATGTCAGTAA	5300	2291	5.79245	PFA															AC024896.1	0.00973494	0			BCAT2	199.756	1.08745	MeOH
PFA_TCGGGACCTGAA	5631	2286	9.07476	PFA															AC024940.2	0.0466218	0.0175465			ARGLU1	199.51	1.5958	MeOH
PFA_AGTCGATGCTAA	5352	2179	6.33408	PFA															AC024940.5	0.0112305	0			UBE2Z	199.364	1.16094	MeOH
PFA_TATTCACTACAC	6095	2454	8.61362	PFA															AC025034.1	0.0053355	0			EDN1	199.274	1.57292	MeOH
PFA_ATTTACTAGCTT	5137	2411	7.16371	PFA															AC025048.2	0.0105897	0.012037			YME1L1	199.036	0.928098	MeOH
PFA_CAGTTTGAAGTT	4909	2429	4.35934	PFA															AC025048.4	0.00998949	0.0158978			ARPC2	198.943	0.934196	MeOH
PFA_TGATGGAAGCAG	6459	2727	6.549	PFA															AC025062.1	0.0144832	0			TAF10	198.729	1.01418	MeOH
PFA_GACATGAATAAC	5003	2384	3.87767	PFA															AC025164.2	0.126418	0.0658584			IDH1	198.651	1.11773	MeOH
PFA_CGGTGCATTTAC	6429	2785	4.66636	PFA															AC025165.2	0.00738671	0			CEP290	198.607	1.60873	MeOH
PFA_GTACCCGAGTGT	5589	2214	6.94221	PFA															AC025165.5	0.00471787	0			RPL22	198.14	1.13085	MeOH
PFA_TTATTGGTGTAA	5274	2271	13.9363	PFA															AC025166.1	0.011603	0.0110616			PSMD7	197.89	1.08408	MeOH
PFA_TAGAAAATGGAT	5489	2349	9.41884	PFA															AC025171.1	0.0316941	0.0832946			NEMF	197.675	0.93637	MeOH
PFA_TGCGTGAGGCCA	6975	2709	5.2043	PFA															AC025171.2	0.0159557	0.0587826			MGEA5	197.494	1.1701	MeOH
PFA_GGAAGTATTTGA	5717	2163	8.2036	PFA															AC025171.4	0.00960982	0.0503858			PRKCSH	197.49	0.855404	MeOH
PFA_TTGTATCGACGA	5493	2366	4.62407	PFA															AC025181.1	0.0262217	0			MLF2	197.267	1.16358	MeOH
PFA_CATTAAGAATAA	4806	2165	6.76238	PFA															AC025181.2	0.0241877	0.042679			ACP1	197.223	1.06955	MeOH
PFA_CCTGTACTACTG	6792	2853	6.25736	PFA															AC025183.1	0.00893354	0			PSMD2	196.9	0.921158	MeOH
PFA_AGGCTAGTTTAA	5970	2634	5.74539	PFA															AC025198.1	0.00880867	0.00970434			TRIR	196.854	0.959394	MeOH
PFA_GGTGAACCTACC	5688	2358	7.68284	PFA															AC025259.3	0.00798311	0			LRPPRC	196.737	0.965	MeOH
PFA_GAATGCTCGCTG	4784	2127	8.52843	PFA															AC025265.1	0.0103647	0			HELLS	196.482	1.56538	MeOH
PFA_GCAAGTCCATTA	4826	1968	7.62536	PFA															AC025423.4	0.0207547	0			ARFGAP1	196.459	1.13061	MeOH
PFA_TTGCTGACTGGA	5151	2287	4.98932	PFA															AC025449.1	0.0244187	0.0607343			PABPC4	196.356	1.15279	MeOH
PFA_TGGGCGCAGCCT	6729	2587	4.48804	PFA															AC025459.1	0.00677761	0			EPAS1	196.313	1.30021	MeOH
PFA_AGCAAAAGTCCA	4776	2071	5.42295	PFA															AC025594.2	0.0123164	0			CHMP3	196.118	0.99277	MeOH
PFA_TGGCTTGCAACA	6098	2524	7.33027	PFA															AC025682.1	0.0212383	0			RB1CC1	195.334	1.09218	MeOH
PFA_AAGGGTCGATCA	5406	2261	6.10433	PFA															AC025750.1	0.0070334	0			TSPAN4	195.333	1.16212	MeOH
PFA_TCTCCGATAGTA	5215	2299	6.1745	PFA															AC025750.2	0.0594873	0			NOP10	194.003	0.918615	MeOH
PFA_GAATAAGGGCCA	5480	2468	3.24818	PFA															AC026124.2	0.00556284	0			MRPS34	193.77	1.15244	MeOH
PFA_GATATTGGCGAT	5146	2234	6.84026	PFA															AC026191.1	0.0108637	0			DNAJA1	193.672	1.04149	MeOH
PFA_GATATGTCAATG	4732	2244	7.43872	PFA															AC026202.2	0.00460977	0			SCAND1	193.238	1.01494	MeOH
PFA_GATCTTAAATGA	4777	2265	6.02889	PFA															AC026250.1	0.00913225	0.0138683			TOMM40	193.199	0.891733	MeOH
PFA_CTCCTATGCTGG	5810	2614	5.69707	PFA															AC026254.2	0.00895386	0			ATP2B1	193.022	1.24086	MeOH
PFA_GATTGCGGGAAA	5133	2387	6.42899	PFA															AC026254.4	0.00700238	0			CAPN2	192.681	1.16623	MeOH
PFA_CGTATTTCACGG	5631	2423	5.61179	PFA															AC026271.1	0.0566531	0			TRA2B	192.674	1.08639	MeOH
PFA_TGGAGCATTGAG	5338	2151	7.98052	PFA															AC026271.4	0.00540643	0.017902			MYH9	192.658	0.988968	MeOH
PFA_GGGGCGAACCCA	7857	2714	5.84192	PFA															AC026304.1	0.074619	0.0130543			NME4	192.623	1.01352	MeOH
PFA_AGTATTTCAGAA	5011	2275	6.34604	PFA															AC026333.4	0.00788022	0.0173186			SARAF	192.593	1.04006	MeOH
PFA_GATCACCCTGGC	5402	2461	5.20178	PFA															AC026356.2	0.0116138	0.162727			KIF5B	192.071	1.21769	MeOH
PFA_CCGCACCATGTG	5540	2457	5.66787	PFA															AC026362.1	0.00880954	0			HNRNPF	191.889	0.947435	MeOH
PFA_TCTGCGGCGTAA	5883	2434	6.85025	PFA															AC026366.1	0.0170067	0			BTF3	191.857	1.11987	MeOH
PFA_TTTATCTCTGCC	5408	2423	3.30991	PFA															AC026367.2	0.00740133	0			DOCK5	191.633	1.14189	MeOH
PFA_CCAGTGACACGA	4944	2193	7.50405	PFA															AC026401.3	0.0868627	0.0884141			UBE2G2	191.562	1.37116	MeOH
PFA_GCGTAGCAAGCT	4643	2039	6.67672	PFA															AC026403.1	0.100238	0.0514843			RBMX	191.544	0.984186	MeOH
PFA_ACCGGGGTCAAA	4297	2194	2.55993	PFA															AC026412.1	0.156244	0.0700249			JTB	191.126	1.04226	MeOH
PFA_ACGTAATTGAAG	4489	2037	6.14836	PFA															AC026412.3	0.00889965	0			CAV2	190.513	1.22185	MeOH
PFA_TGCCACTCTAAG	5708	2289	6.90259	PFA															AC026436.1	0.0158058	0			FXYD5	190.231	1.21545	MeOH
PFA_AGATAGCAGGCG	4658	2103	4.65865	PFA															AC026462.1	0.0178275	0.0101816			HCFC1R1	190.101	1.00039	MeOH
PFA_GACTATAAGAAG	4333	1957	8.81606	PFA															AC026462.3	0.00573593	0			SKP1	189.637	1.03787	MeOH
PFA_ACGCAGACTTGC	5404	2341	17.8201	PFA															AC026471.1	0.0212336	0.041345			CXCL5	189.435	2.34192	MeOH
PFA_GGGAAATGGGGT	5341	1975	10.5411	PFA															AC026471.2	0.0202069	0			SEMA3C	189.18	1.24856	MeOH
PFA_CCGGCGGCGCAC	6148	2872	18.8679	PFA															AC026471.4	0.0395211	0.0706138			ABCC1	189.003	1.1463	MeOH
PFA_GCGACAAAGGGC	5221	2046	5.99502	PFA															AC026471.6	0.00586247	0			ZNHIT1	189	1.15536	MeOH
PFA_ACATGTCTGGGG	5647	2516	8.23446	PFA															AC026477.1	0.0062054	0			HNRNPA3	188.993	0.947275	MeOH
PFA_TCGAGAAAGGCA	4711	2114	5.15814	PFA															AC026726.1	0.0120002	0			ZBTB38	188.908	1.2946	MeOH
PFA_TTGGGACGTGTG	6095	2411	6.1854	PFA															AC026785.3	0.031696	0			DDB1	188.902	0.923495	MeOH
PFA_CTACGAAAGGAA	3993	1955	4.50789	PFA															AC026801.3	0.0115319	0.0257751			ADAM9	188.85	0.97546	MeOH
PFA_CGGGTACAATGC	6209	2784	3.80093	PFA															AC026803.1	0.00594622	0.0137545			LPP	188.799	1.12017	MeOH
PFA_GCGCGACATGTG	5876	2496	3.89721	PFA															AC026954.2	0.00416299	0.0108011			COL18A1	188.496	1.0605	MeOH
PFA_GAGCCGGGGTTG	5283	2353	5.92466	PFA															AC026979.1	0.0441556	0			RAD23B	188.479	0.996601	MeOH
PFA_TTTATTATACGG	5044	2128	6.76051	PFA															AC026979.3	0.236909	0.151233			TPM3	188.472	1.2102	MeOH
PFA_TTAGTCAACTGT	4846	2138	3.3636	PFA															AC026992.2	0.00544861	0			SUPT16H	188.244	0.954213	MeOH
PFA_TCTTGTCCACTT	5191	2429	3.58312	PFA															AC027020.2	0.0286395	0.0194466			PCLAF	188.148	1.33064	MeOH
PFA_CAGCATACCGGA	4854	2227	5.41821	PFA															AC027031.2	0.0549687	0.0377727			CLIC1	188.139	1.15418	MeOH
PFA_CGAGGCGATGGA	6244	2498	6.53427	PFA															AC027097.1	0.032161	0.0488575			PSMB1	188.073	1.0161	MeOH
PFA_GCGATGGGGGGC	5924	2729	4.70966	PFA															AC027117.1	0.12038	0.274059			PAWR	187.949	1.15578	MeOH
PFA_AAGTAAAAAAGG	4166	2236	4.44071	PFA															AC027117.2	0.013661	0.0464574			HNRNPA0	187.605	1.05369	MeOH
PFA_TGTGGTGACCCC	7403	2747	4.80886	PFA															AC027228.2	0.0082258	0			HNRNPAB	187.511	1.10079	MeOH
PFA_TTACCATCCACA	4964	2167	8.88396	PFA															AC027237.3	0.00624312	0			NCOR2	187.474	1.14963	MeOH
PFA_GAGGGTCGGCTG	5411	2358	8.85234	PFA															AC027277.1	0.0124815	0			SUPT6H	186.946	1.19853	MeOH
PFA_ACTCCGAACGGA	4672	2238	5.75771	PFA															AC027279.1	0.0103864	0.056962			GTPBP4	186.932	1.24185	MeOH
PFA_ATCCTATCCGTC	4807	2347	3.16206	PFA															AC027290.2	0.00783343	0.105228			SRSF1	186.842	1.29711	MeOH
PFA_TTGCATCACGTC	4894	2013	8.15284	PFA															AC027307.2	0.0406184	0.0782912			ZFHX3	186.48	1.18412	MeOH
PFA_GCCATAACTAGT	4704	2167	4.71939	PFA															AC027309.2	0.0146829	0			FKBP4	186.175	1.19556	MeOH
PFA_ATCTAAGGTGTG	5363	2198	9.86388	PFA															AC027319.1	0.0199609	0			CEBPZ	185.693	1.1272	MeOH
PFA_GCCGTTTAATAA	5166	2239	4.6264	PFA															AC027559.1	0.0189038	0			ARHGAP5	185.658	1.20873	MeOH
PFA_TCTATTCAAGGT	5421	2496	3.92916	PFA															AC027575.1	0.00712371	0			SMAD3	185.609	1.14711	MeOH
PFA_AGGATCTTCATT	4645	2053	9.06351	PFA															AC027575.4	0.00657297	0			YWHAZ	185.517	1.04815	MeOH
PFA_CTTGTAAGGCTT	4945	2225	5.23761	PFA															AC027601.3	0.0153302	0.0644625			HIST1H4C	185.503	1.6586	MeOH
PFA_CGCGGAGTTTTT	5036	2272	6.81096	PFA															AC027601.4	0.00916609	0			RTF1	185.46	1.28054	MeOH
PFA_GGCATATAACTT	3950	1960	16.6076	PFA															AC027644.3	0.297468	0.214929			TYMS	185.411	1.20368	MeOH
PFA_AAGATTCAGTGT	5949	2836	6.01782	PFA															AC027682.4	0.0121055	0			EIF5	185.275	1.17829	MeOH
PFA_TGGATAGGCTTG	5715	2602	4.8294	PFA															AC027682.6	0.0431624	0.0789391			ATP5L	185.079	1.0678	MeOH
PFA_AGCATACTGACC	5111	2185	6.00665	PFA															AC027796.4	0.0101399	0.0266516			TOMM20	185.012	1.04744	MeOH
PFA_GCGAACCATCAC	4596	2239	4.22106	PFA															AC027801.1	0.0263603	0.0427211			RTN3	184.641	1.158	MeOH
PFA_CGTAGCTTGAAG	4728	2228	6.42978	PFA															AC034102.1	0.0233522	0.0329987			RPN1	184.527	1.10348	MeOH
PFA_CGCCTTATGACT	5236	2389	6.01604	PFA															AC034102.4	0.0114132	0			LPIN1	184.323	1.3269	MeOH
PFA_CGGGGGCGCTGA	7278	2459	6.0044	PFA															AC034207.1	0.00655488	0			CCT5	184.046	1.05654	MeOH
PFA_CACTGAATTTTC	4558	2108	4.76086	PFA															AC034229.4	0.0128173	0			AP2M1	183.516	1.21488	MeOH
PFA_TGCTCTCAACCA	5500	2473	4.01818	PFA															AC034231.1	0.0414171	0.0202483			LSM4	183.476	1.1191	MeOH
PFA_TTAGACGGTACC	5356	2291	5.1531	PFA															AC034236.1	0.00938625	0			TAPBP	183.325	1.17178	MeOH
PFA_GTCGTTCCGGAT	4794	2206	5.29829	PFA															AC034236.2	0.0418947	0.0396877			HMGB1	183.063	1.09869	MeOH
PFA_ACAGGGGCCGGA	6174	2602	7.83933	PFA															AC034243.1	0.038733	0.0170577			ATP5A1	183.026	1.2001	MeOH
PFA_CCTCGGCACAAG	4698	2021	5.70456	PFA															AC036108.4	0.00851083	0			NDUFA10	182.99	1.05637	MeOH
PFA_CGCTGCGTTAAG	5899	2317	6.69605	PFA															AC036214.2	0.0135104	0.0161273			SYNGR2	182.69	1.14944	MeOH
PFA_TACCGTACGGGG	5848	2462	7.25034	PFA															AC037459.3	0.00496749	0.0364225			RSPO3	182.378	1.49308	MeOH
PFA_AGGTATCGTGGC	5440	2227	4.83456	PFA															AC040160.1	0.00880854	0.120859			MVD	182.377	1.36097	MeOH
PFA_AGGCTAATACAA	5142	2368	5.69817	PFA															AC040162.1	0.0184509	0			TUBB4B	182.299	1.77551	MeOH
PFA_AGTGAATGTAAG	4921	2141	9.67283	PFA															AC040169.1	0.09082	0.0697074			ATP5I	182.061	1.09166	MeOH
PFA_CTCGGGCTGGGA	4882	2260	6.45227	PFA															AC040904.1	0.0129312	0			COPRS	182.05	1.11749	MeOH
PFA_CTAATACAGTTG	4413	2030	7.40993	PFA															AC040970.1	0.036935	0			MRPL33	181.961	1.13669	MeOH
PFA_GGAGTCTACTTG	4343	1971	6.05572	PFA															AC040977.1	0.0145479	0			PAPOLA	181.949	1.02197	MeOH
PFA_GATCGGTACCAA	4795	2194	4.17101	PFA															AC044787.1	0.00889148	0			CDC37	181.946	1.09378	MeOH
PFA_TGTCTGATTTAG	4629	2156	5.42234	PFA															AC044849.2	0.0144988	0			NDUFB11	181.802	0.978128	MeOH
PFA_ATGATACCTTGG	4850	2166	6.72165	PFA															AC046176.1	0.0156047	0			NDUFA2	181.786	1.07381	MeOH
PFA_ACTTGTCCAAAC	4067	1817	6.61421	PFA															AC048341.2	0.0785148	0.101928			PSMD4	181.769	1.16034	MeOH
PFA_GTCGAGGCTTAG	4356	1892	6.29017	PFA															AC048341.3	0.325536	0.0810814			MAVS	181.738	1.0234	MeOH
PFA_GCTTGATGGGCG	5779	2275	7.14657	PFA															AC055713.1	0.0358297	0.0487013			PARD3	181.637	1.49779	MeOH
PFA_TGAATGGGTAGA	4093	1928	10.9944	PFA															AC055822.1	0.00891891	0			ARF1	181.625	0.956887	MeOH
PFA_TGTATCGACCAC	4856	2089	5.91021	PFA															AC060780.1	0.133917	0.420675			SNRPF	181.503	1.14951	MeOH
PFA_GTGAACAAAGAA	4037	2112	3.86426	PFA															AC060780.2	0.00700179	0			SEC62	181.501	0.982892	MeOH
PFA_TATCCAGTACCC	5358	2214	4.10601	PFA															AC061992.1	0.00614886	0			STMN1	181.254	1.56447	MeOH
PFA_CCTACAGTCTTG	4765	2310	6.02308	PFA															AC062017.1	0.0657173	0.0209471			HEXA	181.201	1.02127	MeOH
PFA_AGATGTTCACGA	4688	2457	4.0529	PFA															AC062029.1	0.00574039	0			ITGAV	181.183	1.3651	MeOH
PFA_CTCATAATCCTG	3845	2024	5.72172	PFA															AC064799.1	0.0315663	0			NOP58	180.799	1.10611	MeOH
PFA_CTAGCGAGGGGC	5263	2064	5.54817	PFA															AC064807.1	0.0273447	0.04363			SPG21	180.794	1.09442	MeOH
PFA_CTGCGAGCTGGG	4742	2074	8.20329	PFA															AC064836.3	0.0163979	0.031138			PPP4C	180.769	1.09431	MeOH
PFA_AAATCCACCCTC	3869	1752	5.71207	PFA															AC067735.1	0.00556271	0			RAI14	180.673	1.14059	MeOH
PFA_GAAGCATACCTG	3979	1922	6.18246	PFA															AC067750.1	0.0220548	0.020445			PRDX6	180.447	1.16207	MeOH
PFA_TCGTGGGGTTCG	4670	2025	8.09422	PFA															AC067838.1	0.0324836	0.0306656			RAB11A	180.441	1.2413	MeOH
PFA_ACTCCCGGTCTA	4474	2211	5.16316	PFA															AC067852.2	0.0767932	0.212404			HNRNPUL2	180.436	1.11569	MeOH
PFA_CCGCCTCTGACT	4027	1927	6.1336	PFA															AC067852.4	0.00784163	0			PRAME	180.079	1.03802	MeOH
PFA_GCGAGTCGCGCT	5125	2308	6.84878	PFA															AC067863.1	0.078062	0.0464242			EIF2S2	180.064	1.04103	MeOH
PFA_GGTCCATGGGCC	4802	2036	5.16451	PFA															AC067904.2	0.00462968	0			PLEC	180.05	1.13137	MeOH
PFA_CGATAGGCTCTT	3899	1839	6.87356	PFA															AC067930.4	0.0101527	0			BIRC5	179.974	1.96938	MeOH
PFA_ATACGCAAAAAA	3205	1723	4.02496	PFA															AC067930.6	0.0118557	0.0578326			TMEM97	179.586	1.16905	MeOH
PFA_CTATCCTAGCAC	4578	1842	8.93403	PFA															AC067931.1	0.00898425	0			KDELR2	179.477	1.1089	MeOH
PFA_ATTGTGCGCTCA	4953	2175	9.10559	PFA															AC067931.2	0.0117122	0.0173211			TSR3	179.453	1.27904	MeOH
PFA_AAAACCTACCAA	3591	1795	4.2885	PFA															AC067942.1	0.0301342	0			RAB10	179.318	1.11759	MeOH
PFA_ATCCTATATATT	5208	2460	3.32181	PFA															AC067945.1	0.00632225	0.0334247			NDUFA13	178.905	1.08731	MeOH
PFA_ACGCCAGATTTC	3533	1726	5.09482	PFA															AC068137.1	0.00589708	0			AP3D1	178.761	1.08603	MeOH
PFA_GGGTTCGCGTAC	4690	2096	5.39446	PFA															AC068152.1	0.0249224	0.0464495			MYO1E	178.564	1.27879	MeOH
PFA_AGGTGTCAGCTC	4265	1933	7.7374	PFA															AC068205.2	0.00660715	0.0149837			MSN	178.549	1.16168	MeOH
PFA_GATGGCGGATAC	4976	2296	3.37621	PFA															AC068228.1	0.0115672	0			NDUFC2	178.48	1.03046	MeOH
PFA_GACATCAACCGG	3465	1637	6.49351	PFA															AC068282.1	0.0133462	0.0215224			YTHDC1	178.158	1.2871	MeOH
PFA_GTGTCATACCTT	4060	1911	7.04433	PFA															AC068305.1	0.00705564	0			TMEM147	178.11	1.1786	MeOH
PFA_ACGGCGTAAGAG	4286	1865	10.126	PFA															AC068338.2	0.0194287	0.0206435			IDS	177.876	1.30378	MeOH
PFA_TTGCCGTTCTCT	4182	1834	6.48015	PFA															AC068338.3	0.0126899	0.0171945			POLR2E	177.835	1.39329	MeOH
PFA_ACCAGTGACTTA	4002	1876	5.3973	PFA															AC068473.5	0.0330288	0.0344275			PELP1	177.55	1.39904	MeOH
PFA_CTATCTGAATAA	3472	1801	5.52995	PFA															AC068491.4	0.00697097	0.195822			EPB41L1	177.54	1.24836	MeOH
PFA_AGCAGAGAGATA	4328	2168	5.77634	PFA															AC068631.3	0.025744	0			TAX1BP3	177.349	1.24431	MeOH
PFA_ATCCCAGTAGAT	3842	1946	4.37272	PFA															AC068647.2	0.037095	0			TNNT1	177.332	1.31387	MeOH
PFA_TTTCTGGCCAGT	3494	1605	7.06926	PFA															AC068724.1	0.0250688	0			IL18	177.162	1.40324	MeOH
PFA_CTCAAGTATTGT	3475	1712	9.66906	PFA															AC068775.1	0.0163004	0			XPO1	176.929	1.29272	MeOH
PFA_ACGGAGTAGTTC	3734	1980	3.45474	PFA															AC068790.5	0.00618914	0			COX7A2	176.838	1.13745	MeOH
PFA_GGTGGTGGACTC	6240	2813	8.49359	PFA															AC068792.1	0.00974347	0			ASAP1	176.807	1.43355	MeOH
PFA_CAGGCCAAGCGT	3553	1543	7.4022	PFA															AC068831.1	0.00780739	0			GDI1	176.708	1.15143	MeOH
PFA_GTCCTCGACTTT	4102	2091	3.99805	PFA															AC068831.6	0.00819159	0			BCL2L1	176.458	1.49308	MeOH
PFA_AGCAGAGCTCAA	5003	2394	5.63662	PFA															AC068831.8	0.0188638	0			PUM3	176.449	1.3992	MeOH
PFA_CCATGCTGCGAC	3779	1893	3.44006	PFA															AC068888.1	0.0424978	0.0851304			TOB1	176.412	1.48268	MeOH
PFA_AGGACAAACATA	4067	1943	6.2208	PFA															AC069148.1	0.0103942	0			NT5C2	176.172	1.28505	MeOH
PFA_GCTGGACCATAC	4401	1946	5.40786	PFA															AC069181.1	0.00709613	0			SF3B6	176.111	1.31997	MeOH
PFA_GGGTATATACCG	4902	2229	5.34476	PFA															AC069185.1	0.0125623	0.0164673			ARPP19	176.023	1.16583	MeOH
PFA_TGGGCATCGCAA	4441	2009	3.7379	PFA															AC069218.1	0.0865568	0.0697978			NPLOC4	176.018	1.10677	MeOH
PFA_ACTCCATATACG	4239	1916	8.89361	PFA															AC069224.1	0.006651	0			STIP1	175.937	1.14993	MeOH
PFA_ACGTTAAAGAAG	3935	1932	6.6582	PFA															AC069234.2	0.00849699	0			HNRNPR	175.921	1.24427	MeOH
PFA_TGACTGCTAAGG	3686	1686	8.35594	PFA															AC069503.1	0.0162318	0.0643299			RTL8C	175.917	1.12765	MeOH
PFA_GTTGGCACATAA	3751	1792	4.90536	PFA															AC069528.2	0.0186648	0.0225141			TNPO1	175.885	1.2388	MeOH
PFA_ATATCGTGAGGG	3849	1793	6.10548	PFA															AC069544.1	0.0201221	0.0123522			DDX42	175.529	1.1632	MeOH
PFA_CATATGTGGGGG	4171	1983	4.09974	PFA															AC072061.1	0.0142763	0			EFTUD2	175.439	1.29233	MeOH
PFA_TTCCTCGCTATA	4014	2011	5.97907	PFA															AC073052.2	0.00882102	0			S100A13	175.42	1.27018	MeOH
PFA_AGCGGGTCCTCA	4307	1912	4.31855	PFA															AC073063.1	0.0302105	0			BRK1	175.326	1.02461	MeOH
PFA_GGGAGGTACCCT	4588	1984	5.71055	PFA															AC073073.1	0.00872777	0			COMMD6	174.984	1.24184	MeOH
PFA_GTAGTAGTTGCG	4581	2337	8.20781	PFA															AC073073.2	0.03173	0.0147998			NUDC	174.972	1.30175	MeOH
PFA_TGCGTCGTTTAG	5134	2489	4.61628	PFA															AC073082.1	0.00684614	0			AES	174.813	1.12702	MeOH
PFA_TGCGGCCGCCGC	4478	2294	4.13131	PFA															AC073109.1	0.0200414	0.263849			BAZ2B	174.665	1.56585	MeOH
PFA_CCGGCACAGGAA	3447	1831	4.40963	PFA															AC073111.5	0.0266509	0.119387			AVPI1	174.663	1.03303	MeOH
PFA_AATGGTGAAAAA	3056	1572	5.59555	PFA															AC073195.1	0.0469357	0.0474257			PSMD11	174.36	1.10326	MeOH
PFA_GGTGGCTTCGCG	3930	1792	7.25191	PFA															AC073335.1	0.0102882	0			PRDX4	174.298	1.09813	MeOH
PFA_GTATAAGCCCGT	4239	1899	5.00118	PFA															AC073335.2	0.0562754	0.0423148			SLC16A3	174.265	1.6289	MeOH
PFA_AATTGAGCTTCT	3279	1618	5.73346	PFA															AC073352.1	0.0121431	0.0265099			NDUFB7	174.174	0.91571	MeOH
PFA_CTTCGGGTGGTG	3690	1670	8.80759	PFA															AC073370.1	0.0118293	0			DDT	174.165	1.13571	MeOH
PFA_GCGACTATCCTG	3370	1544	7.06231	PFA															AC073389.1	0.0427829	0.0101069			UPF3B	174.001	1.29698	MeOH
PFA_CCCAACTGCCGA	3035	1596	8.03954	PFA															AC073389.3	0.00686649	0			PSMB4	173.923	1.13658	MeOH
PFA_AGGGCAGGAGGT	3880	2046	5.3866	PFA															AC073476.3	0.00832753	0			IARS2	173.218	1.17784	MeOH
PFA_GTGCTCTTACAT	4163	2018	8.11914	PFA															AC073508.3	0.0567532	0.0690841			CNIH1	173.109	1.21543	MeOH
PFA_TCGTCTTGACCA	2974	1515	5.11096	PFA															AC073534.2	0.00732026	0			MCM7	172.606	1.26815	MeOH
PFA_CATATCAGCGAA	3067	1481	5.83632	PFA															AC073585.1	0.00993907	0.0234461			TMEM160	172.529	1.11724	MeOH
PFA_GGGCATCGCAAT	3274	1662	5.19243	PFA															AC073610.1	0.0166626	0			CHMP4B	172.433	1.13964	MeOH
PFA_AGAGTAATAATT	3499	1609	8.1166	PFA															AC073611.1	0.0114307	0			TMEM205	172.431	1.11774	MeOH
PFA_TTAAACATAAGG	2877	1621	4.72715	PFA															AC073621.1	0.76433	0.435281			ADAR	172.42	1.15891	MeOH
PFA_TATCAACGTGGT	3356	1639	7.00238	PFA															AC073857.1	0.0137023	0			NAP1L4	172.384	1.16873	MeOH
PFA_CGGGATCCGACT	2850	1488	6.07018	PFA															AC073861.1	0.642376	0.0937684			LAMTOR1	171.955	1.16712	MeOH
PFA_TTAAATAGTGCC	3284	1855	5.23752	PFA															AC073869.1	0.221182	0.301041			TRIM16L	171.681	1.19453	MeOH
PFA_GGTCTTCATGCG	3278	1710	5.12508	PFA															AC073869.3	0.00506633	0			INSIG1	171.515	1.61927	MeOH
PFA_GGTCACCGCCCC	3330	1534	7.77778	PFA															AC073896.2	0.0401982	0.0165086			PRMT1	171.388	1.06692	MeOH
PFA_GACGAATTGCTT	2821	1525	6.30982	PFA															AC073896.4	0.303809	0.595101			FZD2	171.129	1.37266	MeOH
PFA_AAAGTCCCGCAT	2886	1388	6.13306	PFA															AC074032.1	0.048924	0.0396738			CSTB	171.124	1.30648	MeOH
PFA_GCTTACACCACT	3626	1845	5.70877	PFA															AC074033.1	0.0867293	0			LRRC59	170.939	1.19777	MeOH
PFA_CCAATAAGTATC	3142	1705	5.63335	PFA															AC074044.1	0.00806055	0			G3BP1	170.91	1.01023	MeOH
PFA_GTGTCTAAGTGA	2929	1650	3.85797	PFA															AC074052.1	0.0147725	0			ANTXR1	170.635	1.39797	MeOH
PFA_AGTGGATTAGTT	3718	2013	12.184	PFA															AC074085.2	0.0383673	0			MRPS16	170.507	1.15015	MeOH
PFA_TGCGAACAGCGC	3323	1787	4.69455	PFA															AC074117.1	0.110167	0.111383			CCDC47	170.5	1.10238	MeOH
PFA_GGCTCAGTCGAG	4254	2016	10.0846	PFA															AC074183.2	0.0250941	0.0223172			H2AFJ	170.401	1.47099	MeOH
PFA_CATACAGAACGA	2748	1517	15.3202	PFA															AC074212.1	0.0132879	0.0176297			CTSA	170.398	1.39291	MeOH
PFA_GTGCGCCCGACG	3268	1653	5.07956	PFA															AC078778.1	0.00699605	0			TMEM123	170.362	1.05733	MeOH
PFA_TCAGGTTAAGGT	3195	1662	5.8529	PFA															AC078795.2	0.00450919	0			LY6E	170.234	1.2461	MeOH
PFA_CGTACGGGGGGA	3326	1837	4.20926	PFA															AC078814.1	0.292498	0.0128514			MRPS21	169.778	1.1998	MeOH
PFA_GCTTGCGCTGGC	2964	1518	6.74764	PFA															AC078817.1	0.0953855	0			IRAK1	169.731	1.14569	MeOH
PFA_TATCCGGGACGT	4372	2337	12.6029	PFA															AC078846.1	0.127698	0.171345			SDCBP	169.685	1.28535	MeOH
PFA_GCCGTTTATGCC	2991	1325	10.331	PFA															AC078850.1	0.032217	0			SNRNP200	169.533	1.5885	MeOH
PFA_TGCACAGATACC	3411	1675	4.54412	PFA															AC078909.2	0.0111548	0			HDGFL3	169.35	1.22619	MeOH
PFA_GGCGGAACTATA	4986	2489	3.50983	PFA															AC078925.4	0.00804773	0.0146487			PCM1	169.315	1.43068	MeOH
PFA_GTCTAATCGGGG	2707	1387	7.16661	PFA															AC078991.1	0.0136611	0			ANAPC16	169.204	1.04504	MeOH
PFA_AACCAAGCATCA	2873	1585	7.86634	PFA															AC079062.1	0.289211	0.289488			CAPZB	169.086	1.22241	MeOH
PFA_TACAACGAGTCC	2806	1445	5.52388	PFA															AC079140.2	0.192813	0.0234244			RNF187	169.07	1.41658	MeOH
PFA_CTCCGTCGTGAA	2958	1591	5.91616	PFA															AC079174.2	0.0167993	0.0291529			ATP1B3	168.931	1.46108	MeOH
PFA_GCAATGAAGGGT	3088	1630	4.53368	PFA															AC079178.2	0.0344519	0.0437211			SMS	168.681	1.23758	MeOH
PFA_GAATTGTTCGGA	2694	1359	6.12472	PFA															AC079203.1	0.00764613	0			PHF14	168.572	1.34264	MeOH
PFA_CTGCGTAGGTAA	2939	1655	4.08302	PFA															AC079228.1	0.0122959	0			ANKRD18A	168.503	1.4104	MeOH
PFA_GGTATCGGAGCA	3055	1629	3.86252	PFA															AC079305.1	0.0052756	0			MLXIP	168.416	1.54725	MeOH
PFA_TGTACTCCGGCG	3454	1865	2.54777	PFA															AC079315.1	0.0293619	0.0226664			KIFC3	168.409	1.3712	MeOH
PFA_GAACGGAGACCA	2437	1376	5.37546	PFA															AC079322.1	0.0092353	0.0572829			JPT2	168.349	1.19562	MeOH
PFA_TAGTCTGTGGGT	3046	1346	11.8516	PFA															AC079328.1	0.00685181	0			DDIT4	168.265	2.04389	MeOH
PFA_CATGATATAGCG	3251	1794	4.36789	PFA															AC079328.3	0.0339374	0.0150082			RBBP7	168.124	1.23836	MeOH
PFA_CGGGCAATATAT	3271	1520	5.5029	PFA															AC079354.1	0.00976187	0			ZC3H15	167.935	1.18591	MeOH
PFA_GAGAGCGGATGA	2904	1570	3.82231	PFA															AC079354.3	0.0101716	0			TCIRG1	167.675	1.3475	MeOH
PFA_AGGATCCTGACG	2778	1334	8.42333	PFA															AC079414.3	0.0137332	0.0153631			PALLD	167.549	1.35748	MeOH
PFA_TATAAGCACAGC	3008	1715	3.35771	PFA															AC079466.1	0.0283346	0			DYNLL2	167.356	1.11065	MeOH
PFA_ACATACGGCACT	2794	1493	6.7287	PFA															AC079684.1	0.0171929	0			BCAP31	167.204	1.12432	MeOH
PFA_GAGGAATTTCAA	2333	1198	7.75825	PFA															AC079741.1	0.0110687	0			SNX5	167.17	1.08504	MeOH
PFA_TGGCGTCTAGGT	3603	1709	5.16236	PFA															AC079781.5	0.0524143	0.0190762			FAM107B	167.087	1.85407	MeOH
PFA_GGGCCAACACCA	3587	1919	4.43267	PFA															AC079807.2	0.0147062	0			MRFAP1	166.995	1.33862	MeOH
PFA_TGTGAAGCCGTC	2804	1501	6.52639	PFA															AC079834.2	0.00633061	0			PRNP	166.956	1.27709	MeOH
PFA_GTGTAATTCGCG	2230	1309	4.88789	PFA															AC079907.1	0.0088191	0			CENPB	166.948	1.16286	MeOH
PFA_TCCCCCTCGCGA	2582	1343	7.20372	PFA															AC079922.1	0.0199851	0			SMC1A	166.94	1.41666	MeOH
PFA_AGGGTGTACTAA	3191	1801	4.63804	PFA															AC079922.2	0.0494907	0.0422514			BRCA1	166.934	2.04126	MeOH
PFA_CCGACAATTTTT	2504	1565	9.54473	PFA															AC079944.1	0.005081	0			ATP6AP1	166.762	1.16348	MeOH
PFA_ATAGGGCCGACA	2869	1591	4.67062	PFA															AC079949.1	0.0063997	0			DNAJC7	166.185	1.21606	MeOH
PFA_AGTACGGGTTAG	2584	1370	6.03715	PFA															AC079949.2	0.0186698	0.0240085			RUVBL2	165.752	1.17598	MeOH
PFA_ACTACTTCAGTG	2529	1260	8.73863	PFA															AC080013.1	0.00616736	0.0131581			INF2	165.604	1.37447	MeOH
PFA_AGAAGCTTCGCA	2332	1303	5.36021	PFA															AC080013.5	0.00649694	0			PDAP1	165.51	1.57502	MeOH
PFA_CCGGTTTTTTCC	2673	1331	7.14553	PFA															AC080013.6	0.0100727	0.0192447			CSNK2A1	165.405	1.20469	MeOH
PFA_GTTAGATGTGTT	2102	1182	13.2731	PFA															AC080038.1	0.0167373	0			HNRNPH3	165.382	1.36925	MeOH
PFA_CTTAGAACCAGT	2452	1274	5.91354	PFA															AC080112.1	0.00970148	0			DDX6	165.345	1.39629	MeOH
PFA_AGTTAGGAACGG	2395	1321	8.81002	PFA															AC080188.3	0.0156486	0			KMT2E	165.117	1.18639	MeOH
PFA_CATGGTGTACTT	3359	1837	3.54272	PFA															AC083798.2	0.113982	0.0331861			SELENOH	165.069	1.32275	MeOH
PFA_AATCTTTCTATG	2274	1233	7.82762	PFA															AC083799.1	0.0306727	0.0480594			NDUFAB1	164.952	1.1543	MeOH
PFA_TACCAAGCCGGG	2164	1202	5.82255	PFA															AC083843.2	0.0232228	0.0215413			DAZAP1	164.947	1.16379	MeOH
PFA_TTCACTGGCGTA	2276	1414	2.94376	PFA															AC083843.3	0.0231639	0			BAG1	164.89	1.25859	MeOH
PFA_TTCGTTCCTAAA	2124	1201	9.79284	PFA															AC083862.2	0.0133443	0			SURF4	164.797	1.17909	MeOH
PFA_CGTAACTTCCAT	2322	1347	6.67528	PFA															AC083880.1	0.0200441	0			UBE2R2	164.721	1.03762	MeOH
PFA_TATTGGCGCTGT	2648	1450	4.15408	PFA															AC083900.1	0.0749544	0.0128925			RBCK1	164.105	1.60453	MeOH
PFA_TCGAGACTGGTC	2217	1310	4.64592	PFA															AC083964.1	0.013261	0			MCFD2	164.076	1.56552	MeOH
PFA_TTGCCATAGCTA	2168	1281	5.76568	PFA															AC084018.2	0.013547	0			TMED2	163.915	1.25183	MeOH
PFA_TTCGCCCCCCGA	2596	1268	7.20339	PFA															AC084024.3	0.0159986	0			SNX17	163.881	1.12629	MeOH
PFA_AGCCGAGTGTTG	2541	1351	9.40575	PFA															AC084033.3	0.246763	0.0791333			DYNC1LI2	163.68	1.19629	MeOH
PFA_TTTTCAAGTCAT	2125	1266	4.18824	PFA															AC084036.1	0.045975	0.0250003			MAP7	163.672	1.27485	MeOH
PFA_GCATGATTTTCG	1902	1068	10.5678	PFA															AC084125.2	0.0173493	0.0929642			GNB1	163.596	1.22819	MeOH
PFA_GGCACAAAGAGC	2358	1215	10.0085	PFA															AC084125.4	0.0140853	0.0284357			ANKRD36C	163.53	1.75836	MeOH
PFA_ATTTCGTGGATC	2306	1341	4.50997	PFA															AC084756.1	0.0192701	0			ATP5D	163.527	1.3292	MeOH
PFA_TCAGGGATGCTT	2321	1307	5.38561	PFA															AC084824.1	0.110686	0.0552895			HUWE1	163.44	1.34822	MeOH
PFA_CGAAACGCCGCA	1970	1153	5.38071	PFA															AC084824.4	0.0546555	0.0496145			DAD1	163.4	1.17104	MeOH
PFA_GTCACGCGTTTG	1976	979	10.4757	PFA															AC084824.5	0.010455	0			PSMD1	163.368	1.13897	MeOH
PFA_ATACGAAGTGTA	2294	1211	5.66696	PFA															AC084880.1	0.0177593	0.0201417			SNHG6	163.269	1.20748	MeOH
PFA_GTTATTTGTCAA	2496	1441	5.36859	PFA															AC087239.1	0.0327888	0.0134134			EIF3M	163.238	1.10474	MeOH
PFA_CAACCTTTTGCC	1908	1149	7.96646	PFA															AC087283.1	0.0256903	0.0166952			TMED10	163.165	1.3507	MeOH
PFA_CGCATCATTTGC	1750	1033	11.7143	PFA															AC087289.5	0.00721707	0			SLIRP	163.028	1.36004	MeOH
PFA_AAAGGGCTGGAT	2408	1437	2.24252	PFA															AC087294.1	0.00598327	0			CTSZ	162.88	1.15031	MeOH
PFA_GAGCTGATTATA	2506	1403	6.42458	PFA															AC087343.1	0.0321973	0			HSPA1A	162.502	1.57189	MeOH
PFA_GTGACCGTCTAC	2569	1400	6.15025	PFA															AC087388.1	0.0909031	0.110816			TEAD1	162.416	1.24475	MeOH
PFA_ACACACTCATTG	2341	1277	6.57839	PFA															AC087393.2	0.0144433	0			PRRC2B	162.333	1.31391	MeOH
PFA_CGGGCACGGGCG	2256	1311	3.90071	PFA															AC087481.3	0.0110215	0.0404517			DDX24	162.194	1.62786	MeOH
PFA_TTTAGACTTATT	1897	1010	10.2794	PFA															AC087482.1	0.00895053	0			SUPT4H1	162.182	1.36038	MeOH
PFA_ACGAAAGGGAGA	1923	996	5.56422	PFA															AC087500.1	0.0239571	0.0221476			GSPT1	162.086	1.1338	MeOH
PFA_GTGGGATTCCTC	2725	1556	7.15596	PFA															AC087501.5	0.0337892	0.0136878			G3BP2	161.866	1.19132	MeOH
PFA_ATTCTGACATCT	2056	1224	6.66342	PFA															AC087521.4	0.0172425	0			COX7A2L	161.803	1.30367	MeOH
MeOH_CCGTCATCACTT	23664	6206	10.6998	MeOH															AC087623.3	0.0189884	0.0349363			IDI1	161.785	1.45731	MeOH
MeOH_CCAGACCAGAAG	21953	6234	9.58867	MeOH															AC087623.4	0.0113963	0			FTL	16930.5	0.0841483	PFA
MeOH_CACGGCTCCTGT	26901	6369	11.691	MeOH															AC087633.2	0.010402	0.0141299			RPS19	9062.45	0.0682167	PFA
MeOH_CGCATGAATTAA	20618	5769	12.4018	MeOH															AC087741.1	0.107572	0.184013			ALDH1A1	8854.65	0.109637	PFA
MeOH_CACATGATATTC	22247	6248	10.9768	MeOH															AC087741.2	0.0223472	0.0245481			RPLP1	8044.37	0.054416	PFA
MeOH_CGAAACGACCAT	20010	5640	11.1244	MeOH															AC087741.3	0.00953077	0			FTH1	7608.82	0.091087	PFA
MeOH_TCCCATCCTAAC	24675	6394	8.99291	MeOH															AC087752.1	0.00725216	0			TMSB10	5902.21	0.086757	PFA
MeOH_ACCCATTTCCCC	18096	5743	9.35013	MeOH															AC087752.4	0.00412389	0			RPS29	5336.55	0.0798803	PFA
MeOH_CTGAAAACGACG	17889	5576	7.69747	MeOH															AC087879.1	0.00693302	0			RPS6	5297.82	0.0746179	PFA
MeOH_TGAATTGTTAGC	22547	6296	11.3629	MeOH															AC089983.1	0.112049	0.0586175			RPS16	5025.91	0.0703592	PFA
MeOH_CCGGCTCATATC	22598	6080	10.262	MeOH															AC089999.3	0.00843801	0			S100A6	4773.28	0.132917	PFA
MeOH_CAATCGGGTTCC	16482	5061	16.2602	MeOH															AC090001.1	0.00671148	0			TMSB4X	4647.13	0.147424	PFA
MeOH_CCTGACGACTTC	19219	5823	10.089	MeOH															AC090013.1	0.0106429	0			AKR1C2	4193.33	0.147346	PFA
MeOH_GCTATAATCTCA	14884	4953	14.6533	MeOH															AC090058.1	0.0395857	0			RPL37A	3976.59	0.0847789	PFA
MeOH_GGTCTTTCGCTA	18558	5474	10.8094	MeOH															AC090114.1	0.00806865	0			RPS17	3958.57	0.0853555	PFA
MeOH_GATAAATCATTA	8893	3581	17.1483	MeOH															AC090114.2	0.0247634	0.182965			TXN	3838.9	0.118719	PFA
MeOH_CCTTGTTTTGGA	15798	5063	10.5393	MeOH															AC090152.1	0.00523815	0			RPS14	3677.23	0.0857242	PFA
MeOH_ATAATCCCCCTC	18560	5560	13.9062	MeOH															AC090181.2	0.00783116	0			RPS24	3644.57	0.0790758	PFA
MeOH_GTCCTAACTCTC	19115	5779	8.50118	MeOH															AC090181.3	0.00804971	0.0819729			RPL31	3470.96	0.112189	PFA
MeOH_AGAACGCTGTCG	17516	5490	9.52272	MeOH															AC090192.2	0.00650561	0			RPL23	3383.8	0.083262	PFA
MeOH_TGGGTCTGCATC	19758	5786	9.86942	MeOH															AC090198.1	0.0153102	0			KRT81	3367.3	0.347753	PFA
MeOH_ATACACTTAATT	12870	4593	10.3341	MeOH															AC090204.1	0.508857	0.161902			RPL26	3337.29	0.114698	PFA
MeOH_TACGCACTGAAT	18298	5539	10.9356	MeOH															AC090229.1	0.0174499	0.0246341			RPL19	3299.52	0.0841257	PFA
MeOH_TACAGTCATCAG	12051	4351	12.945	MeOH															AC090281.1	0.0107879	0			RPL37	3250.71	0.0942716	PFA
MeOH_CGACTTGCGCCG	14891	5080	13.4242	MeOH															AC090311.1	0.00809728	0			RPL27	3201.15	0.0848946	PFA
MeOH_CGGTCAGTTTAA	15721	5009	10.3619	MeOH															AC090409.1	0.0299758	0			RPS21	3143.97	0.0925486	PFA
MeOH_GGTCCCGAGACA	16814	5450	8.65945	MeOH															AC090515.1	0.0243663	0			AKR1B10	3095.94	0.221098	PFA
MeOH_AATAGTTGAAAG	11133	4076	16.222	MeOH															AC090515.2	0.0239375	0.0141484			RPL38	3094.06	0.0763357	PFA
MeOH_TTCCACTAGCCC	14908	4877	9.48484	MeOH															AC090517.2	0.019631	0.0207638			ACTG1	3050.32	0.138827	PFA
MeOH_TAACTGAAGGAT	9521	3483	21.5734	MeOH															AC090527.3	0.00789184	0			RPS27A	2940.99	0.0982365	PFA
MeOH_CATTAAGCACTT	14362	4862	13.5009	MeOH															AC090543.1	0.00488536	0			RPS8	2931.78	0.100125	PFA
MeOH_GCTCCCGGGTGT	16945	5050	10.5931	MeOH															AC090587.1	0.00920823	0			RPS11	2860.53	0.0897592	PFA
MeOH_GCTCATGGGAAA	11657	4427	10.5945	MeOH															AC090589.1	0.0168888	0			RPL39	2809.68	0.0934629	PFA
MeOH_TGACTCAGCACC	13604	4835	8.99735	MeOH															AC090602.1	0.00658667	0			RPS15A	2807.69	0.112323	PFA
MeOH_CCTCCACCGCGG	15991	5251	8.76118	MeOH															AC090607.5	0.00519461	0			RPL13	2772.17	0.0978373	PFA
MeOH_CCGAGCCTCGTG	16865	5084	12.1198	MeOH															AC090616.7	0.0105865	0.0825183			RPL32	2765.06	0.103103	PFA
MeOH_CATTACTCGTTG	12622	4651	12.4228	MeOH															AC090617.4	0.00706788	0			AKR1C3	2716.53	0.122993	PFA
MeOH_CTCATTCAGCCT	11365	4317	12.8025	MeOH															AC090680.1	0.0254923	0			RPL13A	2699.46	0.130032	PFA
MeOH_TTACATTTCCGG	13173	4647	11.1971	MeOH															AC090686.1	0.0268784	0			RPLP2	2698.79	0.0897424	PFA
MeOH_CGTTCCGACTAA	14087	4793	13.0333	MeOH															AC090772.3	0.0167476	0.0357804			SCD	2616.24	0.229968	PFA
MeOH_CAGAACGTACTT	12231	4380	13.1142	MeOH															AC090826.1	0.0154898	0			RPS13	2607.34	0.115577	PFA
MeOH_GGTCACTAATGT	12723	4418	13.5031	MeOH															AC090833.1	0.0098478	0			RPS12	2557.73	0.13376	PFA
MeOH_GACTAGAAACGC	9796	3952	9.50388	MeOH															AC090897.1	0.0422509	0			RPL27A	2551.73	0.0961357	PFA
MeOH_GGCACGCTTTTC	13393	4374	13.3577	MeOH															AC090970.3	0.0124835	0			RPS20	2509.22	0.0968365	PFA
MeOH_CCCTTAAGATAA	10129	3822	13.3774	MeOH															AC090971.1	0.0210349	0			RPL30	2461.89	0.106143	PFA
MeOH_TGTAACCAACCC	11186	4072	10.0125	MeOH															AC090984.1	0.0348592	0			RPS23	2419.49	0.102273	PFA
MeOH_CACATAGCCCGT	17475	5175	9.96853	MeOH															AC091046.3	0.00708744	0.161316			RPL35	2407.49	0.0998427	PFA
MeOH_GAAAGTAGTCAC	12228	4546	8.80765	MeOH															AC091057.3	0.0408888	0.0233819			NEAT1	2382.79	0.480438	PFA
MeOH_TTGAGATGATCG	12605	4390	10.8766	MeOH															AC091133.1	0.0242432	0.0307718			RPS4X	2362.18	0.0937768	PFA
MeOH_CAAGAGGTTATC	10394	3991	10.6023	MeOH															AC091133.2	0.0581615	0.0145017			RPLP0	2332.81	0.116104	PFA
MeOH_AAGTTACTCGAC	11692	4241	12.2562	MeOH															AC091133.4	0.0249474	0.0588838			SNHG25	2320.5	0.278411	PFA
MeOH_ACAGAAAATGTT	8651	3393	19.963	MeOH															AC091133.5	0.00974812	0			GAPDH	2310.4	0.118194	PFA
MeOH_GCCGTTCGGGAA	13505	4718	11.3143	MeOH															AC091152.2	0.0171353	0			NQO1	2210.51	0.149818	PFA
MeOH_CCACATTGTCAC	11429	4322	11.2258	MeOH															AC091153.1	0.107962	0			RPL12	2140.28	0.128752	PFA
MeOH_TCAAGCGGAAAC	11676	4407	10.0034	MeOH															AC091153.3	0.123955	0.0222815			RPS7	2088.21	0.128581	PFA
MeOH_TATCCCATTGTC	15912	4766	11.4882	MeOH															AC091167.1	0.0135882	0.0502259			RPL35A	2068.33	0.109945	PFA
MeOH_CGTCACTGCCGG	14293	4607	11.2782	MeOH															AC091180.1	0.00589909	0			RPL34	2061.8	0.132711	PFA
MeOH_CATGAGTATAAC	10284	4009	12.252	MeOH															AC091180.2	0.00612754	0			MGST1	1916.03	0.139281	PFA
MeOH_TCCCTCTCTTAG	11875	4322	12.5558	MeOH															AC091180.3	0.0126929	0			AKR1C1	1856.87	0.456066	PFA
MeOH_CTACCGACTGTT	9714	3879	11.19	MeOH															AC091271.1	0.0633111	0.0295822			S100A4	1826.93	0.255226	PFA
MeOH_CCCCGGGCGCTC	9615	3619	16.0478	MeOH															AC091390.2	0.0139467	0			TPT1	1820.17	0.127683	PFA
MeOH_GCGAATGACCCG	12759	4298	11.1451	MeOH															AC091390.4	0.0125217	0.0098196			RPL11	1817.69	0.125148	PFA
MeOH_AATCTTGACTAC	10504	4056	10.1866	MeOH															AC091429.1	0.0153489	0			RPS27L	1776.6	0.168296	PFA
MeOH_ACGGCCATACCA	12052	4119	13.0933	MeOH															AC091564.1	0.0316047	0			RPL41	1745.55	0.135279	PFA
MeOH_CTACCCCAGCTA	10649	4071	11.0151	MeOH															AC091685.2	0.00554932	0			RPL15	1695.04	0.127118	PFA
MeOH_GTGATGCCCCTA	10356	4030	9.77211	MeOH															AC091729.3	0.295357	0.181756			PABPC1	1681.95	0.145136	PFA
MeOH_GAATGCGAGTAA	10116	4210	11.3187	MeOH															AC091736.1	0.00880241	0.0127613			ATP5E	1681.12	0.132167	PFA
MeOH_GGTCTCTCATGT	10847	4125	12.0863	MeOH															AC091825.1	0.00810616	0.0241122			AKR1B1	1678.5	0.429842	PFA
MeOH_ACCGCGCGCGCT	14813	4567	12.4755	MeOH															AC091959.1	0.0064576	0			RPS5	1676.14	0.139814	PFA
MeOH_TACCAACGGGTA	10491	3975	11.3431	MeOH															AC091982.1	0.184751	0.0654256			PRDX1	1673.36	0.139248	PFA
MeOH_CCGAGGTACGTT	11015	4100	9.93191	MeOH															AC091982.4	0.00531608	0			RPS3	1614.28	0.127165	PFA
MeOH_GCAACCAACGTG	9785	3945	13.5207	MeOH															AC092035.1	0.00576073	0			PFN1	1562	0.137112	PFA
MeOH_GGGTCTGCCTCT	11871	4363	12.6864	MeOH															AC092045.1	0.00887302	0			RPS18	1559.98	0.180054	PFA
MeOH_GTATGTCGCTAA	9929	3892	10.5449	MeOH															AC092069.1	0.29468	0.0792965			S100A10	1516.87	0.276151	PFA
MeOH_GTGTTCTGCATA	13464	4792	12.6485	MeOH															AC092111.1	0.00700627	0			RPL23A	1499.19	0.197044	PFA
MeOH_AACCGTCGCCAA	11910	4129	13.56	MeOH															AC092115.1	0.00933752	0			TXNRD1	1494.34	0.226266	PFA
MeOH_CATCGTCCTCGC	10493	4019	11.7507	MeOH															AC092115.2	0.157771	0			ANXA2	1458.12	0.158415	PFA
MeOH_GCTTATGACAGT	9126	3514	14.5957	MeOH															AC092115.3	0.027339	0			RPL18	1457.46	0.162589	PFA
MeOH_GGCGTCCAATAA	13782	4704	9.78087	MeOH															AC092117.1	0.00931795	0			RPL24	1455.08	0.136095	PFA
MeOH_TTATCTTAAATG	10321	4011	11.7818	MeOH															AC092118.1	0.153429	0.26593			TM4SF1	1423.67	0.473662	PFA
MeOH_GACTACGCGTTT	10747	3976	13.0362	MeOH															AC092119.2	0.0274542	0.0297635			RPL10	1417.42	0.197857	PFA
MeOH_ACAGCTCGGAAC	10621	4165	9.79192	MeOH															AC092123.1	0.0373302	0.0349071			RPL28	1397.75	0.219844	PFA
MeOH_GGTGTATTTATC	10072	3917	13.8503	MeOH															AC092123.2	0.0275363	0.281987			CALM2	1382.38	0.271589	PFA
MeOH_CCATGTATTTAT	9197	3749	13.4609	MeOH															AC092128.1	0.0170995	0			LDHB	1372.93	0.174394	PFA
MeOH_AGCTGTTCATTG	9973	3834	11.9021	MeOH															AC092155.2	0.00927678	0			PTMA	1363.26	0.294264	PFA
MeOH_CATCGATGACGC	9916	4056	11.5974	MeOH															AC092164.1	0.011351	0			HNRNPA2B1	1360.25	0.192606	PFA
MeOH_TAGTCGATCAGT	9891	3733	16.9043	MeOH															AC092171.2	0.0117976	0			CTSL	1334.78	0.567211	PFA
MeOH_CTTCGCTCAAAG	10000	4059	9.61	MeOH															AC092171.4	0.035573	0.0156538			ANXA1	1317.73	0.274672	PFA
MeOH_GACTGTTAGCCG	9626	3833	12.4455	MeOH															AC092268.1	0.0145932	0			RPS15	1305.7	0.180457	PFA
MeOH_GTGTCCTATCGA	10360	4034	8.58108	MeOH															AC092279.1	0.0442439	0.257306			COX7C	1304.84	0.154176	PFA
MeOH_GCGGGCAGAGTG	12878	4345	12.1214	MeOH															AC092279.2	0.0146834	0.109435			NDUFA4	1298.62	0.160152	PFA
MeOH_AGCTCAAGCATT	8715	3481	13.7349	MeOH															AC092295.2	0.0061173	0			IGFBP4	1295.91	0.397836	PFA
MeOH_GGTTCGATACTC	7322	2930	24.201	MeOH															AC092324.1	0.00977329	0			MYL6	1284.23	0.212188	PFA
MeOH_GGTCAACTTCAG	7714	3220	14.5839	MeOH															AC092329.4	0.00614933	0			HSPE1	1279.42	0.220184	PFA
MeOH_CTGTACGATTTA	10332	3852	9.42702	MeOH															AC092336.1	0.00585984	0			RPL4	1278.14	0.156908	PFA
MeOH_CGTCGTTTCCTC	10650	4288	11.2207	MeOH															AC092427.1	0.00537986	0.0447387			COX6B1	1263.33	0.152276	PFA
MeOH_GGCATAGACCAG	11147	4251	11.6085	MeOH															AC092587.1	0.0182194	0			PKM	1259.9	0.207711	PFA
MeOH_CGCGGGCTCTGG	10734	3838	16.1729	MeOH															AC092597.1	0.0130983	0			TKT	1258.67	0.211453	PFA
MeOH_GTAGGCATTGAA	9399	3777	10.7884	MeOH															AC092610.1	0.0337608	0			HSP90AA1	1225.28	0.321496	PFA
MeOH_ATACAAGTATCA	9961	3917	12.4686	MeOH															AC092687.3	0.00768067	0			DSTN	1222.73	0.210292	PFA
MeOH_GCGTTGCCGTGC	10126	3849	11.3372	MeOH															AC092718.4	0.172004	0.193914			SERF2	1220	0.148485	PFA
MeOH_TTGACCCAACGT	9386	3731	13.4349	MeOH															AC092725.2	0.0114511	0			RPL8	1212.02	0.173192	PFA
MeOH_CGTAGGTGCTTT	12993	4481	10.0285	MeOH															AC092747.4	0.146631	0.0813408			SNRPD2	1202.5	0.162496	PFA
MeOH_CGCGTGTTACGT	9706	3825	13.332	MeOH															AC092754.1	0.0179203	0			SAT1	1202.34	0.898961	PFA
MeOH_GAACTATTGCCT	9849	3907	12.1637	MeOH															AC092757.3	0.00818222	0.0224415			DBI	1200.83	0.210453	PFA
MeOH_TACAGAATCAGC	8117	3338	11.6792	MeOH															AC092798.1	0.0449759	0			RPS2	1191.52	0.166085	PFA
MeOH_AACACTAATCTC	7100	3174	7.97183	MeOH															AC092802.1	0.00950085	0			KRT8	1184	0.460866	PFA
MeOH_GGTTCCTTAGGG	9025	3247	22.1828	MeOH															AC092803.2	0.0173236	0			SNHG5	1179.99	0.197996	PFA
MeOH_TCCTTAATTCGC	8847	3630	13.0214	MeOH															AC092809.3	0.00821981	0			TRAM1	1174.31	0.364701	PFA
MeOH_GCGGATCGGTTA	10119	3813	13.0151	MeOH															AC092821.1	0.016395	0			VMP1	1154.2	0.330065	PFA
MeOH_AAGTCTTTAACT	8999	3781	10.6345	MeOH															AC092868.1	0.0197632	0.0387264			RPL14	1142.17	0.231722	PFA
MeOH_CGAATCATCCGC	9211	3899	8.08816	MeOH															AC092868.3	0.0087727	0			RAN	1127.9	0.231009	PFA
MeOH_TCGCAAACTTTG	9426	3872	13.8977	MeOH															AC092902.2	0.00892943	0			RPL7A	1126.54	0.182601	PFA
MeOH_GCGCAATTGACG	12006	4096	9.48692	MeOH															AC092902.5	0.0041998	0.0209029			RPL36	1117.07	0.186267	PFA
MeOH_TTGCACGGCGCG	11244	4129	12.1932	MeOH															AC092910.3	0.0135393	0.0353673			HINT1	1104.72	0.200593	PFA
MeOH_TAGCAGACCCGC	10162	4151	8.27593	MeOH															AC092919.2	0.0178939	0			ENO1	1096.94	0.194495	PFA
MeOH_GATCTGCGATAG	9916	4178	9.06616	MeOH															AC092944.1	0.0358283	0.00891629			UQCRQ	1090.71	0.177884	PFA
MeOH_TTTTTCAACTAA	9004	3833	9.96224	MeOH															AC092965.1	0.0110192	0			FAU	1088.4	0.202313	PFA
MeOH_TATTACAACACA	6810	3033	13.2599	MeOH															AC093014.1	0.00578184	0			RPL5	1080.19	0.200447	PFA
MeOH_TGGTTGACTCTT	9958	3888	15.3244	MeOH															AC093106.1	0.0156677	0			CYP24A1	1053.1	0.468648	PFA
MeOH_TTAGGCATACGT	10610	3986	13.4967	MeOH															AC093142.1	0.0249149	0			S100A11	1051.34	0.224655	PFA
MeOH_GCCAATCACTTC	8147	3362	11.3539	MeOH															AC093157.1	0.0588854	0.0600696			KRT7	1050.8	0.510618	PFA
MeOH_AGGGTCATGACG	9893	3888	13.7168	MeOH															AC093227.1	0.0573755	0.0363811			KRT18	1049.55	0.841802	PFA
MeOH_CTTGGAGCCGAA	10471	4157	10.1996	MeOH															AC093249.6	0.0488084	0.0165142			RACK1	1038.04	0.167487	PFA
MeOH_GTCCTCAACAGT	8800	3599	11.5795	MeOH															AC093297.2	0.0170703	0			RPL10A	1033	0.213134	PFA
MeOH_GTACGGAGGTGA	9065	3551	19.7573	MeOH															AC093297.3	0.101686	0.0747806			RPS28	1021.05	0.208836	PFA
MeOH_CGGTTCGGCATT	9712	3726	12.9839	MeOH															AC093323.1	0.161207	0.251024			GSTP1	1009.08	0.206685	PFA
MeOH_CTTATGATGGAC	9409	3632	14.8794	MeOH															AC093484.4	0.0377945	0.0202239			G6PD	968.857	0.211655	PFA
MeOH_CGCTAGGACTTT	8238	3361	10.8279	MeOH															AC093495.1	0.0087705	0			CFL1	966.874	0.235875	PFA
MeOH_GCTACCGAAGAA	8970	3682	9.48718	MeOH															AC093503.2	0.0212333	0			MT2A	949.416	0.688393	PFA
MeOH_GCGTCATGGACC	11599	4323	10.044	MeOH															AC093536.1	0.00831433	0			USMG5	936.7	0.222739	PFA
MeOH_TCTTTCGAACCA	9694	4055	9.52135	MeOH															AC093591.1	0.035495	0			NPM1	932.068	0.266185	PFA
MeOH_GCCTTAGCAGCG	11265	4201	9.8269	MeOH															AC093627.4	0.0128615	0			ACTB	928.118	0.272742	PFA
MeOH_CGCGGAGGGCCG	10179	3804	12.0346	MeOH															AC093627.5	0.0163272	0			RPS25	911.625	0.222188	PFA
MeOH_CAGCAGTCTATC	8895	3695	14.3901	MeOH															AC093635.1	0.0221405	0			LGALS1	911.166	0.348146	PFA
MeOH_TCGACCGAGACC	9804	3681	12.1685	MeOH															AC093663.2	0.00722135	0			SQSTM1	910.778	0.312022	PFA
MeOH_ACGCTGATTCAC	8952	3708	10.4893	MeOH															AC093673.1	0.0732229	0.0492187			HSPD1	908.328	0.267944	PFA
MeOH_CCTTTCTGCGGG	8095	3302	14.3916	MeOH															AC093702.1	0.0255691	0.0254166			RPS9	901.665	0.196986	PFA
MeOH_CGTCGCATACCC	9485	3656	9.80496	MeOH															AC093726.1	0.0559104	0.0184289			COX6C	899.429	0.196915	PFA
MeOH_TGCGGGCTGCTA	12047	4052	14.2525	MeOH															AC093752.1	0.0683483	0.0326178			OST4	898.539	0.27221	PFA
MeOH_ACAACCAATTCC	7053	3292	9.55622	MeOH															AC093768.1	0.0846406	0.0521938			BTF3	895.836	0.217509	PFA
MeOH_ACTCCCGCGGGG	9530	3669	15.2466	MeOH															AC093788.1	0.0117173	0.0370155			EIF1	893.139	0.198825	PFA
MeOH_GCGCAAGATTTA	7670	3363	9.81747	MeOH															AC093809.1	0.00354751	0			ASPH	889.665	0.282713	PFA
MeOH_AGTGAACGTTGC	8847	3462	12.0719	MeOH															AC093827.1	0.111155	0			UQCRB	887.615	0.227272	PFA
MeOH_CGTCCGTTCGAA	9509	3776	10.0431	MeOH															AC093833.1	0.0298191	0			HSP90B1	886.542	0.29455	PFA
MeOH_GTATAACTGCCT	7795	3389	12.1488	MeOH															AC093901.1	0.0106554	0			NDUFA1	879.178	0.213801	PFA
MeOH_ACGGTGACTAGA	8069	3400	11.0423	MeOH															AC095041.1	0.00862752	0			ANXA4	862.587	0.502036	PFA
MeOH_TTTAGTGCGACC	8889	3763	9.62988	MeOH															AC095057.3	0.0307724	0.0165509			COX8A	860.291	0.264036	PFA
MeOH_AACCTAGAGCGT	9799	3797	10.9399	MeOH															AC095059.2	0.00659946	0			PSAP	857.921	0.418929	PFA
MeOH_ACCCTATACGGT	9161	3689	11.8	MeOH															AC096536.1	0.00486124	0			NACA	846.519	0.261316	PFA
MeOH_GATTCACAATAT	4187	2029	24.3134	MeOH															AC096537.1	0.00515112	0			UGDH	834.929	0.28375	PFA
MeOH_AGCGAATACAGG	7375	3113	17.6678	MeOH															AC096571.1	0.0102319	0.0149183			COX7B	831.845	0.261673	PFA
MeOH_TTCGGCTCATAT	9128	3558	13.1135	MeOH															AC096586.1	0.0220892	0.0553729			NAP1L1	826.93	0.298616	PFA
MeOH_ATCACGAAGGCA	7892	3257	13.0258	MeOH															AC096632.1	0.00408339	0			RPL6	823.937	0.290579	PFA
MeOH_TACTCGCTTCGT	7920	3275	15.5429	MeOH															AC096637.2	0.00481758	0			UBB	817.839	0.273039	PFA
MeOH_CGACGATGATCG	8284	3445	10.7798	MeOH															AC096649.2	0.0165647	0			LDHA	816.037	0.238804	PFA
MeOH_GGCCGGATTCCT	9110	3408	15.8288	MeOH															AC096664.2	0.0272161	0			HSP90AB1	814.807	0.298957	PFA
MeOH_GCCTAAATACCA	9182	3765	8.32063	MeOH															AC096677.1	0.0494095	0.0257465			LRRC75A-AS1	809.947	0.2501	PFA
MeOH_TAGTATAGTGTG	8829	3624	14.5317	MeOH															AC096772.1	0.017885	0.038068			POLR2L	805.963	0.27644	PFA
MeOH_CGACGGTCACCG	9185	3717	10.147	MeOH															AC096887.2	0.0138822	0			COX6A1	805.597	0.209602	PFA
MeOH_GCTTCCTATGAC	8728	3537	10.5752	MeOH															AC096919.1	0.0785443	0			C14orf2	803.311	0.254009	PFA
MeOH_GGCGCCAACTTT	8130	3165	15.2276	MeOH															AC096921.2	0.00802213	0.017031			FADS2	773.811	0.279968	PFA
MeOH_CTTCCAAGATTG	7770	3446	8.82883	MeOH															AC096992.2	0.00873384	0			UBA52	761.745	0.261376	PFA
MeOH_AATGATTAGCAA	6692	2945	14.3903	MeOH															AC097103.2	0.0144357	0			EIF4G2	753.482	0.341721	PFA
MeOH_ACGCCTTCTATT	8232	3222	13.5204	MeOH															AC097263.1	0.0274706	0			MRPL33	752.724	0.269842	PFA
MeOH_AATTAAAGAGGC	6946	3111	14.0225	MeOH															AC097358.1	0.0150404	0			PPIA	739.52	0.247262	PFA
MeOH_AACATCGTTTAT	7230	3174	12.296	MeOH															AC097358.2	0.0138967	0			BEX3	731.365	0.316859	PFA
MeOH_GCGATCAGACAC	6741	3113	9.52381	MeOH															AC097359.2	0.00993851	0			HSPB1	714.657	0.376819	PFA
MeOH_AAGTTTCGAGAA	7075	3121	11.2367	MeOH															AC097376.2	0.0290976	0.177243			FADS1	713.764	0.425194	PFA
MeOH_ACAAGATCGCGA	8890	3843	8.30146	MeOH															AC097461.1	0.0100767	0			PGD	704.357	0.298826	PFA
MeOH_GGGTTATGGTTA	8542	3532	18.0871	MeOH															AC097467.3	0.00548163	0			NDUFB1	703.265	0.250599	PFA
MeOH_CAACTGCGCAGA	7654	3110	18.265	MeOH															AC097468.3	0.031186	0.0191665			SLC25A5	693.096	0.268612	PFA
MeOH_AGTGAATCCGAA	7452	3331	11.1245	MeOH															AC097478.1	0.0139264	0			ATP5J2	687.648	0.258603	PFA
MeOH_AGCCCGCAGTCT	8459	3687	8.61804	MeOH															AC097534.2	0.0351187	0.0177891			ZFAS1	685.702	0.319407	PFA
MeOH_GTGGTACAAACA	7579	3340	11.8617	MeOH															AC097638.1	0.00674358	0.017649			TUBA1B	670.946	0.79915	PFA
MeOH_TCACTTCCTTCT	8612	3583	10.0441	MeOH															AC097639.1	0.00816351	0			NOP10	667.346	0.274868	PFA
MeOH_ACTCTTGGTGGT	7398	3115	18.9376	MeOH															AC097658.1	0.0151598	0			NCL	667.177	0.324062	PFA
MeOH_GATGATTATGGA	7519	3232	11.3845	MeOH															AC097662.1	0.00938791	0			B2M	666.498	0.315297	PFA
MeOH_TGCGGCTTGCAC	11747	4172	11.6881	MeOH															AC097713.2	0.0165057	0			DCBLD2	663.678	0.401489	PFA
MeOH_CGCGAATTACTA	6887	3230	8.85727	MeOH															AC098487.1	0.113216	0.054859			UBL5	663.181	0.324151	PFA
MeOH_ACCAAGGTCTGG	8307	3622	12.4473	MeOH															AC098583.1	0.0349736	0			RPL36AL	657.532	0.274751	PFA
MeOH_ATCATGTCTCCA	7247	3182	10.8321	MeOH															AC098591.2	0.0206043	0.0615985			YWHAE	654.619	0.321024	PFA
MeOH_GGTGTGCCCATA	7502	3099	16.7422	MeOH															AC098614.1	0.0801799	0.0694551			H3F3B	653.95	0.351952	PFA
MeOH_GCCATTTTATTG	7793	3278	11.3563	MeOH															AC098614.2	0.00997861	0			C19orf33	653.06	0.312787	PFA
MeOH_GCAACATTTGCT	6303	2948	11.2962	MeOH															AC098818.1	0.00634852	0			ELOB	644.896	0.299759	PFA
MeOH_AAGGTCCCCTTT	8195	3370	11.3606	MeOH															AC098820.1	0.0184408	0			EEF1B2	643.091	0.304235	PFA
MeOH_AGGCACTGGCGA	7433	3250	10.6552	MeOH															AC098828.1	0.0617183	0			SLIRP	627.15	0.338663	PFA
MeOH_CGTTACCCGTTT	9148	3588	14.331	MeOH															AC098828.2	0.00543755	0			SPP1	626.93	0.585354	PFA
MeOH_TCACCAGAATGC	6795	3144	10.4636	MeOH															AC098859.1	0.00804625	0			ROMO1	625.24	0.285651	PFA
MeOH_AGCTTCAACTCT	5409	2462	21.5382	MeOH															AC098864.1	0.0132246	0			RTN4	620.394	0.331164	PFA
MeOH_CTTCCATTTGGG	6862	2866	21.3932	MeOH															AC098934.1	0.00483204	0.020581			VIM	617.583	0.390478	PFA
MeOH_ATCGTTCTGGCA	7425	3128	14.2896	MeOH															AC098934.2	0.00715335	0			METTL12	615.612	0.581518	PFA
MeOH_GTGCAGTTACGC	7823	3338	11.3128	MeOH															AC098935.1	0.0254359	0			NDUFB4	615.52	0.282409	PFA
MeOH_AGCGACCGATAC	6793	2934	11.453	MeOH															AC099336.2	0.0213109	0			ACTN4	615.089	0.451364	PFA
MeOH_AATTTATCCCAG	7320	3192	11.3934	MeOH															AC099343.3	0.012496	0			MTUS1	614.928	0.394343	PFA
MeOH_AGGCAGGTTGCA	5957	2827	13.6814	MeOH															AC099344.1	0.00949317	0			SRP14	611.726	0.311559	PFA
MeOH_CCATACAACCGC	6405	2817	15.9407	MeOH															AC099489.1	0.00725921	0.016525			PTGR1	608.284	0.413427	PFA
MeOH_GGACTGAAGGAA	4292	2132	19.8043	MeOH															AC099508.1	0.00801968	0			COX4I1	607.271	0.300921	PFA
MeOH_CCGCGGAATGTA	9028	3544	11.9849	MeOH															AC099509.1	0.0354501	0			PON2	602.568	0.418249	PFA
MeOH_ACCGTCGTCCAA	9053	3649	8.94731	MeOH															AC099513.1	0.00541616	0			PDCD5	600.017	0.331249	PFA
MeOH_CTCCCCACACGT	7602	3337	7.82689	MeOH															AC099518.2	0.0073276	0.0232102			UQCR11	599.056	0.311375	PFA
MeOH_TGATCATGCGAG	5466	2451	21.7892	MeOH															AC099518.4	0.0158732	0			TPI1	598.541	0.289755	PFA
MeOH_TCCTTTGGGCAC	9831	3560	11.9927	MeOH															AC099518.5	0.0334582	0			PSMA7	589.75	0.31933	PFA
MeOH_GATCCTGCGGAC	6407	2981	7.33573	MeOH															AC099521.1	0.00724175	0			HIF1A	588.031	0.469895	PFA
MeOH_GTCCTGGCGAAC	6759	2977	11.5402	MeOH															AC099522.2	0.0280777	0.0251216			CRIM1	587.645	0.661795	PFA
MeOH_TTATCCCGACGT	6030	2798	12.6036	MeOH															AC099535.1	0.00660935	0			ALDOA	582.09	0.329593	PFA
MeOH_GGGCTCTTGAAG	7338	3154	11.8561	MeOH															AC099568.2	0.0266478	0.0389791			COX5B	580.139	0.313126	PFA
MeOH_GCGTGACGGTCT	8385	3150	18.1038	MeOH															AC099676.1	0.0107317	0			TPM1	579.886	0.706852	PFA
MeOH_GGCGACATGAGA	7458	3257	9.0775	MeOH															AC099778.1	0.0303929	0.0841299			YWHAB	575.537	0.338145	PFA
MeOH_TTAAACGTCGCC	6388	2869	10.4884	MeOH															AC099791.2	0.0300739	0			MYL12B	574.673	0.30658	PFA
MeOH_GCGATACAACGT	7257	3162	13.5455	MeOH															AC099850.1	0.0109096	0			CHCHD2	571.895	0.28644	PFA
MeOH_TCCGCTGTATCA	7674	3441	9.33021	MeOH															AC100771.1	0.0268062	0			CBX3	560.804	0.38291	PFA
MeOH_CATCATGAGAAT	5736	2593	10.6869	MeOH															AC100810.1	0.333483	0.145134			ATP5G3	557.5	0.337417	PFA
MeOH_GCCGAAATTGAG	7558	3443	8.63985	MeOH															AC100814.1	0.02536	0.0178383			CD63	556.561	0.379299	PFA
MeOH_ACACCCCACGGC	7338	3139	10.9975	MeOH															AC100847.1	0.00567568	0			IGFL2-AS1	551.923	0.872838	PFA
MeOH_AGGTTTAGCTTA	8032	3546	9.0762	MeOH															AC100861.1	0.0355346	0.0266892			MORF4L1	544.035	0.312848	PFA
MeOH_TTGTTCTGACAA	6889	3198	7.38859	MeOH															AC102953.2	0.0678253	0.0761552			AMIGO2	542.484	0.554367	PFA
MeOH_GTATCTCCTCCG	7295	3227	12.0356	MeOH															AC103591.3	0.0885852	0.0190982			PSMA4	542.187	0.315736	PFA
MeOH_GGTCTGGTAAAC	7110	2981	12.391	MeOH															AC103691.1	0.0330259	0.202584			ATP5I	542.169	0.354712	PFA
MeOH_TTCTGAGTCTCC	6168	2862	12.3703	MeOH															AC103702.2	0.237106	0.562801			DDX5	540.87	0.313016	PFA
MeOH_AAGCATCTCTCC	7428	3140	9.51804	MeOH															AC103706.1	0.0499366	0.0691477			UCHL1	539.811	0.44943	PFA
MeOH_CCACTCGCAACA	7425	3197	12.1212	MeOH															AC103724.4	0.01162	0			COX7A2	535.475	0.332395	PFA
MeOH_CTTTAAGGCGTC	8357	3297	10.3865	MeOH															AC103736.1	0.0379584	0.0314578			GNG11	535.194	0.58882	PFA
MeOH_GTTGACGCGGTT	9119	3516	9.8695	MeOH															AC103740.2	0.0115953	0			TGFBI	532.63	1.72404	PFA
MeOH_CGCGGCGTAGTT	7621	3035	15.5491	MeOH															AC103810.2	0.0407749	0.060566			CA12	530.762	0.768421	PFA
MeOH_CGGTTTCCGGGG	8244	3296	15.4173	MeOH															AC103975.1	0.0400529	0			RPS27	528.265	0.328061	PFA
MeOH_TATCTCGTCCCA	6355	2889	11.7703	MeOH															AC104109.4	0.00531962	0.0389115			BASP1	519.036	0.492721	PFA
MeOH_GAGTCACAAGGT	6275	2731	16.1116	MeOH															AC104113.1	0.0127252	0.0183918			NDUFS5	518.73	0.299505	PFA
MeOH_CTCCCGATAAAT	5321	2657	11.7835	MeOH															AC104118.1	0.00682917	0.0140205			ALDH3A1	514.431	1.38168	PFA
MeOH_GTTTTCTTAGTG	5659	2649	15.9922	MeOH															AC104184.1	0.00763931	0			ATP5L	508.854	0.317809	PFA
MeOH_ATCTACACTCGG	6583	2964	10.9069	MeOH															AC104187.1	0.007317	0			C8orf4	508.551	0.601951	PFA
MeOH_TAGCGGTAAAAG	6494	2943	11.4413	MeOH															AC104212.1	0.0243523	0			AGR2	507.737	1.56996	PFA
MeOH_GTTAAAACTTAT	5897	2933	10.8699	MeOH															AC104212.2	0.042687	0			CANX	505.826	0.323234	PFA
MeOH_TCTTTAACGTTC	5817	2639	14.8186	MeOH															AC104248.1	0.0566787	0			PFDN5	505.578	0.300078	PFA
MeOH_GAGTATGTATAC	5938	2694	10.4412	MeOH															AC104297.1	0.00725528	0			PRSS23	499.295	0.629118	PFA
MeOH_GCCTTCGAGCCA	6607	2962	9.83805	MeOH															AC104306.1	0.00750682	0			TMBIM6	498.697	0.352193	PFA
MeOH_TACAGCAATAAG	6045	2854	10.2564	MeOH															AC104452.1	0.00640705	0			TRMT112	496.995	0.356511	PFA
MeOH_TCTCCATAGCCC	8235	3408	12.374	MeOH															AC104506.1	0.0513376	0			ERH	495.685	0.393283	PFA
MeOH_GACAGTTCCCTA	6960	3176	9.05172	MeOH															AC104563.1	0.0496871	0			HNRNPU	495.046	0.396233	PFA
MeOH_CAATTTGTAAGT	4799	2409	10.7106	MeOH															AC104564.1	0.0119666	0.0211325			CD24	494.529	0.756413	PFA
MeOH_GTTACGAGATTC	5580	2621	12.1505	MeOH															AC104564.4	0.00693426	0.012912			CCT6A	490.206	0.431945	PFA
MeOH_ATGATTTATGCG	6805	2874	14.0191	MeOH															AC104564.5	0.0101839	0.0237234			CSTB	490.002	0.384378	PFA
MeOH_GGTCTTGCACTC	5951	2899	7.84742	MeOH															AC104581.1	0.0320121	0.0300275			COX5A	488.505	0.408215	PFA
MeOH_AACGTATAATAC	6045	2899	10.3557	MeOH															AC104619.1	0.00817648	0			SEM1	486.261	0.374884	PFA
MeOH_GCAAAACAGTTG	6637	2966	13.1083	MeOH															AC104653.1	0.0166825	0			TXNDC17	482.636	0.359309	PFA
MeOH_AGTGACTGCAAG	6221	2855	13.2615	MeOH															AC104662.3	0.146528	0.0732952			PGK1	480.927	0.443555	PFA
MeOH_ATGATAGTTCCT	5457	2490	21.3487	MeOH															AC104687.1	0.0173114	0			GNAS	480.853	0.407622	PFA
MeOH_AGTTGGCGCAAT	6348	3106	8.75866	MeOH															AC104695.2	0.0141062	0.0294129			TOMM7	479.052	0.361397	PFA
MeOH_AAATGCATAGGA	4892	2414	12.5715	MeOH															AC104785.1	0.00697765	0			HNRNPK	477.946	0.342936	PFA
MeOH_AGGAATCTATAA	5963	2694	13.3658	MeOH															AC104794.2	0.0294301	0.0346372			EEF2	477.688	0.370326	PFA
MeOH_ACCATGCAAGAG	6069	2779	12.5721	MeOH															AC104825.2	0.0222991	0.0381959			ARPC3	477.141	0.36832	PFA
MeOH_ATATAGCCCGAA	5391	2666	10.8885	MeOH															AC104837.1	0.0109075	0			SNRPE	476.346	0.382415	PFA
MeOH_GAGAAAGTTCAC	5926	2735	12.3017	MeOH															AC104843.1	0.0114179	0			GLRX	476.152	0.646631	PFA
MeOH_GGTGAAGACCCC	6367	2988	10.633	MeOH															AC104843.2	0.0076294	0			ITGB1	475.266	0.501765	PFA
MeOH_CCAACCACATTC	6067	2999	8.50503	MeOH															AC104938.1	0.00789165	0.00963873			EIF5A	474.862	0.484637	PFA
MeOH_GAACCACGCAGG	7711	3220	12.8647	MeOH															AC104971.2	0.00414765	0			DYNLL1	474.71	0.547974	PFA
MeOH_ATACTCCTATGC	5919	2840	16.1514	MeOH															AC104978.1	0.00656638	0			ATP5H	471.291	0.357922	PFA
MeOH_TATCGAAATTCC	5664	2632	9.32203	MeOH															AC104986.1	0.00619424	0			SNRPG	463.925	0.44562	PFA
MeOH_CGTGTGTTGGCG	7712	2984	15.2879	MeOH															AC104986.2	0.0782917	0.0282938			SNHG6	461.619	0.410641	PFA
MeOH_GACTGAGAGATG	5953	2726	11.6412	MeOH															AC105020.1	0.0154159	0.0549521			HNRNPA1	461.127	0.438251	PFA
MeOH_GTTACTTCTTCC	5610	2618	11.7469	MeOH															AC105052.2	0.00413982	0			HNRNPH1	460.123	0.553493	PFA
MeOH_GGTTCTACACGT	6938	3114	11.1704	MeOH															AC105105.4	0.00640423	0			ATP5B	459.409	0.35298	PFA
MeOH_CGATTTGCCCCG	4638	1938	25.3989	MeOH															AC105137.3	0.00693117	0			ACLY	459.03	0.433468	PFA
MeOH_AGCCTTACCCCT	4057	2044	21.2472	MeOH															AC105202.1	0.0116081	0			GPX4	458.498	0.474662	PFA
MeOH_GATGTTGTCACC	4774	2224	21.1982	MeOH															AC105219.1	0.0377357	0.136528			NME1	456.615	0.368481	PFA
MeOH_GCGAAAATGCTT	5753	2789	10.4467	MeOH															AC105243.1	0.774351	0.829477			CTSB	456.326	0.998645	PFA
MeOH_TTAAATTTAAAG	6053	2777	11.0854	MeOH															AC105285.1	0.00957919	0			DNAJA1	455.894	0.446265	PFA
MeOH_GATCATGACCTT	6883	3058	8.68807	MeOH															AC105399.1	0.0137574	0			ATP5J	455.182	0.353212	PFA
MeOH_GAAGAGCTCAGA	5270	2732	7.81784	MeOH															AC105446.1	0.147748	0.061116			UQCRH	449.028	0.429645	PFA
MeOH_ATTGTGCATTAC	5707	2641	11.0916	MeOH															AC105760.2	0.0109338	0			PDIA6	448.062	0.386659	PFA
MeOH_AGTTGAACATAG	6259	2895	12.2544	MeOH															AC105935.1	0.0137453	0.0228734			ATP5G2	447.096	0.509301	PFA
MeOH_TTGGTAGTATTC	5690	2678	13.2337	MeOH															AC105942.1	0.0104698	0			RPSA	446.014	0.381296	PFA
MeOH_ACGGGTGCTTAT	6887	2944	14.433	MeOH															AC105999.2	0.0438267	0.0301836			ATP5G1	443.972	0.486261	PFA
MeOH_CCGCGTTTAAAT	5779	2640	10.7804	MeOH															AC106028.3	0.00586867	0			LUC7L3	440.485	0.635872	PFA
MeOH_CTCCCATGAAGA	2744	1301	31.6691	MeOH															AC106047.1	0.0265	0			RPL22	440.107	0.362519	PFA
MeOH_TGTATTCTGATG	6650	3037	14.797	MeOH															AC106707.1	0.0781821	0			CLTC	439.469	0.436997	PFA
MeOH_TTGCGCCTGGTC	5953	2694	14.8329	MeOH															AC106707.2	0.0107677	0			MGST3	437.365	0.418921	PFA
MeOH_GCAACAGTGGCA	5797	2786	10.8159	MeOH															AC106795.1	0.16141	0.0402635			SUB1	437.124	0.487264	PFA
MeOH_TTTTCCGCGGGA	6551	2856	8.96046	MeOH															AC106795.2	0.0089578	0			GPX2	435.958	1.47469	PFA
MeOH_CAGGCGACCATG	6720	2921	10.5357	MeOH															AC106820.1	0.0889852	0.0207832			TAGLN2	435.614	0.466454	PFA
MeOH_CTCAGTGCCCAG	5860	2762	11.5188	MeOH															AC106820.3	0.00702044	0			KPNB1	434.807	0.478778	PFA
MeOH_TGATAGGTCAGA	4509	2231	13.8833	MeOH															AC106858.1	0.00989118	0			2021-09-02	432.919	0.435923	PFA
MeOH_AGGGTCCCTCTG	6071	2817	9.37243	MeOH															AC106869.1	0.0388493	0.0194878			PTGES3	432.509	0.402729	PFA
MeOH_TACGACAGCTAA	6031	2831	9.86569	MeOH															AC106872.2	0.0126074	0			YWHAZ	430.948	0.417738	PFA
MeOH_AATGAACAGGCT	6197	2781	14.5393	MeOH															AC106872.3	0.0056416	0			SKP1	429.217	0.404348	PFA
MeOH_TTATGCAACCAT	5279	2463	11.0816	MeOH															AC106886.3	0.00543685	0			PRDX3	425.236	0.420145	PFA
MeOH_GACAGCCTTACG	6547	2962	11.6695	MeOH															AC106886.4	0.0097808	0			GCLM	424.62	0.547839	PFA
MeOH_GTCTCCAGGACG	6442	3009	8.98789	MeOH															AC106886.5	0.0172862	0.0334926			GLS	422.467	0.970908	PFA
MeOH_GAGCGCAGCACG	5548	2684	10.5804	MeOH															AC106897.1	0.00540424	0			ATP1B1	422.247	0.703161	PFA
MeOH_TATGGGCAGTCG	5304	2355	21.3989	MeOH															AC107068.1	0.0146578	0.013275			TBCA	418.685	0.411357	PFA
MeOH_TATCTTATACTT	5524	2393	23.4432	MeOH															AC107075.1	0.0344657	0			SNRPB	413.615	0.44724	PFA
MeOH_CGGAGCTGCCTG	5256	2586	10.0647	MeOH															AC107081.2	0.0376755	0.0259899			SPINT2	413.127	0.541431	PFA
MeOH_GTGGGGGCTCAG	6602	2856	17.0403	MeOH															AC107214.2	0.00925516	0			TPM4	413.095	0.485115	PFA
MeOH_AAAGGCGTCGTC	5633	2581	10.1367	MeOH															AC107375.1	0.03422	0.188602			CCT4	408.978	0.481754	PFA
MeOH_TTCTCAGGAGTG	5281	2531	16.6635	MeOH															AC107398.1	0.0131968	0			RPL22L1	405.812	0.711283	PFA
MeOH_GATTCACTTCCG	5856	2578	11.8852	MeOH															AC107421.1	0.00457476	0			SEC11A	405.279	0.358604	PFA
MeOH_GGCTCCTTACAT	5245	2453	14.3184	MeOH															AC107871.1	0.00867754	0.0125828			TFPI2	403.859	1.43298	PFA
MeOH_CTATGACCCCGT	6451	2957	11.3471	MeOH															AC107954.1	0.00568464	0			PGRMC2	402.723	0.605516	PFA
MeOH_CGGTACACGGGT	4551	2217	14.8539	MeOH															AC107956.1	0.00682335	0			CYB5B	400.709	0.667036	PFA
MeOH_ACAGTTCATAGT	5581	2693	11.2883	MeOH															AC107983.2	0.00705863	0.0126833			ANAPC11	400.173	0.476561	PFA
MeOH_ACCCACCTCCAT	6095	2883	11.6817	MeOH															AC108002.1	0.0299642	0.0236679			NPC2	399.895	0.593396	PFA
MeOH_TATAGGCATACC	5580	2552	15.914	MeOH															AC108010.1	0.00734516	0			ID3	399.553	0.729222	PFA
MeOH_GTCTTCACCTAC	5732	2639	12.0202	MeOH															AC108047.1	0.073817	0.0171968			SNRPF	397.167	0.539592	PFA
MeOH_CGGAAAGGACAA	4012	2077	14.8305	MeOH															AC108062.1	0.173215	0.411958			PTP4A1	397.11	0.485668	PFA
MeOH_GTGCTCAGGCGG	6190	2673	15.7189	MeOH															AC108114.1	0.0738391	0.0408982			PEBP1	396.787	0.369411	PFA
MeOH_TTGAAACAGTGT	4637	2304	12.0552	MeOH															AC108134.2	0.0453768	0.0656726			SRSF3	396.664	0.448786	PFA
MeOH_TCCCCCTGGACT	6226	2717	4.77032	MeOH															AC108134.4	0.0102252	0			SOD1	396.591	0.485598	PFA
MeOH_TTCCTGTAGACA	5845	2787	12.8828	MeOH															AC108471.2	0.011276	0			H2AFZ	393.466	0.698404	PFA
MeOH_CCGCCCACCCGC	7180	2980	12.507	MeOH															AC108488.1	0.028125	0.015861			UQCR10	393.399	0.392735	PFA
MeOH_AATAAAGTATCA	4932	2385	13.3414	MeOH															AC108673.3	0.015611	0.0223472			FN1	392.957	2.35817	PFA
MeOH_TACACGGGAACG	5169	2592	11.4916	MeOH															AC108734.1	0.0137271	0			CKS2	391.021	1.61483	PFA
MeOH_TCAGGCGTGCCC	7682	3015	11.5074	MeOH															AC109322.1	0.0706364	0.0160292			TUBB	389.986	1.01003	PFA
MeOH_CCTAGCCCTATT	5653	2569	13.8334	MeOH															AC109326.1	0.00860599	0			POMP	389.601	0.462023	PFA
MeOH_TGGGTGTGGTAG	5483	2348	24.6398	MeOH															AC109327.2	0.0123923	0			NUCKS1	387.368	0.551518	PFA
MeOH_CTTAACCGCCCA	4945	2542	9.66633	MeOH															AC109446.3	0.0279169	0.0179693			EIF3K	386.992	0.493122	PFA
MeOH_GTGTGGGTTGAG	6361	2865	14.9662	MeOH															AC109460.1	0.0134542	0			NEDD8	386.879	0.454355	PFA
MeOH_CTGGGTAATGAC	5199	2353	22.6197	MeOH															AC109460.2	0.010789	0			SSBP1	386.339	0.456267	PFA
MeOH_TACTGATAAAAC	5069	2521	11.9353	MeOH															AC110079.1	0.00950482	0			FKBP3	385.902	0.459245	PFA
MeOH_AGCATAACACTC	5269	2432	13.2473	MeOH															AC110285.2	0.0149143	0.0353999			PHPT1	385.845	0.521505	PFA
MeOH_TGCCTGGACATA	5781	2818	13.1638	MeOH															AC110285.6	0.131972	0.146887			ITM2B	384.955	0.719623	PFA
MeOH_TCCTCATACCCC	5589	2475	14.2244	MeOH															AC110285.7	0.0052451	0.0125717			CHP1	384.279	0.639427	PFA
MeOH_AAGTTGCACCCC	5495	2620	10.6278	MeOH															AC110588.1	0.00780502	0			C8orf59	382.219	0.507966	PFA
MeOH_CATTAAAGACAG	3809	2040	13.3368	MeOH															AC110602.1	0.0151074	0			CALM1	381.562	0.472704	PFA
MeOH_TTGGATGGACTT	4583	2310	13.1791	MeOH															AC110609.1	0.0111484	0			GHITM	381.282	0.411658	PFA
MeOH_TCTTAGGGGTGT	4548	1950	32.8056	MeOH															AC110769.2	0.00837368	0.0200755			SLC25A3	379.639	0.482322	PFA
MeOH_TTAATCGCTAAC	5808	2662	11.2603	MeOH															AC110994.2	0.0086997	0			HNRNPC	379.564	0.477428	PFA
MeOH_ACCATCCGGAAT	4355	2331	10.333	MeOH															AC110998.1	0.00973756	0			KTN1	379.563	0.471567	PFA
MeOH_CATGGTGATGCT	5498	2644	9.80356	MeOH															AC112187.1	0.0385686	0			HMGB1	377.303	0.65516	PFA
MeOH_GTGGCTCAAACG	4655	2376	8.80773	MeOH															AC112191.2	0.0802032	0			COMMD6	373.76	0.519109	PFA
MeOH_TTGCTAGGTCGG	5514	2428	20.6384	MeOH															AC112220.2	0.00845216	0			ANXA5	371.121	0.399078	PFA
MeOH_CTACGCCTTTGG	5858	2729	10.5497	MeOH															AC112220.3	0.011264	0.0172699			KRT10	370.365	0.582445	PFA
MeOH_GAGCATAGAGAG	4502	2142	13.1275	MeOH															AC112220.4	0.0192681	0.0234841			RPS3A	365.95	0.389581	PFA
MeOH_TGTGCATGGATC	5569	2620	13.2519	MeOH															AC112484.4	0.015327	0.0199045			RHOA	364.676	0.493347	PFA
MeOH_CCTGCTCCGCCA	4969	2372	10.7869	MeOH															AC113155.1	0.0110005	0			FLNA	364.375	0.770739	PFA
MeOH_ACTTCATGCTCG	4800	2383	12.875	MeOH															AC113208.1	0.00646886	0			ENY2	364.249	0.593286	PFA
MeOH_ACACTGGCAAAC	5320	2770	9.64286	MeOH															AC113367.1	0.0908765	0.0146157			PCBP2	363.905	0.462669	PFA
MeOH_GCAACGGGCTCT	5518	2491	11.6347	MeOH															AC113382.1	0.00601902	0			HSBP1	363.713	0.537475	PFA
MeOH_CTATAAGTCTCT	4294	2053	16.1621	MeOH															AC113398.1	0.00834236	0			ZFP36L1	362.535	0.883079	PFA
MeOH_GATTCAAACGAG	6398	2854	11.6755	MeOH															AC113404.3	0.00805653	0			CLTA	362.147	0.456762	PFA
MeOH_CACACTGCAGTA	3259	1693	23.5041	MeOH															AC113410.1	0.00552122	0			CLU	362.147	0.746283	PFA
MeOH_CGAATTTTGCGA	4481	2196	15.0859	MeOH															AC113608.1	0.0175466	0			NDUFB2	361.21	0.49441	PFA
MeOH_GCCACTAGCATT	4277	2169	15.6418	MeOH															AC113935.1	0.0432655	0			ATP2A2	360.058	0.518234	PFA
MeOH_CATAGATAATCA	4732	2426	8.53762	MeOH															AC114271.1	0.0141218	0			ACTR2	359.706	0.465643	PFA
MeOH_AAGATTGTCTAC	4100	2173	9.21951	MeOH															AC114402.1	0.028338	0			YWHAG	359.332	0.500504	PFA
MeOH_ATGGTTGAGATT	4738	2346	18.2355	MeOH															AC114489.1	0.0190103	0.0156088			MAP1B	358.825	0.660152	PFA
MeOH_ATGATCTTCGAA	4573	2404	8.85633	MeOH															AC114490.1	0.0230123	0.020055			PCNA	357.783	0.983996	PFA
MeOH_CACTGCCGATAA	5587	2418	19.2053	MeOH															AC114490.2	0.03616	0.0147329			TMEM258	357.72	0.54868	PFA
MeOH_ACAGCTGATGGA	4457	2169	14.2697	MeOH															AC114491.1	0.105078	0			NDUFB6	357.671	0.529727	PFA
MeOH_ACAAACTAGTCC	3574	1966	8.72971	MeOH															AC114495.2	0.00718086	0			ATP6V0E1	357.366	0.511393	PFA
MeOH_AGTCCAGGGAAG	4142	2063	18.2038	MeOH															AC114546.3	0.0306928	0			PERP	356.136	0.461868	PFA
MeOH_TTGGAGAACAGC	4454	2318	12.326	MeOH															AC114728.1	0.0340198	0			HMOX1	356.063	1.30112	PFA
MeOH_CAGTGTCAACCC	4972	2530	8.46742	MeOH															AC114947.1	0.0189841	0.0264702			MORF4L2	355.242	0.595639	PFA
MeOH_CTCAGTCGTTGG	5190	2450	12.3507	MeOH															AC114947.2	0.0494059	0.0232351			CAST	354.272	0.747775	PFA
MeOH_GCCGATATAACG	5550	2548	11.4775	MeOH															AC114980.1	0.00768309	0.0615337			YBX1	354.181	0.459817	PFA
MeOH_CGGTGGTCATAC	5265	2566	12.5546	MeOH															AC115223.1	0.104196	0			PDXK	353.808	0.759782	PFA
MeOH_CTCGTGCGCTGG	5727	2881	6.61778	MeOH															AC115618.1	0.00627631	0			SLC38A2	352.729	0.654371	PFA
MeOH_CACGATGCTCCG	4750	2416	7.43158	MeOH															AC115618.3	0.4863	0.22476			NRCAM	352.659	0.675215	PFA
MeOH_AACTAGGGGGCC	5714	2495	14.3682	MeOH															AC115837.1	0.050081	0			PPIB	351.737	0.524941	PFA
MeOH_GAGTGGCTTGGA	4881	2296	20.672	MeOH															AC116050.1	0.0465726	0.0306895			NHP2	350.416	0.514706	PFA
MeOH_TATCTACGGGCC	5559	2421	16.9095	MeOH															AC116353.5	0.0159716	0			VDAC1	349.359	0.525025	PFA
MeOH_GATTCAAGCATT	4050	2161	10.4444	MeOH															AC116407.1	0.00843688	0			EDF1	347.511	0.511907	PFA
MeOH_GTGAGCATCCGA	4877	2434	9.90363	MeOH															AC116407.2	0.0608813	0			MYL12A	346.313	0.547734	PFA
MeOH_ACTACACTCAGA	4334	2229	13.3364	MeOH															AC116533.1	0.487095	0.0337476			SEC61G	346.171	0.458658	PFA
MeOH_TACCCGGAGGTT	4678	2398	9.44848	MeOH															AC116562.1	0.0118771	0			BLVRB	341.625	0.598469	PFA
MeOH_ACGGCCTTACCT	5030	2274	15.8052	MeOH															AC116667.1	0.0234886	0.0559819			SEC61B	341.034	0.501215	PFA
MeOH_CTCGTGATAGTT	4828	2384	10.6669	MeOH															AC116913.1	0.026961	0.05842			SET	339.039	0.543273	PFA
MeOH_GATACTCTCAAT	4033	2099	9.7942	MeOH															AC117382.1	0.015216	0.146716			YWHAQ	338.875	0.474242	PFA
MeOH_GCGGCCTCAGCG	5006	2294	13.1842	MeOH															AC117395.2	0.00731544	0			CST3	337.644	0.569133	PFA
MeOH_CGATTGGCATCG	5545	2499	10.0271	MeOH															AC117409.1	0.017636	0			RAB10	337.452	0.55084	PFA
MeOH_CGTAGGAGCTAT	4360	2255	11.3303	MeOH															AC117498.2	0.0130505	0			SFPQ	336.413	0.46536	PFA
MeOH_CGAACTCTAGTA	5077	2627	9.88773	MeOH															AC118344.1	0.00835739	0.0418377			SF3B6	336.333	0.576144	PFA
MeOH_AACACCAGTAAG	4390	2286	10.4556	MeOH															AC118344.2	0.01524	0.196345			COPS9	336.253	0.626546	PFA
MeOH_CGCTATCACCGT	4974	2360	13.5505	MeOH															AC118553.1	0.00707785	0			ANP32B	335.491	0.513288	PFA
MeOH_TATGAGGGCCGC	5609	2494	14.3519	MeOH															AC118658.1	0.0365806	0.0170129			ARPC2	335.057	0.515924	PFA
MeOH_CTGAAAACCTAT	3362	1765	14.8721	MeOH															AC118658.2	0.00747019	0			GAS5	334.68	0.602128	PFA
MeOH_TGGCGAGGACGC	5114	2516	12.1822	MeOH															AC119751.3	0.00808159	0			TSKU	333.022	0.915964	PFA
MeOH_AAGAGTCCCCTC	4869	2276	15.2187	MeOH															AC120036.1	0.0283935	0			COX17	332.928	0.605068	PFA
MeOH_TGCCGTCTGGTT	4982	2080	26.9771	MeOH															AC120036.5	0.00615249	0			NONO	332.27	0.54342	PFA
MeOH_ACCACACCCCGA	5244	2502	9.83982	MeOH															AC120053.1	0.0456856	0.0477794			RPL29	332.219	0.474146	PFA
MeOH_AATCGATCATAC	4912	2409	10.8917	MeOH															AC120114.1	0.00762074	0.0246645			PRDX5	329.405	0.483305	PFA
MeOH_AATCGTAAATAC	4457	2351	6.93291	MeOH															AC120114.2	0.021408	0			C1QBP	329.402	0.55978	PFA
MeOH_CTATACTAGCCA	4427	2287	9.10323	MeOH															AC120114.4	0.0207277	0.144343			PCLAF	328.964	0.979306	PFA
MeOH_CCGGTTGTTTGA	3975	2057	14.6164	MeOH															AC122688.3	0.0285623	0.104103			UBC	327.661	0.640302	PFA
MeOH_TGCGCTATGCTG	4879	2339	13.2404	MeOH															AC122718.1	0.0164897	0.750203			SNHG19	327.513	0.711821	PFA
MeOH_GCGCAGATCACG	2443	1587	3.72493	MeOH															AC124016.1	0.0215536	0.0297198			HP1BP3	326.839	0.753784	PFA
MeOH_CGAACCGTGTAG	4086	2149	13.5585	MeOH															AC124016.2	0.0145309	0.014816			PSMA2	326.788	0.513576	PFA
MeOH_CAAATTCCGTAA	3384	1869	14.1253	MeOH															AC124045.1	0.0169592	0			TMA7	324.597	0.588895	PFA
MeOH_GAAGGTCGGATT	4609	2352	12.302	MeOH															AC124066.1	0.0197964	0.0153905			ACSL3	322.916	0.600742	PFA
MeOH_TTAAGGATTAGA	3829	2030	11.3346	MeOH															AC124067.4	0.00887862	0			CALR	322.324	0.634536	PFA
MeOH_CCGCTGAGAGTC	5325	2340	16.4883	MeOH															AC124068.2	0.0077176	0			HSPA5	321.811	0.663628	PFA
MeOH_GTTTTTTCATAA	2581	1367	23.7892	MeOH															AC124283.1	0.0397729	0			NDUFA2	318.985	0.52934	PFA
MeOH_ACACGGGTATCG	3852	2078	10.2025	MeOH															AC124312.5	0.0116681	0.0193359			SERPINE1	317.767	2.38629	PFA
MeOH_GTGCTTTACTAC	5200	2418	14.2308	MeOH															AC124798.1	0.166483	0.181106			HSPA9	317.661	0.528995	PFA
MeOH_ACTTGGACGAGG	4030	2000	15.6079	MeOH															AC124944.3	0.017997	0.0437822			TOP2A	316.984	2.62344	PFA
MeOH_AATTCTCATTGT	3871	1978	14.8282	MeOH															AC124947.2	0.0161647	0			LAPTM4A	316.481	0.556767	PFA
MeOH_CGCCCATCATAA	3945	2030	10.2915	MeOH															AC125257.1	0.134397	0.0941434			SNHG9	316.267	0.705861	PFA
MeOH_GTTGGCCAACCG	4490	2192	13.7416	MeOH															AC125257.2	0.00969998	0			DAD1	315.68	0.450137	PFA
MeOH_CAGTGTCGGTGC	5136	2588	14.4665	MeOH															AC125437.1	0.0087709	0			RPL3	315.339	0.573834	PFA
MeOH_GCCACTCACAAA	4337	2318	8.16232	MeOH															AC125494.1	0.00635255	0			C1orf43	315.31	0.500063	PFA
MeOH_TGCATCCCACTG	4046	2202	11.3198	MeOH															AC125494.2	0.00911176	0.0218961			LACTB2	315.103	0.64923	PFA
MeOH_GATTCTTGGTGG	3591	1783	20.802	MeOH															AC125611.3	0.014522	0.0129475			MRPL51	314.916	0.62875	PFA
MeOH_CTATTAGAAACT	2884	1571	11.7545	MeOH															AC125807.1	0.0119433	0			GALNT1	314.867	0.876205	PFA
MeOH_ACTCTACTAAAT	3241	1692	19.1916	MeOH															AC125807.2	0.0144339	0.0473849			CTSD	314.408	1.01965	PFA
MeOH_CTGCGACGGTGG	3963	2120	9.05879	MeOH															AC126118.1	0.00632462	0			ATP5C1	313.891	0.643146	PFA
MeOH_ACGACCGAAGCG	3947	2137	8.10742	MeOH															AC126283.1	0.00649258	0			SSB	313.418	0.717721	PFA
MeOH_CACAACACGACG	4329	2288	8.66251	MeOH															AC126365.1	0.0162528	0			CYCS	311.929	0.664457	PFA
MeOH_AGGGTTCGTTTG	3292	1382	40.0061	MeOH															AC126389.1	0.0201013	0.0617014			ACP1	311.671	0.534017	PFA
MeOH_AAAGAAGGCGGT	3840	1998	15.5208	MeOH															AC126474.1	0.0163422	0			DKK1	311.179	1.50586	PFA
MeOH_GATGGAGGAGGC	3989	2019	16.5706	MeOH															AC126474.2	0.0299217	0.0346813			TSPAN3	310.689	0.747173	PFA
MeOH_TTCCAAGATCAT	2898	1568	18.1159	MeOH															AC126615.1	0.00952898	0			HSPA8	310.243	0.611727	PFA
MeOH_CGCTACTTGTTA	4618	2369	10.4374	MeOH															AC127024.1	0.0319243	0			P4HB	308.668	0.729584	PFA
MeOH_TCTCTAATCCTG	3247	1779	13.7666	MeOH															AC127024.4	0.0143783	0.0166904			CCT3	308.504	0.583664	PFA
MeOH_ATGGGCTGCGGA	3293	1337	36.8357	MeOH															AC127024.5	0.040379	0.0281734			UQCRFS1	308.442	0.537067	PFA
MeOH_CGCAGCCAGGAG	4458	2276	10.9915	MeOH															AC127024.6	0.00857632	0.0265038			TUBA1C	308.089	1.34886	PFA
MeOH_TCTTGTGACCAG	3944	2124	13.641	MeOH															AC127070.1	0.266106	0.096919			AC004453.1	306.419	0.539936	PFA
MeOH_GAGTCCGGAGCC	4553	2281	8.34615	MeOH															AC127070.2	0.0265324	0			APP	304.337	0.708326	PFA
MeOH_GGAAGATTCATT	1998	1194	16.9169	MeOH															AC127502.1	0.014796	0.014403			ASAH1	303.777	0.88627	PFA
MeOH_CGCCAGTGTGCA	4470	2307	9.5302	MeOH															AC127502.2	0.0713003	0.0333212			ABCC3	303.324	1.107	PFA
MeOH_AGTTAGTCGTCA	3545	1898	11.8477	MeOH															AC127537.3	0.00704614	0			SPTBN1	303.238	0.534329	PFA
MeOH_ATTGGTTATGCA	3603	1928	13.35	MeOH															AC128687.2	0.00813208	0			HNRNPDL	302.291	0.543367	PFA
MeOH_GGACGAAGGCAG	4180	2056	20.2153	MeOH															AC128688.2	0.0132982	0.0340804			TBCB	301.387	0.575708	PFA
MeOH_GCCAGGAAACAG	3609	1982	10.3076	MeOH															AC129492.1	0.0368224	0			HNRNPH3	300.062	0.585115	PFA
MeOH_TTAAGTCGCGGG	3632	1830	15.6938	MeOH															AC129507.2	0.00520126	0			GPI	299.38	0.632318	PFA
MeOH_AGTCTACGACTA	3102	1701	14.5712	MeOH															AC130304.1	0.0254701	0			KDELR1	299.327	0.603014	PFA
MeOH_AGGCCTCGGACA	4021	2050	14.6232	MeOH															AC130324.3	0.0371434	0.0334565			PPP1CB	298.346	0.594202	PFA
MeOH_CGTCGGGCACGC	3584	2035	8.20312	MeOH															AC130343.2	0.0270962	0.02256			PSME1	297.892	0.715724	PFA
MeOH_CGAAAAGTCCCC	3399	1832	13.8276	MeOH															AC130456.2	0.00607542	0			CD46	297.666	0.83734	PFA
MeOH_CGACGTCGGTGC	3464	1784	11.4896	MeOH															AC130456.5	0.00743013	0			LITAF	297.223	0.806668	PFA
MeOH_GCCGAGTCGTTT	5188	2411	13.0108	MeOH															AC130650.2	0.020653	0.019848			FASN	295.932	0.949046	PFA
MeOH_TTACTAGGAGGG	3603	1824	24.0633	MeOH															AC131009.2	0.00773719	0.0364115			NDUFB10	294.052	0.601713	PFA
MeOH_CTTATCTGTTCT	3623	1888	13.3315	MeOH															AC131009.3	0.00490474	0.0257482			LAMTOR5	293.877	0.666461	PFA
MeOH_TGTTAGATTTGG	3113	1605	19.5631	MeOH															AC131206.1	0.0377999	0.263629			CAPN2	293.416	0.740193	PFA
MeOH_AGGGGTACTGCT	3959	2136	11.7454	MeOH															AC131212.4	0.0064225	0.0149652			ADAM9	293.045	0.635346	PFA
MeOH_CACTGAAGCGTC	3775	2016	12.2649	MeOH															AC131235.1	0.0702179	0.00993589			LSM5	293.018	0.744371	PFA
MeOH_ACAGGTAAGGTT	3479	1928	15.0331	MeOH															AC131649.2	0.00894939	0.0295748			HACD3	292.43	0.66177	PFA
MeOH_ACATCCCGCGTG	3643	1918	13.3407	MeOH															AC132008.2	0.0668844	0.0389365			TGM2	291.727	1.62566	PFA
MeOH_GCGACAAGTTTT	3436	1919	10.0407	MeOH															AC132192.2	0.127674	0.0626369			ELOC	291.519	0.626211	PFA
MeOH_GAATGTTCTGGA	3013	1690	11.0189	MeOH															AC132872.1	0.064072	0.21643			KYNU	291.381	0.846391	PFA
MeOH_GTGATAGCTCTC	4073	2021	13.4545	MeOH															AC132872.2	0.0315982	0.0458805			NOP56	291.326	0.802191	PFA
MeOH_TAGATCACCGGT	3388	1785	13.9906	MeOH															AC132938.1	0.012987	0.026209			PCBD1	289.885	0.596284	PFA
MeOH_TCAATTTCGTTT	3166	1742	10.0758	MeOH															AC132938.5	0.00630288	0.0747551			NPTN	289.853	0.614146	PFA
MeOH_TTAAGCGGGTGG	2851	1349	33.041	MeOH															AC132942.1	0.0697764	0			RAB1A	289.402	0.657576	PFA
MeOH_GTCGGACATGTG	3688	2021	8.83948	MeOH															AC133134.1	0.0193421	0			TCEAL4	289.279	0.621705	PFA
MeOH_TTCATGCAGTTT	2683	1495	15.4305	MeOH															AC133435.1	0.0661512	0.0355269			LSM3	288.6	0.808881	PFA
MeOH_GCTATTTTTATA	2962	1640	13.3356	MeOH															AC133552.2	0.0157392	0			ITGB5	287.726	0.770713	PFA
MeOH_GCGGCTCCGTGT	4521	2378	7.9186	MeOH															AC133552.6	0.059765	0.0295551			SLC7A11	287.495	0.771636	PFA
MeOH_GAGATGACCTTA	3031	1760	9.93072	MeOH															AC134043.1	0.0145509	0			RSL1D1	287.228	0.688559	PFA
MeOH_TGGGCCAGTCGC	4564	2159	9.55302	MeOH															AC134407.3	0.0103178	0			NDUFA3	287.026	0.595975	PFA
MeOH_CGTGAACAGCAC	3563	1845	10.16	MeOH															AC134682.1	0.00724978	0			TMEM256	286.096	0.566592	PFA
MeOH_CCTGAATGACAA	2966	1714	12.3736	MeOH															AC134772.1	0.00963881	0			ALDH3A2	285.134	0.637058	PFA
MeOH_CATGGTAAGGCC	3922	1970	9.9694	MeOH															AC134980.1	0.00568627	0			TFPI	285.074	1.47483	PFA
MeOH_AAGTCCGTCAAG	2994	1760	9.35204	MeOH															AC135048.1	0.0982933	0.114001			SMIM26	284.71	0.581305	PFA
MeOH_GATATCCTGTGC	3698	2008	8.65333	MeOH															AC135050.6	0.135316	0.0612953			FLNB	284.621	0.882837	PFA
MeOH_TGGGGCAGAGCG	3804	1959	13.8275	MeOH															AC135178.5	0.0145818	0.0472442			SNRPB2	284.275	0.63823	PFA
MeOH_TAAAACTCAACA	2855	1635	10.9282	MeOH															AC135178.6	0.0366294	0			GPX1	284.145	0.653379	PFA
MeOH_AGCCGTGGTACG	3647	1775	14.9712	MeOH															AC135279.2	0.0106049	0			EEF1D	283.875	0.627726	PFA
MeOH_CGGGTGTGCGTA	3820	1988	12.199	MeOH															AC135457.1	0.0278856	0			RBM39	283.429	0.904097	PFA
MeOH_CAACGAGTATAC	3401	1804	12.8198	MeOH															AC135507.1	0.0043142	0			NDUFB9	282.88	0.814833	PFA
MeOH_AAGCAGAATAAG	2470	1422	16.1538	MeOH															AC135721.1	0.0970896	0.0181874			CCT5	282.399	0.751256	PFA
MeOH_TGGAGCACCATC	3512	1899	9.11162	MeOH															AC135782.1	0.0167303	0			MKKS	282.352	0.66308	PFA
MeOH_CCTAGGGGGCAC	2969	1586	17.8174	MeOH															AC135983.2	0.0502927	0.0317629			FKBP1A	282.048	0.562947	PFA
MeOH_TGACCGGTGGCG	3561	1897	11.8787	MeOH															AC136475.5	0.0315179	0			FUS	281.395	0.686921	PFA
MeOH_TAGGCAGTTTCC	3131	1739	10.955	MeOH															AC136475.9	0.00836679	0			NDUFB3	280.859	0.516359	PFA
MeOH_TCTTGATATTTG	3192	1785	10.3697	MeOH															AC136604.3	0.0152594	0			ARPC5	280.851	0.665226	PFA
MeOH_GACGTAAGTACA	3130	1739	10.2556	MeOH															AC136632.1	0.259288	0.0479088			SRSF2	280.661	0.766174	PFA
MeOH_AGAATTGATCGC	2661	1444	18.4141	MeOH															AC136632.2	0.0101909	0.0176313			CAPNS1	280.507	0.648102	PFA
MeOH_ACAAGTTTTAGA	3103	1750	11.4083	MeOH															AC137590.1	0.0061649	0			EIF3H	280.013	0.616806	PFA
MeOH_TCTCGGTCCGAA	2785	1595	9.69479	MeOH															AC137630.3	0.020216	0.039226			ANTXR1	279.565	0.958467	PFA
MeOH_TGCTTCTGAAGC	2803	1587	14.6272	MeOH															AC137630.4	0.0217912	0			B4GALT1	279.21	0.92444	PFA
MeOH_TTCCTCCTACAG	3315	1821	11.7044	MeOH															AC137767.1	0.143933	0.0644008			CD44	279.115	0.837983	PFA
MeOH_ACGGCGCCTAAG	2738	1654	10.0073	MeOH															AC137932.2	0.0149381	0.0208907			OAZ1	278.334	0.674275	PFA
MeOH_ATAGTAGGCGTG	3285	1660	20.3653	MeOH															AC137936.2	0.00795869	0			PARK7	278.067	0.546729	PFA
MeOH_GTTAGCCAGGGG	1857	204	87.7221	MeOH															AC138150.1	0.0351722	0.0304328			HMGCS1	278.046	0.941191	PFA
MeOH_ACCAAGAGTCGA	2930	1719	9.14676	MeOH															AC138150.2	0.0414654	0.161429			NAA38	278.026	0.627678	PFA
MeOH_TGCTATCTAGCA	2681	1519	10.7796	MeOH															AC138207.2	0.0111732	0.0157049			RPL9	277.891	0.596356	PFA
MeOH_GGAAGGTAACTC	2422	1472	10.8588	MeOH															AC138207.4	0.0106901	0			JPT1	277.441	0.807523	PFA
MeOH_TTACCCTGGGGG	2592	1511	14.7762	MeOH															AC138392.1	0.00380328	0			NDUFC2	276.906	0.562102	PFA
MeOH_CGAGTACCAGCC	2157	1142	25.8693	MeOH															AC138393.1	0.0316946	0.0447794			HMGN1	275.206	0.753092	PFA
MeOH_ATAGTTCACTAT	2998	1725	8.97265	MeOH															AC138409.2	0.0144127	0.0384634			PSMB6	274.436	0.602859	PFA
MeOH_ATCATGCCACAC	2572	1494	11.8974	MeOH															AC138470.1	0.0108082	0.0854618			ETFA	273.431	0.71887	PFA
MeOH_TTATAAGGGCAA	2522	1440	15.5036	MeOH															AC138649.1	0.0155181	0			PAPPA	273.354	1.09927	PFA
MeOH_GATGTATAGTGC	2825	1611	12.354	MeOH															AC138696.2	0.0431704	0.0504811			TMOD3	273.312	0.729313	PFA
MeOH_AGTCTCTCTCTT	2365	1353	20.1268	MeOH															AC139100.2	0.00440144	0			XRCC5	271.887	0.602099	PFA
MeOH_ATCCGCTCCGGG	2665	1560	9.00563	MeOH															AC139530.1	0.109665	0.107857			FBL	271.618	0.663072	PFA
MeOH_GGGACCATATCG	2626	1425	16.8698	MeOH															AC139530.3	0.0101576	0.0340415			TNFRSF1A	270.898	0.966797	PFA
MeOH_AAAAACACGGTA	2223	1334	15.1147	MeOH															AC139768.1	0.0130475	0			SRP9	269.993	0.556391	PFA
MeOH_GAGGAGATATCC	2295	1436	10.5447	MeOH															AC139795.1	0.0111423	0.0271579			RSL24D1	269.854	0.722899	PFA
MeOH_TAGGCGTAGTAT	2478	1453	12.9944	MeOH															AC139795.2	0.0138625	0.0254452			FDFT1	269.281	0.727716	PFA
MeOH_TCTGGTGGGCGC	2958	1510	16.092	MeOH															AC139795.3	0.0155873	0			TMEM147	267.495	0.714821	PFA
MeOH_TAGTTCGAATAT	1660	92	93.8554	MeOH															AC139887.2	0.0364199	0.215602			OCIAD1	267.371	0.790274	PFA
MeOH_GACTTTTGACTT	2345	1442	9.21109	MeOH															AC140479.2	0.0175329	0.0937334			EIF2S2	267.207	0.650577	PFA
MeOH_TCCGCGTAGATT	1906	1123	19.7796	MeOH															AC141002.1	0.00433971	0			C11orf58	266.265	0.617439	PFA
MeOH_TTTAAGGGTGCG	2473	1368	20.7845	MeOH															AC141586.1	0.016177	0.019625			LASP1	266.035	0.634238	PFA
MeOH_GACTTAGTGCAC	2445	1445	8.17996	MeOH															AC142472.1	0.0587121	0.0503996			PNN	265.469	0.844253	PFA
MeOH_ATGTATAAACGT	2081	1307	9.4666	MeOH															AC144530.1	0.026949	0			PSMB3	264.931	0.604873	PFA
MeOH_TTACAAACGGGG	1843	1067	16.6034	MeOH															AC144652.1	0.0264957	0			MRPS21	264.354	0.833538	PFA
MeOH_AATCGTGGCCTT	1987	1146	17.3125	MeOH															AC145098.2	0.00564386	0.0109446			CPLX2	263.117	1.26471	PFA
MeOH_CCACGGCAACCG	2490	1415	10.3614	MeOH															AC145146.1	0.00722056	0			SUMO2	262.488	0.69336	PFA
																			AC145207.2	0.00840657	0			HNRNPA3	261.189	0.744681	PFA
																			AC145207.3	0.026991	0.0486515			ACTN1	260.847	0.659945	PFA
																			AC145207.5	0.208659	0.198963			PCBP1	259.278	0.756541	PFA
																			AC145207.6	0.00962397	0			APEX1	259.249	0.570832	PFA
																			AC145207.9	0.00919953	0.0144107			SPTSSA	259.139	1.05839	PFA
																			AC145285.1	0.0379243	0.0339787			SNRPD1	258.829	0.794848	PFA
																			AC145285.2	0.0209085	0.0209994			ARL6IP1	258.764	1.66496	PFA
																			AC145285.7	0.0297812	0.0422439			POLR2I	258.623	0.659268	PFA
																			AC145343.1	0.0116685	0			BOLA3	258.428	0.801651	PFA
																			AC145423.2	0.0137951	0.0326607			TOMM20	258.234	0.774563	PFA
																			AC146507.1	0.0494756	0			NDUFB11	257.716	0.625929	PFA
																			AC146507.2	0.012638	0.0243025			RPL9P9	257.312	0.740307	PFA
																			AC147067.1	0.0224708	0.0178912			RPA3	256.437	0.856052	PFA
																			AC156455.1	0.0283405	0.0212268			RBBP7	255.579	0.680157	PFA
																			AC211476.2	0.00690259	0			RAC1	254.959	0.648113	PFA
																			AC215219.1	0.0205714	0.0572389			TALDO1	254.259	0.598761	PFA
																			AC231533.2	0.00726289	0			ATP5A1	254.21	0.58168	PFA
																			AC231981.1	0.00897968	0.0183889			SSR4	253.785	0.682208	PFA
																			AC232271.1	0.0105852	0			STMN1	253.147	1.01481	PFA
																			AC233266.2	0.014261	0			ALCAM	252.282	0.89987	PFA
																			AC233279.1	0.0136863	0			TCEAL9	251.906	0.821868	PFA
																			AC233280.1	0.0191092	0			HNRNPF	251.383	0.749648	PFA
																			AC233702.1	0.012756	0			HSPA4	250.494	0.762368	PFA
																			AC233723.1	0.00567459	0			PSMA1	250.13	0.679473	PFA
																			AC233992.3	0.00980241	0			MDH1	250.004	0.639983	PFA
																			AC234772.2	0.0168673	0			LAPTM4B	249.565	0.7139	PFA
																			AC234778.1	0.0121286	0			LAMB1	248.808	0.731586	PFA
																			AC239800.2	0.334056	0.1124			PRDX6	246.987	0.711854	PFA
																			AC239868.2	0.0521281	0.0528926			PDIA3	245.216	0.939745	PFA
																			AC239868.4	0.0432764	0.0191962			PFKFB3	244.901	0.88736	PFA
																			AC241584.1	0.0252769	0			NDUFS6	244.786	0.663581	PFA
																			AC242376.2	0.0667194	0.137819			C12orf57	244.388	0.788061	PFA
																			AC242426.1	0.0232306	0			SSR3	243.963	0.757315	PFA
																			AC242426.3	0.0164708	0.0145626			AP2S1	243.382	0.679603	PFA
																			AC243585.2	0.00853607	0			ELF3	242.625	0.827093	PFA
																			AC243773.2	0.0141125	0.0517119			IGFBP7	242.41	1.36469	PFA
																			AC243830.2	0.00801044	0			CSDE1	242.392	0.635923	PFA
																			AC243960.2	0.016892	0			HNRNPD	242.215	0.911108	PFA
																			AC243964.2	0.0626738	0.038903			PTMS	240.592	0.78513	PFA
																			AC243964.3	0.155272	0.421263			GNG5	240.185	0.635521	PFA
																			AC243965.2	0.0174968	0			PA2G4	240.095	0.709303	PFA
																			AC244034.2	0.00709769	0			TMEM123	239.758	0.901943	PFA
																			AC244090.2	0.0140813	0.0146893			ATP6V1G1	237.873	0.77771	PFA
																			AC244153.1	0.0068737	0			TMED2	237.792	0.860728	PFA
																			AC244669.1	0.0132396	0			C4orf48	237.582	0.704458	PFA
																			AC245014.1	0.0155573	0			TPM3	236.722	0.75742	PFA
																			AC245041.1	0.0245436	0.0745101			MIF	236.061	0.867485	PFA
																			AC245041.2	0.381202	0.169513			NDUFAF8	235.007	0.813087	PFA
																			AC245054.2	0.00700009	0			PSMD8	234.957	0.633876	PFA
																			AC245060.4	0.106114	0.116945			CYB5A	234.841	0.821761	PFA
																			AC245060.5	0.0888706	0.903549			CCT2	234.836	0.78401	PFA
																			AC245060.6	0.00588639	0			HNRNPR	234.519	0.869894	PFA
																			AC245100.8	0.00726162	0			C20orf24	234.104	0.702052	PFA
																			AC245140.2	0.0125764	0.03411			SERBP1	234.079	0.762791	PFA
																			AC245297.3	0.0468139	0.0187356			C19orf53	233.815	0.748609	PFA
																			AC245452.1	0.0153124	0.028922			ARF1	233.31	0.882208	PFA
																			AC245884.8	0.00778056	0			SLC3A2	232.744	0.918799	PFA
																			AC246787.1	0.152818	0.0393903			LBH	232.166	1.77694	PFA
																			AC254633.1	0.0182598	0.0097207			C9orf3	231.928	1.01855	PFA
																			ACAA1	0.315441	0.276845			CRTAP	231.851	0.864837	PFA
																			ACAA2	0.645909	0.264477			HIGD2A	231.685	0.703228	PFA
																			ACACA	0.669531	0.931904			CCT7	231.229	0.723238	PFA
																			ACACB	0.0996072	0.22717			VCP	231.02	0.768356	PFA
																			ACAD10	0.0930696	0.418901			ATPIF1	230.514	0.7646	PFA
																			ACAD8	0.111358	0.124618			HNRNPUL1	230.409	0.689838	PFA
																			ACAD9	0.191799	0.179931			TAX1BP1	229.664	0.806072	PFA
																			ACADM	0.465563	0.289864			IDH1	228.689	0.911263	PFA
																			ACADS	0.120047	0.398153			MINOS1	227.924	0.801682	PFA
																			ACADSB	0.290004	0.243127			ARPC1B	227.124	0.663146	PFA
																			ACADVL	0.718584	0.775018			HMGA1	226.662	0.799905	PFA
																			ACAP1	0.0478068	0.0515608			CYSTM1	226.633	0.788198	PFA
																			ACAP2	0.317614	0.40694			TNFAIP2	226.468	1.07296	PFA
																			ACAP3	0.0491071	0.288663			TPRKB	226.211	0.87903	PFA
																			ACAT1	0.767849	0.554868			RBX1	226.136	0.700148	PFA
																			ACAT2	0.739243	0.42231			PFDN4	224.912	0.853531	PFA
																			ACBD3	0.47409	0.660134			ECH1	224.507	0.941955	PFA
																			ACBD4	0.0939739	0.183798			HNRNPM	224.49	0.680933	PFA
																			ACBD5	0.717825	0.452199			MLPH	223.951	0.863411	PFA
																			ACBD6	0.561136	0.487408			C12orf75	223.688	1.56814	PFA
																			ACBD7	0.00599235	0			LINC00116	223.361	0.819829	PFA
																			ACCS	0.158781	0.368328			FAM96A	223.359	0.755196	PFA
																			ACD	0.177834	0.236015			CD151	223.333	0.877989	PFA
																			ACER3	0.322345	0.554165			RPS4Y1	223.061	1.24611	PFA
																			ACHE	0.0081433	0			CAV1	223.041	0.981253	PFA
																			ACIN1	0.814426	1.26599			RBMX	222.878	0.82183	PFA
																			ACKR3	0.0969421	0.0913768			MCFD2	221.457	0.908741	PFA
																			ACLY	1.70063	1.69399			COX14	221.234	0.757809	PFA
																			ACO1	0.478787	0.578075			SELENOH	221.151	0.726347	PFA
																			ACO2	0.310258	0.510211			MTATP6P1	221.113	0.889311	PFA
																			ACOT1	0.0129531	0			EIF3E	221.047	0.795789	PFA
																			ACOT11	0.0157755	0.044537			CNTN1	220.869	1.09229	PFA
																			ACOT13	1.08047	0.524055			CACYBP	220.737	0.797486	PFA
																			ACOT2	0.310862	0.231022			NSA2	220.701	0.892411	PFA
																			ACOT4	0.0216987	0			IPO7	220.553	0.828426	PFA
																			ACOT7	0.409838	0.665724			ATF4	220.473	0.734669	PFA
																			ACOT8	0.113737	0.236477			PSMA3	220.007	0.803248	PFA
																			ACOT9	0.445339	0.723643			PTTG1	219.095	2.45892	PFA
																			ACOX1	0.366594	0.381548			PGRMC1	218.661	0.857965	PFA
																			ACOX2	0.0273113	0.0210681			IQGAP1	218.626	0.781975	PFA
																			ACOX3	0.0352292	0.0522541			TPM2	218.58	0.779516	PFA
																			ACP1	1.40128	1.10547			RTN3	218.047	0.761835	PFA
																			ACP2	0.0836999	0.216803			LAMTOR4	217.819	0.737581	PFA
																			ACP6	0.184219	0.104659			HCFC1R1	217.766	0.836065	PFA
																			ACRBP	0.00642122	0.0170643			CTTN	217.712	0.89994	PFA
																			ACSBG1	0.03423	0			EIF5B	217.031	0.866816	PFA
																			ACSF2	0.124293	0.335466			PLS3	216.404	0.77476	PFA
																			ACSF3	0.108562	0.359373			RBM3	216.083	0.834604	PFA
																			ACSL1	0.300449	0.228074			POLR2K	215.659	0.882815	PFA
																			ACSL3	1.42672	1.38003			RFK	215.628	0.835	PFA
																			ACSL4	0.75268	0.873344			DDX3X	215.384	0.879237	PFA
																			ACSM3	0.0996711	0.0685936			NOP58	215.183	1.09252	PFA
																			ACSS1	0.104112	0.244518			MT1X	214.828	1.68839	PFA
																			ACSS2	0.228275	0.451347			NUTF2	214.771	0.746098	PFA
																			ACTA2	0.114124	0.146088			FAM213A	214.687	0.766682	PFA
																			ACTB	2.31392	1.6969			CAVIN1	213.69	1.05102	PFA
																			ACTG1	3.44818	3.42333			CNIH1	213.561	0.802739	PFA
																			ACTG1P17	0.0154816	0.0246192			TRIM16L	213.521	0.839444	PFA
																			ACTL6A	0.453321	0.219951			RDX	213.262	1.0679	PFA
																			ACTN1	1.27934	1.4574			NDUFC1	213.098	0.768811	PFA
																			ACTN4	1.97659	3.15722			SARAF	212.778	0.999386	PFA
																			ACTR10	0.476666	0.51756			SELENOS	212.591	0.867529	PFA
																			ACTR1A	0.36276	0.727374			EIF2S3	212.169	0.723427	PFA
																			ACTR1B	0.244659	0.234765			SEC62	211.994	0.675326	PFA
																			ACTR2	1.51123	1.56506			DDX17	211.39	0.978277	PFA
																			ACTR3	1.03277	0.686671			MRPS36	211.266	0.8089	PFA
																			ACTR3B	0.0652773	0.0737596			ZNF146	211.242	0.789228	PFA
																			ACTR5	0.121143	0.105109			H2AFV	211.049	0.978904	PFA
																			ACTR6	0.427652	0.304141			HDGF	210.937	0.767156	PFA
																			ACTR8	0.131008	0.138095			NORAD	210.927	0.930105	PFA
																			ACTRT3	0.0225802	0.00868321			EMC4	210.513	0.786672	PFA
																			ACVR1	0.185807	0.142556			GTF2A2	210.139	0.869939	PFA
																			ACVR1B	0.130431	0.180744			NDUFB8	209.571	0.61192	PFA
																			ACVR2A	0.0888282	0.0690055			REEP5	209.377	0.994993	PFA
																			ACVR2B	0.0926112	0.119619			TM9SF3	209.311	0.802362	PFA
																			ACY1	0.0598221	0.109059			VPS29	208.683	0.824993	PFA
																			ACY3	0.0102765	0.0370784			DEK	208.63	0.855487	PFA
																			ACYP1	0.35554	0.189119			APRT	208.378	0.872676	PFA
																			ACYP2	0.243006	0.162114			PTBP3	208.12	1.05165	PFA
																			AD000671.3	0.0119261	0.0226212			PRDX4	207.918	0.90604	PFA
																			ADA	0.248123	0.370083			SLC7A5	207.853	1.2982	PFA
																			ADAL	0.104821	0.216145			PDIA4	207.378	0.906664	PFA
																			ADAM10	0.932879	0.878358			SRSF1	206.9	0.835977	PFA
																			ADAM11	0.0293513	0.045687			DUT	206.76	0.980523	PFA
																			ADAM12	0.0368321	0.0162633			CALD1	206.487	0.890764	PFA
																			ADAM15	0.213574	0.322543			RABAC1	206.446	0.904702	PFA
																			ADAM17	0.550718	0.583629			STOM	206.352	0.965594	PFA
																			ADAM19	0.127368	0.198941			NDUFA13	206.342	0.895725	PFA
																			ADAM22	0.0105262	0			NT5C2	206.202	0.933458	PFA
																			ADAM23	0.115034	0.0893398			PSMD7	206.08	0.841944	PFA
																			ADAM28	0.0110446	0			MDH2	205.965	0.82247	PFA
																			ADAM32	0.0173718	0.0246213			PSMB1	205.918	0.818279	PFA
																			ADAM8	0.0380035	0.0417003			DPYSL2	205.843	0.953893	PFA
																			ADAM9	1.41928	1.07332			TIMP2	205.031	0.971085	PFA
																			ADAMTS10	0.135118	0.34319			PDE4D	204.986	0.806189	PFA
																			ADAMTS12	0.0439297	0.0427058			IRF2BP2	204.717	0.936698	PFA
																			ADAMTS13	0.0208544	0.0305578			CKS1B	204.689	1.29089	PFA
																			ADAMTS15	0.0300509	0.0237669			C14orf166	204.365	0.784349	PFA
																			ADAMTS16	0.0144211	0.0262576			ZFAND5	203.962	0.86109	PFA
																			ADAMTS7	0.0301665	0.0199764			TNFRSF12A	203.903	1.09572	PFA
																			ADAMTS7P4	0.00923251	0			EID1	203.617	0.794783	PFA
																			ADAMTS9	0.0369279	0.0350587			SF3B1	203.603	0.796844	PFA
																			ADAMTSL4	0.0119798	0.0388295			PRKAR1A	203.537	0.821585	PFA
																			ADAMTSL5	0.0367719	0.0230676			RAB11A	203.078	0.815255	PFA
																			ADAP1	0.0283418	0.0800987			CHURC1	202.936	0.814377	PFA
																			ADAP2	0.0295152	0.0863779			PPM1G	202.443	0.813161	PFA
																			ADAR	0.974315	1.02243			SRSF7	201.713	0.905907	PFA
																			ADARB1	0.0201618	0.0291462			HMGB3	201.26	1.3094	PFA
																			ADAT1	0.137185	0.271881			PMEPA1	201.014	2.07354	PFA
																			ADAT2	0.0595016	0.0674065			AHNAK2	200.99	0.982414	PFA
																			ADCK1	0.0411518	0.114928			EPAS1	200.514	0.998776	PFA
																			ADCK2	0.108581	0.217509			PAFAH1B1	200.46	0.868161	PFA
																			ADCK5	0.0693228	0.287695			PHB	200.358	0.846808	PFA
																			ADCY1	0.0569729	0.0606465			GABRB3	200.241	1.02504	PFA
																			ADCY3	0.361762	0.363762			RAB5C	200.121	0.838277	PFA
																			ADCY5	0.00601946	0			PRPF8	200.114	0.912298	PFA
																			ADCY6	0.143364	0.228736			MORC4	200.094	1.30317	PFA
																			ADCY7	0.305438	0.297962			SPCS1	199.75	0.9467	PFA
																			ADCY9	0.0709797	0.156682			GLO1	199.743	1.05634	PFA
																			ADD1	0.431371	0.622585			KPNA2	199.643	1.90418	PFA
																			ADD2	0.299434	0.547579			SSRP1	199.6	1.14797	PFA
																			ADD3	0.251527	0.237351			LRPPRC	199.474	0.803106	PFA
																			ADGRA2	0.0511743	0.0567248			XPO1	198.722	0.865205	PFA
																			ADGRA3	0.165727	0.255033			UBXN4	198.206	1.11486	PFA
																			ADGRB1	0.00893113	0.0230478			NNMT	197.802	1.31284	PFA
																			ADGRB2	0.033471	0.147795			DAZAP2	197.451	0.850666	PFA
																			ADGRE1	0.0722423	0.0947774			USP22	197.366	1.03451	PFA
																			ADGRE5	0.150723	0.277951			LAMTOR2	197.334	0.871719	PFA
																			ADGRF3	0.00497344	0			COX7A2L	197.297	0.786576	PFA
																			ADGRF4	0.135996	0.100246			CCAR1	197.009	0.966519	PFA
																			ADGRG1	0.668411	0.720537			TNPO1	196.852	0.840406	PFA
																			ADGRG2	0.162426	0.0639233			ERGIC1	196.806	1.05181	PFA
																			ADGRG6	0.676945	0.558393			WDR83OS	196.717	0.972365	PFA
																			ADGRL1	0.0350604	0.145954			CAP1	196.597	0.99829	PFA
																			ADGRL2	0.130486	0.130633			COPB1	196.474	0.746916	PFA
																			ADGRV1	0.0128063	0			GNB1	196.385	0.80644	PFA
																			ADH1C	0.0106362	0			IL18	196.297	0.971797	PFA
																			ADH5	0.730431	0.456501			GABARAP	196.227	0.817298	PFA
																			ADHFE1	0.0141433	0			NARS	196.174	0.814134	PFA
																			ADI1	0.70111	0.442124			NCKAP1	196.127	0.875431	PFA
																			ADIPOR1	0.676008	0.505178			SRSF5	195.318	0.861379	PFA
																			ADIPOR2	0.47419	0.56327			NDUFA12	195.318	0.815345	PFA
																			ADIRF-AS1	0.0137856	0.0496161			ATOX1	195.149	0.913285	PFA
																			ADK	0.443395	0.287416			TOB1	194.95	1.55003	PFA
																			ADM	0.481546	0.620264			CD59	194.845	0.935122	PFA
																			ADM5	0.0492782	0.214868			HSPH1	194.734	0.897822	PFA
																			ADNP	0.437145	0.457425			LIMCH1	194.527	1.11579	PFA
																			ADNP-AS1	0.00643909	0			PRPF40A	194.525	0.885494	PFA
																			ADNP2	0.218749	0.306165			SNX5	194.282	0.802719	PFA
																			ADO	0.210553	0.277746			CXCL5	193.762	1.97995	PFA
																			ADORA1	0.0118107	0.0247222			MRPS35	193.45	0.908283	PFA
																			ADORA2B	0.0820503	0.064166			WDR1	193.364	0.742902	PFA
																			ADPGK	0.428141	0.616254			IGF1R	193.236	1.01367	PFA
																			ADPRH	0.0108485	0.0318279			GSR	193.152	0.887301	PFA
																			ADPRHL1	0.121512	0.134894			CREG1	193.065	0.990314	PFA
																			ADPRHL2	0.102586	0.151181			GDI2	192.956	0.743599	PFA
																			ADPRM	0.115264	0.0568721			BRK1	192.709	0.861221	PFA
																			ADRA1B	0.00569362	0			PSMB4	192.515	0.982333	PFA
																			ADRA1D	0.0233423	0.0457248			MRPL20	192.33	1.06164	PFA
																			ADRA2A	0.0196371	0			MZT2B	192.278	0.875557	PFA
																			ADRA2C	0.0763351	0.0612128			GPRC5A	192.112	1.19585	PFA
																			ADRB1	0.0145264	0.0590226			TRAPPC1	192.035	0.863523	PFA
																			ADRM1	0.415559	0.545736			SUCLG1	191.919	0.860464	PFA
																			ADSL	0.321999	0.372701			EZR	191.83	1.13539	PFA
																			ADSS	0.700945	0.570585			SNRNP70	191.504	0.895129	PFA
																			ADSSL1	0.155076	0.219107			PLOD2	191.239	1.30857	PFA
																			AEBP2	0.355281	0.317764			SRSF11	191.02	0.842244	PFA
																			AEN	0.379998	0.473115			ACOT13	190.656	1.05431	PFA
																			AES	0.68753	1.02817			PDLIM5	189.007	1.26125	PFA
																			AF001548.2	0.015679	0.00854861			SUPT4H1	188.957	0.831209	PFA
																			AF106564.1	0.00477902	0			SNRPC	188.861	0.873359	PFA
																			AF111167.2	0.0126686	0.0162673			MFF	188.748	0.906711	PFA
																			AF111169.1	0.127699	0.021221			BUD31	188.324	0.866292	PFA
																			AF117829.1	0.0412833	0.0629042			EIF3M	188.25	0.786817	PFA
																			AF127577.1	0.0112797	0			DUSP4	188.132	1.05187	PFA
																			AF127577.4	0.135499	0.212643			NDUFA11	188.002	0.80733	PFA
																			AF129075.2	0.00659138	0			NAMPT	187.889	1.54253	PFA
																			AF129408.1	0.00748124	0			NDUFA6	187.87	0.870702	PFA
																			AF201337.1	0.0115394	0			KDELR2	187.291	0.915338	PFA
																			AF274858.3	0.0835367	0.0453217			PAPOLA	187.221	0.879425	PFA
																			AF279873.2	0.00849271	0			MRPS33	186.809	0.980825	PFA
																			AFAP1	0.290861	0.445868			CTNNB1	186.735	0.92615	PFA
																			AFAP1L1	0.0378462	0.0456053			SELENOF	186.703	1.1233	PFA
																			AFAP1L2	0.17857	0.252097			PTP4A2	186.612	0.79092	PFA
																			AFDN	0.261742	0.379354			WWTR1	186.595	0.943548	PFA
																			AFF1	0.5545	0.374354			GABARAPL2	186.519	1.07376	PFA
																			AFF4	0.507789	0.58864			CCND3	186.413	1.34941	PFA
																			AFG1L	0.0345465	0.0332184			SYNGR2	186.372	0.952885	PFA
																			AFG3L1P	0.439929	0.380771			ME1	185.739	0.91022	PFA
																			AFG3L2	0.543839	0.474617			DUSP1	185.483	1.29589	PFA
																			AFMID	0.225303	0.122475			PAICS	185.255	0.885382	PFA
																			AFP	0.0128552	0			NME4	185.114	0.762462	PFA
																			AFTPH	0.442077	0.505101			JTB	185.062	0.862646	PFA
																			AGA	0.158892	0.106865			COTL1	185.027	0.921631	PFA
																			AGAP1	0.202814	0.220746			ITGAV	184.703	1.18946	PFA
																			AGAP10P	0.00518159	0.016677			CD81	184.337	1.02688	PFA
																			AGAP12P	0.00869587	0.048458			MYOF	184.295	0.883768	PFA
																			AGAP2	0.0048461	0			UGP2	183.888	0.918419	PFA
																			AGAP2-AS1	0.0962443	0.142669			IDI1	183.857	1.11257	PFA
																			AGAP3	0.192506	0.420564			DDX21	183.752	0.958858	PFA
																			AGAP4	0.0190107	0.0513417			RCN2	183.422	0.746251	PFA
																			AGAP5	0.00443678	0			MRPL52	183.401	1.11099	PFA
																			AGAP6	0.113115	0.146251			SMC4	183.101	1.54026	PFA
																			AGAP9	0.058105	0.211129			ZBED5	182.921	1.57363	PFA
																			AGBL2	0.0195247	0.0213873			ATRAID	182.861	0.899352	PFA
																			AGBL3	0.0302711	0			URI1	182.852	0.926285	PFA
																			AGBL5	0.188229	0.252696			APLP2	182.737	1.16824	PFA
																			AGER	0.0149768	0.065496			CCND1	182.66	1.15579	PFA
																			AGFG1	0.773167	0.70337			DPY30	182.634	0.927985	PFA
																			AGFG2	0.129137	0.445183			MRPS12	182.523	0.827943	PFA
																			AGGF1	0.397812	0.447613			PSMB5	182.464	0.858704	PFA
																			AGK	0.221779	0.108627			TMPO	182.071	1.37345	PFA
																			AGL	0.290183	0.284724			DDT	181.808	0.919438	PFA
																			AGMAT	0.0444342	0.0635027			AC016739.1	181.642	0.757376	PFA
																			AGMO	0.0126909	0			XRN2	181.628	0.747865	PFA
																			AGO1	0.178336	0.238391			TMCO1	181.499	0.960864	PFA
																			AGO2	0.429958	0.504967			ROCK2	181.347	0.83378	PFA
																			AGO3	0.13822	0.423174			RPS10	181.319	0.872605	PFA
																			AGO4	0.0744412	0.0790538			CHMP3	181.285	0.878943	PFA
																			AGPAT1	0.264381	0.395388			CLIC1	181.257	0.892007	PFA
																			AGPAT2	0.393914	0.875879			ACTR3	180.984	0.901581	PFA
																			AGPAT3	0.316189	0.324232			HPGD	180.948	1.12781	PFA
																			AGPAT4	0.0452311	0.0745855			PSENEN	180.719	0.965942	PFA
																			AGPAT5	0.423457	0.395707			H2AFY	180.336	0.938828	PFA
																			AGPS	0.475118	0.436531			TGOLN2	180.209	1.06743	PFA
																			AGR2	1.80292	1.44793			IARS2	179.934	1.02664	PFA
																			AGRN	0.0952712	0.204254			SRSF9	179.885	0.891848	PFA
																			AGT	0.0162452	0.0159786			LMNA	179.876	1.01973	PFA
																			AGTPBP1	0.215056	0.126562			SLC20A1	179.654	1.08645	PFA
																			AGTR1	0.0182937	0			NDUFAB1	179.376	0.855441	PFA
																			AGTRAP	0.499302	0.664599			PRKDC	179.368	0.994648	PFA
																			AHCTF1	0.375643	0.360236			RAD23B	179.357	0.904996	PFA
																			AHCY	0.886864	0.669555			POLR1D	179.309	0.923159	PFA
																			AHCYL1	0.900072	0.729616			STAT1	179.152	1.1178	PFA
																			AHCYL2	0.15895	0.109522			RNF145	179.096	1.19239	PFA
																			AHDC1	0.0744564	0.220865			MRPL41	178.751	0.931799	PFA
																			AHI1	0.37766	0.746466			CBR1	178.605	0.937309	PFA
																			AHNAK	0.780476	0.779787			ELOVL5	178.599	1.09063	PFA
																			AHNAK2	1.12029	1.93092			EEF1A1	178.286	0.86349	PFA
																			AHR	0.37875	0.300318			UBE2D3	178.155	0.964703	PFA
																			AHRR	0.00835522	0.00953134			PHB2	178.115	0.834466	PFA
																			AHSA1	0.868744	0.878101			MOB1A	178.062	0.825938	PFA
																			AHSA2	0.710556	0.601307			MYO1B	177.731	1.11912	PFA
																			AIDA	0.107264	0.0845923			NDUFS4	177.714	0.917262	PFA
																			AIF1L	0.023958	0.0353967			CDC42	177.371	0.804387	PFA
																			AIFM1	0.831137	0.612959			SMS	177.27	0.90364	PFA
																			AIFM2	0.449659	0.586827			PCNP	177.156	0.917141	PFA
																			AIFM3	0.0158375	0.0615741			ST13	176.613	0.961258	PFA
																			AIG1	0.282773	0.228507			DDX1	176.277	0.954283	PFA
																			AIMP1	0.774346	0.494862			EIF4A3	176.252	1.35066	PFA
																			AIMP2	0.503587	0.394121			TMED9	176.143	0.960521	PFA
																			AIP	0.219819	0.378709			UBE2A	175.742	1.05486	PFA
																			AJ009632.2	0.0322577	0.0669825			EPS8L2	175.451	1.02003	PFA
																			AJUBA	0.406542	0.339812			COA6	175.352	0.946327	PFA
																			AK1	0.278233	0.40996			DYNLRB1	174.981	0.964665	PFA
																			AK2	0.539223	0.493398			DDX46	174.879	0.990901	PFA
																			AK3	0.685966	0.685105			FDPS	174.792	1.09012	PFA
																			AK4	0.127777	0.127316			PRELID1	174.664	1.07159	PFA
																			AK5	0.0767664	0.0577953			PSMD4	174.249	0.950453	PFA
																			AK6	0.518303	0.248143			APOC1	174.162	1.43296	PFA
																			AK7	0.0694053	0.0675009			SRRM2	174.041	1.17092	PFA
																			AK8	0.0074514	0			MRFAP1	173.919	1.13081	PFA
																			AK9	0.0558853	0.0104555			CUTA	173.831	1.06252	PFA
																			AKAP1	0.47174	0.582129			RPAIN	173.328	1.05726	PFA
																			AKAP10	0.380575	0.428619			PSMD14	173.204	1.03197	PFA
																			AKAP11	0.241339	0.289612			SNHG3	173.082	1.35729	PFA
																			AKAP12	0.398363	0.802596			IMMT	172.947	1.12471	PFA
																			AKAP13	0.450596	0.817863			SREBF1	172.842	1.19678	PFA
																			AKAP2	0.00631968	0			ATP6AP2	172.572	1.22802	PFA
																			AKAP5	0.028372	0.0268928			CALM3	172.513	1.00121	PFA
																			AKAP6	0.0204617	0.0385089			STT3B	172.386	1.2735	PFA
																			AKAP7	0.0460445	0.0758056			EIF3A	172.246	0.939306	PFA
																			AKAP8	0.175701	0.281051			RSPO3	172.005	1.28212	PFA
																			AKAP8L	0.077913	0.217091			ARPP19	171.745	1.02236	PFA
																			AKAP9	0.583691	1.75293			METAP2	171.708	0.845816	PFA
																			AKIP1	0.36515	0.290142			RANBP1	171.592	1.16711	PFA
																			AKIRIN1	0.433259	0.492389			CMC1	171.427	1.24065	PFA
																			AKIRIN2	0.182163	0.116113			2021-09-07	171.359	1.10618	PFA
																			AKNA	0.031026	0.07346			COA3	171.011	0.993074	PFA
																			AKR1A1	0.512881	0.664201			KHDRBS1	170.946	0.879767	PFA
																			AKR1B1	2.85275	2.99325			PDAP1	170.881	1.25366	PFA
																			AKR1B10	3.47739	3.00643			LTBR	170.448	0.906198	PFA
																			AKR1B10P1	0.142666	0.00951508			AL161787.1	170.404	1.0338	PFA
																			AKR1B15	0.313179	0.0697563			NASP	170.325	1.14886	PFA
																			AKR1B1P2	0.011895	0			SDCBP	169.713	1.05513	PFA
																			AKR1C1	2.93951	3.24895			POLR2J	169.675	1.06415	PFA
																			AKR1C2	3.76541	2.89608			MRPS34	169.53	0.956957	PFA
																			AKR1C3	3.34297	2.62705			PFDN6	169.486	1.09523	PFA
																			AKR1C4	0.0241657	0			PALLD	169.358	1.32459	PFA
																			AKR1C7P	0.00439126	0			VAPA	169.275	1.03602	PFA
																			AKR1E2	0.101506	0.101343			TCEAL8	169.24	1.17796	PFA
																			AKR7A2	0.246681	0.431113			PPDPF	169.01	0.908694	PFA
																			AKR7A3	0.0105112	0			HDLBP	168.756	0.946432	PFA
																			AKR7L	0.00859705	0			YME1L1	168.642	0.994498	PFA
																			AKT1	0.499813	0.771554			TMED10	168.474	0.932779	PFA
																			AKT1S1	0.337443	0.404904			PLK2	168.182	1.36732	PFA
																			AKT2	0.630016	1.14922			COPZ1	168.143	1.03883	PFA
																			AKT3	0.384948	0.391939			VPS35	167.973	1.02828	PFA
																			AKTIP	0.186639	0.0726115			RNF7	167.728	1.08885	PFA
																			AL008721.2	0.0145684	0.0223979			SNHG8	167.71	1.09125	PFA
																			AL008723.1	0.00943212	0			G3BP1	167.585	0.928095	PFA
																			AL008723.3	0.00799442	0			ZNHIT1	167.431	1.16287	PFA
																			AL008729.1	0.025232	0.0230489			CNIH4	167.422	0.999089	PFA
																			AL008729.2	0.0399323	0.0577182			PDCD6IP	167.414	1.22966	PFA
																			AL009174.1	0.317792	0.0328336			SYNCRIP	167.292	1.20477	PFA
																			AL020997.1	0.0115968	0			CNBP	167.04	0.88436	PFA
																			AL021068.2	0.0106116	0			MRPL13	166.74	1.07252	PFA
																			AL021154.1	0.00741465	0			CTNNA1	166.463	1.04943	PFA
																			AL021368.2	0.00640916	0			MRPL57	166.213	1.29219	PFA
																			AL021392.1	0.0133345	0.0243428			PRR13	166.206	0.979185	PFA
																			AL021707.2	0.00815399	0			PIN4	166.079	0.959951	PFA
																			AL021707.6	0.0284412	0.0696936			ATP5O	165.961	1.05638	PFA
																			AL021707.7	0.00810188	0.0117922			CRIPT	165.892	0.9254	PFA
																			AL021807.1	0.0137485	0.0266567			TARS	165.822	1.04272	PFA
																			AL022237.1	0.0105376	0			JPT2	165.669	1.04164	PFA
																			AL022311.1	0.0810428	0.134785			ZC3H15	165.658	1.20151	PFA
																			AL022322.1	0.0164611	0			PLP2	165.445	1.08932	PFA
																			AL022328.4	0.00874057	0			HNRNPAB	164.664	1.08271	PFA
																			AL022341.1	0.00619846	0			CAV2	164.082	1.14735	PFA
																			AL022341.2	0.00857674	0			ECHS1	163.863	1.1622	PFA
																			AL022718.1	0.00732477	0			PSMC4	163.822	0.98884	PFA
																			AL022722.1	0.0111174	0			BCAP31	162.917	1.16457	PFA
																			AL023284.3	0.0466235	0			MEGF9	162.627	1.16172	PFA
																			AL023284.4	0.0947458	0.110722			STRAP	162.354	1.02137	PFA
																			AL023803.1	0.0734595	0.0437595			TIA1	162.352	1.14576	PFA
																			AL023881.1	0.00590068	0			SIVA1	161.643	1.09226	PFA
																			AL024498.1	0.00749337	0			RPN2	161.626	0.977659	PFA
																			AL024507.2	0.0136212	0			DPM3	161.421	1.34082	PFA
																			AL024508.2	0.0102528	0			INSL4	161.395	2.39159	PFA
																			AL024509.2	0.0201092	0			POLR2G	161.382	0.993555	PFA
																			AL031009.1	0.00802992	0.0417542			MPRIP	161.373	1.26862	PFA
																			AL031058.1	0.0397332	0.0260672			CHCHD1	161.344	1.03665	PFA
																			AL031123.2	0.00970797	0			ID1	161.278	1.81666	PFA
																			AL031133.1	0.00599855	0.0126364			SLC12A2	161.164	1.95003	PFA
																			AL031282.1	0.0061462	0			EIF4B	160.937	1.03128	PFA
																			AL031316.1	0.00718006	0			ANAPC16	160.846	1.15902	PFA
																			AL031432.4	0.0240293	0.0703555			TIAL1	160.743	0.960645	PFA
																			AL031587.6	0.125798	0.152618			GOLGA4	160.704	1.1679	PFA
																			AL031665.2	0.0851345	0			NAA20	160.652	1.12155	PFA
																			AL031666.1	0.0145111	0			TIMM8B	160.623	0.978268	PFA
																			AL031673.1	0.0145094	0.0208695			EIF5	160.288	1.0428	PFA
																			AL031727.1	0.248245	0.0531782			SPG21	160.212	0.870272	PFA
																			AL031729.1	0.0739463	0			MRPL36	159.952	1.31152	PFA
																			AL031775.1	0.0224969	0			EMC6	159.921	1.0886	PFA
																			AL031775.2	0.00771827	0			DGUOK	159.867	1.03381	PFA
																			AL031777.1	0.00721026	0			CALU	159.732	0.973156	PFA
																			AL031847.1	0.0288654	0.013691			BANF1	159.716	0.94119	PFA
																			AL031848.2	0.0121838	0			NDUFS8	159.637	0.923658	PFA
																			AL031864.2	0.0138803	0			VCL	159.51	1.19317	PFA
																			AL031963.3	0.0357841	0			BIRC5	159.296	2.06193	PFA
																			AL031985.2	0.108096	0			SAP18	159.011	1.14091	PFA
																			AL031985.3	0.0101873	0.0145386			LSM14A	158.946	0.964638	PFA
																			AL033397.1	0.0198887	0.0590642			YBX3	158.936	1.20169	PFA
																			AL033519.2	0.104976	0.0177101			LGR4	158.698	1.3777	PFA
																			AL033527.3	0.0105708	0			EPHX1	158.526	1.42211	PFA
																			AL034370.1	0.00658593	0			EHBP1	158.417	1.12544	PFA
																			AL034374.1	0.00985681	0			ZNF207	158.309	1.17623	PFA
																			AL034379.1	0.0217897	0			CEBPZOS	158.251	1.05965	PFA
																			AL034417.4	0.0105051	0			AHCYL1	158.044	1.06761	PFA
																			AL035071.1	0.0660592	0.0731082			TMEM14C	157.872	1.17397	PFA
																			AL035078.1	0.028996	0.137606			CYTOR	157.844	1.28044	PFA
																			AL035252.3	0.00490737	0			MYO1E	157.824	1.21913	PFA
																			AL035398.1	0.0161724	0			C2orf82	157.824	1.72418	PFA
																			AL035410.1	0.0086146	0			ATP6V1E1	157.815	1.11179	PFA
																			AL035413.1	0.0086643	0			JUP	157.609	1.3491	PFA
																			AL035420.3	0.0128413	0			SSR2	157.483	1.1267	PFA
																			AL035458.1	0.0133124	0.0205883			LAMP2	157.21	1.00942	PFA
																			AL035461.2	0.0638455	0.0966387			UBE2I	157.062	1.10678	PFA
																			AL035563.1	0.0215169	0			BRI3	156.721	1.44117	PFA
																			AL035587.1	0.0230506	0.0543677			EIF1AX	156.456	1.14211	PFA
																			AL049548.1	0.0556797	0.0227198			OCIAD2	156.219	1.10663	PFA
																			AL049597.1	0.0638557	0			TNS3	156.103	1.1449	PFA
																			AL049714.1	0.0316411	0			SNU13	155.977	1.0915	PFA
																			AL049780.2	0.00812108	0			NRG1	155.701	1.36472	PFA
																			AL049795.1	0.00768727	0			NAP1L4	155.555	1.19264	PFA
																			AL049830.1	0.0286945	0.0150748			HMGN3	155.406	1.36341	PFA
																			AL049840.2	0.00719072	0.0149265			PFN2	155.254	1.03935	PFA
																			AL049840.3	0.00945202	0			SNRPD3	155.22	1.11715	PFA
																			AL049840.4	0.129366	0.16856			HNRNPA0	154.316	1.11356	PFA
																			AL049840.5	0.0102285	0.0137657			TPD52L1	154.304	1.34351	PFA
																			AL049872.1	0.0179603	0.0102727			RPS19P1	154.087	0.965997	PFA
																			AL049873.1	0.374563	0.031446			CENPF	153.959	3.44299	PFA
																			AL049874.2	0.00520747	0			ADAR	153.947	1.01202	PFA
																			AL050331.1	0.212462	0.0518179			GSTO1	153.601	1.06374	PFA
																			AL050341.2	0.0496428	0.0361615			WNK1	153.438	1.41729	PFA
																			AL050343.1	0.0173162	0.016899			PET100	153.352	1.01446	PFA
																			AL050343.2	0.00660731	0			ATP6V1F	153.297	1.02287	PFA
																			AL078595.1	0.0180297	0			MBNL1	153.222	1.21561	PFA
																			AL078604.1	0.0457305	0.0119599			PSMD11	153.14	1.11382	PFA
																			AL080243.2	0.0530109	0.0184			TRIM16	153.111	1.19849	PFA
																			AL080250.1	0.0268568	0			RARS	153.061	1.10278	PFA
																			AL080276.2	0.00679634	0			DYNLT1	152.927	1.44283	PFA
																			AL080317.1	0.0158859	0			GLRX3	152.526	1.10703	PFA
																			AL080317.3	0.0318627	0.0183546			MTCH1	152.355	1.1469	PFA
																			AL096828.3	0.00774206	0			PRNP	152.291	1.1411	PFA
																			AL096870.2	0.0823651	0.128913			CHCHD10	152.018	1.03034	PFA
																			AL109615.3	0.0179224	0.016655			GCNT3	151.811	1.34685	PFA
																			AL109618.1	0.00835639	0			HADHA	151.617	1.18563	PFA
																			AL109628.2	0.00653433	0			CAPZA2	151.407	1.01202	PFA
																			AL109741.2	0.0586255	0			TCP1	151.302	1.09679	PFA
																			AL109766.1	0.0258105	0			SNRNP200	151.221	1.1109	PFA
																			AL109810.1	0.00746182	0			RAB2A	151.123	1.02214	PFA
																			AL109811.2	0.0105203	0			MCM4	150.966	1.7933	PFA
																			AL109918.1	0.0263548	0.00930153			ALDH3B1	150.71	1.39973	PFA
																			AL109976.1	0.00775273	0.0246028			RBCK1	150.682	1.40872	PFA
																			AL110115.2	0.0148889	0			OLA1	150.638	1.22002	PFA
																			AL117209.1	0.00637059	0			TIMP1	150.556	1.19002	PFA
																			AL117332.1	0.0244273	0.0267437			PSMB2	150.293	1.00962	PFA
																			AL117335.1	0.00363274	0			PSMD12	150.274	1.34725	PFA
																			AL117336.3	0.0160387	0.0212962			SF3B5	150.181	1.14331	PFA
																			AL117339.5	0.0118194	0.0203627			INSIG1	150.087	1.43756	PFA
																			AL117379.1	0.0199766	0.0325241			MLF2	149.746	1.07579	PFA
																			AL118505.1	0.0102634	0			NOP53	149.688	1.11059	PFA
																			AL118506.1	0.025164	0.0647694			GNG12	149.641	1.14747	PFA
																			AL118516.1	0.182139	0.0534003			AHSA1	149.457	1.08614	PFA
																			AL118558.3	0.0304845	0.0549817			SUMO1	149.433	0.955528	PFA
																			AL118558.4	0.0159499	0.0200773			AMZ2	149.382	1.17785	PFA
																			AL121583.1	0.00584579	0.0231925			MTPN	149.24	1.23931	PFA
																			AL121594.1	0.0164204	0			C5orf24	149.204	1.10706	PFA
																			AL121601.1	0.0758887	0.0276752			UBE2E1	149.021	1.09141	PFA
																			AL121603.2	0.0261612	0.0117977			RAD21	148.918	1.30113	PFA
																			AL121658.1	0.0575509	0.042656			ETF1	148.916	1.21148	PFA
																			AL121672.3	0.00768125	0			ARL4C	148.85	1.36348	PFA
																			AL121761.1	0.00860878	0.0219421			TRIM28	148.799	1.14361	PFA
																			AL121769.1	0.0160649	0			UBE2D2	148.675	1.02182	PFA
																			AL121772.3	0.0229482	0.0163037			TMEM30A	148.494	1.24848	PFA
																			AL121832.2	0.0733012	0.0528061			BICC1	148.464	1.35911	PFA
																			AL121832.3	0.00753434	0			ANP32A	148.416	1.1369	PFA
																			AL121835.1	0.0293131	0			MRPS16	148.359	1.13059	PFA
																			AL121839.2	0.0178475	0.0205313			IK	147.66	1.08125	PFA
																			AL121845.1	0.0220144	0.0386736			CFL2	147.558	1.39321	PFA
																			AL121871.1	0.0751209	0			ARL2	147.554	1.07202	PFA
																			AL121886.1	0.0375069	0			SAR1A	147.485	1.07265	PFA
																			AL121894.2	0.00579803	0			S100A16	147.344	1.28921	PFA
																			AL121895.2	0.0108035	0			PSMD2	147.154	1.11299	PFA
																			AL121899.1	0.0450616	0			STIP1	147.121	1.30305	PFA
																			AL121944.1	0.0388024	0.0267374			RPS6KA3	146.965	1.01116	PFA
																			AL121952.1	0.0076588	0			KIF5B	146.932	1.27683	PFA
																			AL122020.1	0.0363433	0			S100A13	146.876	1.26404	PFA
																			AL122035.1	0.0046982	0			PSMC5	146.807	1.15332	PFA
																			AL122125.1	0.0184954	0			NDFIP1	146.799	1.03679	PFA
																			AL132639.2	0.0137614	0			TGFBR1	146.266	1.6248	PFA
[truncated: 15,197 more rows]

## Sheet: Figure 3
3A-D (each row is a single cell)							3E-G (each row is a single cell)										3H (each row is a gene pair)
tSNE1	tSNE2	sample	K8.1 mRNA	per cent viral transcipt			sample	per cent viral transcipt	per cent immediate-early	immediate-early MA(50)	per cent early	early MA(50)	per cent late	late MA(50)			Spearman correlation
12.8704	-14.7712	Positive	291.624	0.49863			Negative	0	0		0		0				0.232951
11.3489	-22.6277	Positive	401.18	0.549552			Negative	0	0		0		0				0.174321
-4.33869	1.88844	Positive	745.795	0.784016			Negative	0	0		0		0				0.240015
-4.95883	-16.7589	Positive	694.473	0.717573			Negative	0	0		0		0				-0.0714492
-5.50857	-16.9164	Positive	617.65	0.693198			Negative	0	0		0		0				-0.0149157
-8.54724	-2.41528	Positive	488.538	0.792327			Negative	0	0		0		0				0.30086
16.7916	-20.5169	Positive	282.422	0.438756			Negative	0	0		0		0				0.119609
0.607426	-18.2029	Positive	484.878	0.685791			Negative	0	0		0		0				-0.0111802
18.1418	-20.5411	Positive	206.944	0.425262			Negative	0	0		0		0				0.022767
-11.3415	-15.8596	Positive	732.399	0.75773			Negative	0	0		0		0				0.188199
12.8147	-16.0806	Positive	401.094	0.604281			Negative	0	0		0		0				0.27419
2.9049	-14.8054	Positive	597.606	0.593373			Negative	0	0		0		0				0.0751127
-8.7844	-9.74107	Positive	680.489	0.740228			Negative	0	0		0		0				-0.153253
-1.91325	-17.5608	Positive	548.185	0.705217			Negative	0	0		0		0				-0.135391
-10.2934	-17.1647	Positive	677.094	0.703292			Negative	0	0		0		0				0.0822375
-7.26998	-19.0819	Positive	501.82	0.731705			Negative	0	0		0		0				0.169554
-9.72205	0.963888	Positive	542.781	0.78539			Negative	0	0		0		0				0.179404
3.49506	-22.1349	Positive	306.288	0.673997			Negative	0	0		0		0				0.0808361
-7.20184	-16.464	Positive	656.003	0.717437			Negative	0	0		0		0				0.15527
16.0979	-16.856	Positive	114.438	0.43107			Negative	0	0		0		0				0.122804
-14.1765	-0.635458	Positive	682.821	0.739661			Negative	0.0124131	0.0124131		0		0				0.052995
-3.40173	1.62156	Positive	696.144	0.695472			Negative	0.0145243	0.0145243		0		0				0.026867
-11.9569	23.8719	Positive	721.562	0.854972			Negative	0.0147297	0		0		0				0.138794
-5.71188	-9.80317	Positive	593.703	0.721245			Negative	0.0156937	0		0		0				0.0433041
12.4802	-22.5191	Positive	535.159	0.573829			Negative	0.0159337	0		0		0				0.213427
-2.41868	-6.77333	Positive	759.497	0.71604			Negative	0.0162232	0		0		0				0.149942
12.2025	-23.2177	Positive	697.227	0.624015			Negative	0.0177148	0		0		0				0.132026
-3.83703	-0.299406	Positive	650.514	0.808484			Negative	0.0180018	0		0		0				0.0938051
9.48556	-21.7836	Positive	577.755	0.584939			Negative	0.019216	0		0		0				0.119303
-11.0392	-1.73208	Positive	597.559	0.807867			Negative	0.0213995	0.0213995		0		0				0.182514
-5.06643	-16.5113	Positive	617.266	0.694337			Negative	0.021568	0.010784		0		0				0.261236
19.3354	-17.7736	Positive	286.115	0.444142			Negative	0.0221779	0		0		0				0.287988
21.7625	-12.0637	Positive	197.214	0.373689			Negative	0.0251509	0		0		0				0.0592533
16.9622	-18.9953	Positive	320.11	0.465192			Negative	0.0254194	0		0		0.0254194				0.118039
14.9674	-16.3403	Positive	466.168	0.540065			Negative	0.0281096	0		0		0				0.0653968
-4.10754	-7.99663	Positive	654.193	0.746351			Negative	0.0283366	0.0283366		0		0				0.163199
-11.7477	1.46378	Positive	718.9	0.776016			Negative	0.0291886	0		0		0				0.0135802
-0.341078	-6.49164	Positive	647.196	0.715082			Negative	0.029994	0.014997		0.014997		0				0.260175
-3.91289	6.89616	Positive	648.77	0.751657			Negative	0.030656	0		0		0				0.0327516
-8.55257	3.40907	Positive	613.675	0.734616			Negative	0.0310897	0		0		0				0.0272774
6.43161	-18.3453	Positive	335.6	0.57572			Negative	0.0322893	0.0322893		0		0				0.0707001
-4.1741	-8.38235	Positive	648.073	0.760621			Negative	0.0332226	0		0		0				0.255934
2.80978	-17.0691	Positive	500.925	0.67052			Negative	0.0335233	0		0		0				0.2644
16.5069	-17.3808	Positive	354.316	0.479301			Negative	0.0339328	0		0		0				0.262911
-8.06104	3.8875	Positive	425.096	0.784508			Negative	0.0342231	0		0		0				0.276654
3.12542	-21.7442	Positive	685.079	0.666			Negative	0.0345304	0		0.0345304		0				0.140798
-13.7959	12.0856	Positive	875.726	0.815566			Negative	0.0347887	0		0		0.0173943				0.0577157
-17.9634	-9.48096	Positive	654.029	0.721656			Negative	0.0372301	0		0		0				0.218161
-7.67776	-1.15299	Positive	703.413	0.743452			Negative	0.0409836	0		0		0				0.118735
-3.1077	-15.5458	Positive	942.872	0.736933			Negative	0.0428082	0	0.00269488	0.0285388	0.00156132	0.0142694	0.00114166			0.0974344
-14.8926	-4.33873	Positive	687.883	0.791552			Negative	0.043209	0.014403	0.00298294	0	0.00156132	0.014403	0.00142972			0.307986
-11.7255	15.7596	Positive	689.492	0.823018			Negative	0.0437382	0	0.00298294	0	0.00156132	0	0.00142972			0.252398
5.54979	-21.417	Positive	557.359	0.648658			Negative	0.0444115	0	0.00298294	0	0.00156132	0	0.00142972			0.112309
-0.426798	-21.559	Positive	841.366	0.679336			Negative	0.0453446	0	0.00298294	0	0.00156132	0	0.00142972			0.141082
-20.0045	4.74108	Positive	710.199	0.822308			Negative	0.0459348	0	0.00298294	0	0.00156132	0	0.00142972			0.16656
-10.0921	2.61135	Positive	952.106	0.703722			Negative	0.0488281	0	0.00298294	0	0.00156132	0	0.00142972			0.102258
-6.83742	-13.7169	Positive	611.525	0.693289			Negative	0.049505	0	0.00298294	0.0123762	0.00180885	0.0123762	0.00167725			0.182055
17.1619	-15.4729	Positive	240.161	0.436765			Negative	0.04995	0	0.00298294	0	0.00180885	0.024975	0.00217675			0.109172
-11.668	22.3011	Positive	922.608	0.755541			Negative	0.0525624	0	0.00298294	0	0.00180885	0.0262812	0.00270237			0.170071
9.71165	-21.6377	Positive	509.235	0.554006			Negative	0.0548446	0	0.00298294	0	0.00180885	0	0.00270237			0.152687
-1.23829	-15.0004	Positive	445.498	0.689576			Negative	0.0587544	0.0293772	0.00357048	0	0.00180885	0	0.00270237			0.164994
-17.1009	-5.94203	Positive	714.987	0.826348			Negative	0.0631114	0.0157778	0.00388604	0.0157778	0.00212441	0	0.00270237			0.202008
19.2131	-20.3439	Positive	263.695	0.443272			Negative	0.0645786	0	0.00388604	0	0.00212441	0	0.00270237			-0.0186674
13.3357	-19.2669	Positive	331.195	0.52388			Negative	0.0647249	0	0.00388604	0	0.00212441	0	0.00270237			-0.017093
-3.15963	-3.28604	Positive	539.286	0.713614			Negative	0.0647668	0	0.00388604	0	0.00212441	0	0.00270237			0.0592327
4.39463	-22.7636	Positive	637.055	0.582176			Negative	0.065445	0	0.00388604	0	0.00212441	0	0.00270237			-0.0320175
1.14091	-22.7891	Positive	427.663	0.612129			Negative	0.0668226	0	0.00388604	0.0334113	0.00279263	0	0.00270237			0.109083
10.0937	-22.006	Positive	340.706	0.574049			Negative	0.0669344	0	0.00388604	0.0334672	0.00346198	0.0334672	0.00337172			0.0695493
-18.3812	8.67324	Positive	937.979	0.831897			Negative	0.0703136	0	0.00388604	0.0140627	0.00374323	0	0.00337172			0.0757784
-6.6183	2.04331	Positive	857.099	0.738232			Negative	0.0721501	0	0.00388604	0.0721501	0.00518623	0	0.00337172			0.149282
-11.5801	21.023	Positive	610.564	0.85695			Negative	0.0737463	0.0368732	0.00437524	0.0368732	0.00592369	0	0.00337172			0.236211
-18.6192	-5.46855	Positive	825.602	0.763918			Negative	0.0742942	0	0.00408475	0.0247647	0.00641899	0.0247647	0.00386701			0.117541
20.7487	-14.3421	Positive	303.407	0.378511			Negative	0.0745156	0	0.00408475	0	0.00641899	0	0.00386701			0.0453406
-8.29338	-2.62666	Positive	603.261	0.77888			Negative	0.0755173	0.0453104	0.00499096	0	0.00641899	0	0.00386701			0.0504944
17.2841	-16.7387	Positive	362.715	0.540124			Negative	0.0778109	0.0129685	0.00525033	0	0.00641899	0	0.00386701			0.0653553
3.29864	-16.2967	Positive	330.568	0.679842			Negative	0.0835422	0	0.00525033	0	0.00641899	0	0.00386701			0.0789028
-14.5463	5.76185	Positive	819.483	0.805803			Negative	0.0845309	0	0.00525033	0	0.00641899	0	0.00386701			0.0343817
-9.87001	17.1153	Positive	731.272	0.831941			Negative	0.0852636	0	0.00525033	0.0142106	0.0067032	0	0.00386701			0.0127983
-11.8108	-1.94071	Positive	736.512	0.728689			Negative	0.0871688	0.0174338	0.00559901	0	0.0067032	0	0.00386701			0.0209674
7.16557	-20.2374	Positive	363.58	0.631941			Negative	0.0881834	0	0.00517102	0	0.0067032	0	0.00386701			-0.044059
10.5414	-17.3831	Positive	399.753	0.619703			Negative	0.0883392	0	0.00495534	0.0883392	0.00846999	0	0.00386701			0.0684731
-7.35655	-13.6009	Positive	635.161	0.729814			Negative	0.0897781	0.0128254	0.00521184	0	0.00846999	0	0.00386701			0.0384489
-6.37026	-14.7262	Positive	724.584	0.724764			Negative	0.091631	0	0.00521184	0.0152718	0.00877542	0	0.00386701			0.214386
-5.69562	-18.0042	Positive	793.604	0.704733			Negative	0.0940734	0	0.00521184	0	0.00877542	0.0188147	0.00373492			0.230887
14.9607	-16.4359	Positive	162.733	0.466322			Negative	0.0953743	0	0.00521184	0	0.00877542	0	0.00373492			0.222742
5.28044	-10.5866	Positive	473.686	0.589361			Negative	0.0995851	0.033195	0.00530901	0.0165975	0.00910737	0.0497925	0.00473077			0.302787
-0.357555	-14.0701	Positive	859.729	0.721359			Negative	0.101215	0.0674764	0.00665854	0	0.00910737	0	0.00473077			0.433335
-3.03339	0.783225	Positive	877.197	0.726843			Negative	0.101351	0	0.0063586	0.0337838	0.00948311	0	0.00473077			-0.0897779
2.56427	-15.2949	Positive	397.434	0.530639			Negative	0.103413	0	0.0063586	0	0.00948311	0.0172354	0.00507548			0.0372101
-11.2826	-1.81145	Positive	911.24	0.76999			Negative	0.103713	0.0207426	0.00677345	0	0.00948311	0.0414852	0.00590518			0.267493
15.0853	-18.0998	Positive	284.931	0.442831			Negative	0.104959	0	0.00612767	0.0262398	0.0100079	0	0.00590518			0.172903
5.32184	-10.5832	Positive	568.877	0.680589			Negative	0.111669	0.0558347	0.00724436	0	0.0100079	0	0.00590518			0.142406
-7.4578	4.75973	Positive	564.611	0.786379			Negative	0.11194	0.0373134	0.00799063	0	0.0100079	0	0.00590518			0.0792534
17.6462	-14.6136	Positive	331.828	0.508655			Negative	0.113122	0.0377074	0.00874478	0	0.0100079	0.0188537	0.00628225			0.259351
-17.8416	-6.17288	Positive	616.973	0.722159			Negative	0.117417	0.0195695	0.00913617	0.0391389	0.0107907	0	0.00628225			0.359503
-12.788	10.0626	Positive	944.541	0.774249			Negative	0.120555	0.0602773	0.0103417	0	0.0101001	0	0.00628225			0.10341
-6.20836	7.74007	Positive	585.798	0.787937			Negative	0.12177	0.01353	0.0106123	0	0.0101001	0	0.00593437			-0.0548889
-9.81487	-0.645555	Positive	958.414	0.79403			Negative	0.128238	0	0.0106123	0	0.0101001	0	0.00593437			-0.263274
3.3497	-22.7019	Positive	620.197	0.637467			Negative	0.129534	0	0.0106123	0.0971503	0.0120431	0.0323834	0.00658203			0.236078
-17.492	6.58882	Positive	758.517	0.770857			Negative	0.132042	0	0.0106123	0	0.0114723	0.0440141	0.00717693			0.067487
13.3175	-20.0735	Positive	325.856	0.468037			Negative	0.13541	0.0338524	0.0110013	0	0.0114723	0	0.00688887			0.122824
11.556	-21.776	Positive	498.68	0.617345			Negative	0.136008	0.0510031	0.0120214	0	0.0114723	0	0.00688887			0.172648
1.37998	-20.3797	Positive	360.074	0.625774			Negative	0.142146	0.0355366	0.0127321	0	0.0114723	0	0.00688887			0.414499
-2.98054	-3.15476	Positive	693.79	0.704071			Negative	0.142974	0.0204248	0.0131406	0.0204248	0.0118808	0.0408497	0.00770586			0.0735924
-2.30661	-7.27991	Positive	541.051	0.794887			Negative	0.144196	0	0.0131406	0.108147	0.0140437	0	0.00770586			0.126642
-6.36725	-15.0152	Positive	633.691	0.739536			Negative	0.146163	0.0243605	0.0136278	0	0.0140437	0	0.00770586			0.0395176
14.1971	-16.5199	Positive	459.868	0.586258			Negative	0.147244	0	0.0136278	0	0.0137962	0	0.00745834			0.194276
-0.474328	-6.26747	Positive	395.084	0.713721			Negative	0.150263	0.0751315	0.0151304	0	0.0137962	0.0751315	0.00846147			0.0851906
-7.15379	1.22756	Positive	732.353	0.740915			Negative	0.160406	0	0.0151304	0	0.0137962	0	0.00793584			0.162627
-4.06847	6.87891	Positive	844.653	0.668982			Negative	0.166074	0	0.0151304	0	0.0137962	0.0237248	0.00841034			0.0917901
10.4135	-16.721	Positive	330.603	0.532499			Negative	0.171116	0.102669	0.0165963	0	0.0137962	0	0.00841034			0.261089
-16.6355	-5.54199	Positive	858.318	0.726501			Negative	0.179695	0	0.0162807	0	0.0134807	0	0.00841034			0.276209
-3.91241	-4.45828	Positive	752.019	0.709037			Negative	0.181488	0	0.0162807	0.0907441	0.0152955	0	0.00841034			0.27767
6.5022	-18.1894	Positive	399.549	0.640247			Negative	0.18943	0.018943	0.0166596	0	0.0152955	0	0.00841034			0.220958
-1.17136	-2.69262	Positive	863.5	0.79301			Negative	0.192837	0.0275482	0.0172105	0	0.0152955	0	0.00841034			0.259386
-17.608	-8.5521	Positive	821.511	0.728893			Negative	0.199387	0.0460123	0.0181308	0	0.0152955	0	0.00841034			0.317706
0.46672	-13.1534	Positive	841.907	0.706127			Negative	0.200321	0.0600962	0.0193327	0	0.0146273	0	0.00841034			0.160801
0.981181	-22.5282	Positive	724.89	0.651205			Negative	0.202088	0.0112271	0.0195573	0	0.013958	0.0112271	0.00796554			0.0552313
-3.94554	-7.16153	Positive	766.085	0.724838			Negative	0.20436	0	0.0195573	0	0.0136767	0.0681199	0.00932793			0.0230307
-4.84128	-7.37284	Positive	593.535	0.758782			Negative	0.204596	0.0157381	0.019872	0.0157381	0.0125485	0.0157381	0.0096427			0.232331
19.0073	-16.4368	Positive	265.522	0.432752			Negative	0.206659	0.0229621	0.0195938	0	0.011811	0.0229621	0.0101019			0.14189
17.6897	-19.0788	Positive	181.379	0.358065			Negative	0.207612	0	0.0195938	0	0.0113157	0	0.00960664			0.366174
-7.48325	13.7228	Positive	922.396	0.791913			Negative	0.208117	0	0.0195938	0.104058	0.0133969	0	0.00960664			0.131126
-2.68387	-3.00159	Positive	958.106	0.733437			Negative	0.212653	0	0.0186876	0.0132908	0.0136627	0.0398724	0.0104041			0.0235484
-4.79188	-7.33482	Positive	611.878	0.710442			Negative	0.216099	0	0.0184282	0	0.0136627	0.0540249	0.0114846			0.0801261
-4.88279	-6.30801	Positive	774.17	0.772577			Negative	0.217865	0.0544662	0.0195175	0	0.0136627	0	0.0114846			0.387604
-8.81127	-9.98344	Positive	610.279	0.697773			Negative	0.2185	0.0364166	0.0202459	0.0364166	0.014391	0	0.0114846			0.379094
22.0267	-13.6476	Positive	163.713	0.299559			Negative	0.220264	0	0.0202459	0	0.0141068	0	0.0114846			0.318032
-8.46727	-7.43449	Positive	679.422	0.709461			Negative	0.225225	0.0264971	0.0204271	0.0132485	0.0143718	0.0132485	0.0117496			0.141252
-5.19848	-0.821708	Positive	882.187	0.785746			Negative	0.234375	0	0.0204271	0	0.0143718	0	0.0117496			0.0786239
-12.4833	4.65239	Positive	813.741	0.635838			Negative	0.237154	0	0.0204271	0	0.012605	0	0.0117496			0.0781128
-4.89611	4.66622	Positive	690.013	0.7632			Negative	0.241429	0.0160953	0.0204925	0	0.012605	0	0.0117496			0.368834
18.854	-18.4125	Positive	303.482	0.429168			Negative	0.24327	0	0.0204925	0.0486539	0.0132727	0	0.0117496			0.147929
-18.2392	-8.35406	Positive	683.709	0.743799			Negative	0.243309	0	0.0204925	0	0.0132727	0	0.0113733			0.0790609
20.5184	-14.0667	Positive	126.274	0.397556			Negative	0.247417	0.0436618	0.0213658	0	0.0132727	0.0436618	0.0122465			0.449734
-15.1923	-5.29164	Positive	784.827	0.745073			Negative	0.25321	0.0361729	0.0214253	0	0.0129407	0	0.0112507			0.239174
-15.0067	-1.06777	Positive	737.948	0.721702			Negative	0.256904	0	0.0200758	0	0.0129407	0	0.0112507			0.195327
-3.71773	-15.0922	Positive	908.704	0.727102			Negative	0.265487	0	0.0200758	0	0.012265	0.0294985	0.0118406			0.289465
-14.0517	-10.71	Positive	891.632	0.673309			Negative	0.270833	0	0.0200758	0	0.012265	0	0.0114959			0.128984
1.43821	-16.6931	Positive	339.207	0.638792			Negative	0.27933	0.139665	0.0224542	0.0698324	0.0136617	0	0.0106662			0.184209
-4.39155	-17.7091	Positive	688.658	0.738127			Negative	0.284468	0.0189645	0.0228335	0	0.0131369	0	0.0106662			0.225278
0.728484	-14.9005	Positive	670.991	0.683496			Negative	0.285714	0.0714286	0.0231454	0	0.0131369	0.107143	0.0128091			0.186657
-3.45718	1.69245	Positive	747.144	0.692095			Negative	0.286533	0	0.0223991	0.095511	0.0150471	0	0.0128091			0.297891
-12.0634	-15.2704	Positive	687.041	0.761387			Negative	0.299401	0	0.021645	0	0.0150471	0	0.012432			0.328145
14.6795	-22.3542	Positive	398.951	0.584035			Negative	0.30445	0.0468384	0.0221904	0.0234192	0.0147327	0	0.012432			0.278867
-8.33054	3.33654	Positive	759.849	0.726913			Negative	0.306893	0.236072	0.0257063	0	0.0147327	0	0.012432			0.360388
-5.25816	-5.23114	Positive	364.465	0.744371			Negative	0.317572	0.0705716	0.0268471	0	0.0147327	0	0.012432			0.184064
-4.68535	-0.452732	Positive	637.168	0.763456			Negative	0.320941	0.0267451	0.027382	0.0267451	0.0152676	0	0.012432			0.122412
-6.20658	11.856	Positive	696.511	0.67772			Negative	0.321356	0	0.027382	0.0292141	0.0139089	0	0.0117843			0.153537
-2.22755	-3.21655	Positive	790.697	0.730815			Positive	0.324149	0.0810373	0.0290027	0	0.0139089	0.162075	0.0141455			0.21975
-14.5434	9.55179	Positive	768.675	0.845083			Negative	0.332502	0.0166251	0.0286582	0.0166251	0.0142414	0.0498753	0.015143			0.230564
-0.604373	-5.76837	Positive	445.224	0.726116			Negative	0.343151	0.0285959	0.0282101	0	0.0142414	0	0.015143			0.185162
-17.2324	-4.72992	Positive	819.606	0.785746			Negative	0.353982	0.0884956	0.0292692	0	0.0142414	0.0884956	0.016913			0.115064
-9.39556	0.848401	Positive	861.679	0.783731			Negative	0.356784	0.0557476	0.0299757	0.022299	0.0142789	0.0111495	0.0163189			0.266824
-9.34572	-5.11886	Positive	835.355	0.757876			Negative	0.369133	0.0703111	0.0313819	0	0.0121159	0.0351556	0.0170221			0.395053
10.5101	-15.9856	Positive	444.477	0.54467			Negative	0.371333	0.0557	0.0320087	0	0.0121159	0.0185667	0.0173934			0.13484
-17.4531	-1.1558	Positive	705.748	0.750279			Negative	0.371567	0.0161551	0.0323318	0	0.0121159	0	0.0173934			0.216708
1.29773	-7.60989	Positive	432.202	0.655863			Negative	0.373404	0	0.0308292	0	0.0121159	0	0.0158908			0.17846
8.904	-14.7401	Positive	452.479	0.661232			Negative	0.378788	0.0315657	0.0314605	0	0.0121159	0	0.0158908			-0.00939115
-20.5837	7.31495	Positive	870.26	0.800709			Negative	0.380771	0.142789	0.0343163	0	0.0121159	0	0.0154163			4.99781e-06
9.69142	-17.3201	Positive	513.244	0.625865			Negative	0.415608	0.0808127	0.0338791	0	0.0121159	0.0230894	0.0158781			-0.00728789
-19.9447	22.0223	Positive	901.888	0.898858			Negative	0.421539	0.0407941	0.034695	0.0407941	0.0129318	0.0271961	0.016422			0.0485915
13.945	-18.7782	Positive	257.153	0.522			Positive	0.442923	0	0.034695	0.14093	0.0139355	0.181196	0.0200459			-0.0414935
-12.4784	25.4051	Positive	913.106	0.898232			Positive	0.447857	0	0.0343162	0.0639795	0.0152151	0.191939	0.0238847			-0.00159677
-8.73048	10.1332	Positive	697.139	0.772535			Negative	0.46225	0.0342407	0.03445	0.0171204	0.0155575	0	0.0238847			0.0603941
-8.66834	-1.29055	Positive	750.236	0.759232			Negative	0.469169	0.217828	0.0378863	0.016756	0.0158926	0	0.0238847			-0.000889758
-13.76	4.60672	Positive	834.121	0.809455			Positive	0.471762	0.0269578	0.0372236	0.107831	0.0180493	0.202184	0.0279283			0.248462
-6.97527	-1.90144	Positive	667.278	0.776657			Positive	0.513419	0	0.036999	0.163361	0.0213165	0.280047	0.0333047			0.324203
-17.0135	14.7911	Positive	920.217	0.813682			Negative	0.524292	0.454387	0.0460868	0	0.0213165	0	0.0319423			0.395365
-12.6281	7.09955	Positive	906.239	0.808589			Negative	0.531561	0	0.045772	0	0.0210017	0.13289	0.0342854			0.27824
-8.19859	16.0446	Positive	774.851	0.771223			Negative	0.539511	0	0.0453128	0	0.0210017	0	0.0338261			-0.0723578
15.5185	-15.8008	Positive	372.015	0.512195			Negative	0.565291	0.113058	0.0475739	0.018843	0.0213786	0.0942152	0.0357104			-0.0112956
14.5289	-22.5058	Positive	228.062	0.446362			Negative	0.58651	0.117302	0.04992	0	0.0192974	0.117302	0.0380565			0.18069
1.4052	-22.2974	Positive	465.848	0.619652			Negative	0.596252	0	0.04992	0.255537	0.0241423	0	0.037259			0.106932
-4.37078	-14.7554	Positive	562.839	0.766485			Positive	0.603839	0.0431313	0.0507826	0.129394	0.0267302	0.409748	0.0443735			0.0822556
-20.8898	1.8163	Positive	844.709	0.810205			Negative	0.604293	0.0208377	0.05011	0	0.0267302	0	0.0443735			0.00425136
-4.91061	-19.1178	Positive	668.88	0.67027			Positive	0.613497	0.0575153	0.050532	0.134202	0.0286859	0.364264	0.0516588			0.175783
-9.97289	28.0591	Positive	838.581	0.72356			Negative	0.621118	0.0621118	0.0517742	0.0621118	0.0299282	0	0.0516588			0.213886
-17.5219	-8.78719	Positive	747.836	0.751526			Positive	0.631413	0	0.0512443	0.0263089	0.0301894	0.315706	0.0577079			0.0350128
15.6653	-19.4851	Positive	247.072	0.435585			Positive	0.633212	0.0316606	0.0518775	0.110812	0.0324056	0.474909	0.0672061			-0.00556296
11.1211	-25.3349	Positive	480.89	0.526803			Negative	0.637099	0.245038	0.0567783	0.0245038	0.0328957	0	0.0672061			-0.0788922
0.773243	-22.4925	Positive	381.855	0.597796			Negative	0.642899	0	0.0564563	0.0584454	0.0340646	0.233781	0.0718817			0.0705611
-11.056	-7.11473	Positive	792.472	0.777349			Positive	0.650936	0.0488202	0.0574328	0.0976404	0.0350443	0.390561	0.079693			0.0275577
-7.69323	-17.0902	Positive	665.205	0.707978			Negative	0.675047	0.139665	0.060226	0	0.0350443	0.0931099	0.0815552			0.16146
-12.5787	7.12851	Positive	770.092	0.770474			Negative	0.679245	0	0.0593528	0	0.0350443	0	0.0806819			0.121725
-4.78305	-14.7569	Positive	585.673	0.701542			Negative	0.704225	0.301811	0.0646656	0.100604	0.0370564	0.201207	0.0847061			0.216155
-0.684222	-14.4988	Positive	752.902	0.691992			Negative	0.718636	0.0365408	0.0653964	0.0121803	0.0373	0.0121803	0.0849497			0.122723
-6.22457	-9.90109	Positive	752.943	0.708421			Negative	0.723359	0.211715	0.0696307	0.0176429	0.0376529	0.194072	0.0882411			0.13858
-11.957	5.68758	Positive	926.809	0.797793			Negative	0.744096	0.388224	0.0773952	0.097056	0.039594	0.097056	0.0901823			0.0645069
-6.84204	-8.10366	Positive	687.91	0.728329			Negative	0.751366	0.273224	0.0800663	0	0.0381973	0.136612	0.0929145			0.126421
-9.16212	-10.5015	Positive	695.813	0.723969			Positive	0.754175	0.0359131	0.0804053	0.0718262	0.0396339	0.448914	0.101893			-0.0139009
-17.0907	-4.40982	Positive	841.969	0.823638			Positive	0.761421	0.112803	0.0812328	0.141004	0.0424539	0.451213	0.108774			0.116484
7.30622	-20.6471	Positive	392.189	0.561238			Positive	0.776627	0.184911	0.084931	0.0369822	0.0412834	0.258876	0.113952			0.0842426
-3.84596	-19.7432	Positive	612.487	0.69646			Negative	0.783901	0.0936001	0.086803	0.0117	0.0415174	0.0468	0.114888			0.187242
16.1195	-16.4402	Positive	305.465	0.455436			Negative	0.8	0.0941176	0.0877486	0.376471	0.0485784	0.0470588	0.115829			0.116768
1.47853	-16.134	Positive	565.7	0.632443			Positive	0.812183	0.0507614	0.0840424	0.0507614	0.0495936	0.558376	0.126996			0.134859
-12.5552	18.5579	Positive	873.144	0.857302			Negative	0.852783	0.0149611	0.0829302	0.0149611	0.0498928	0	0.126996			0.109768
-18.1378	10.875	Positive	996.119	0.796723			Negative	0.875448	0.0795862	0.083987	0	0.0493579	0	0.126996			0.198846
-14.5619	27.4986	Positive	1065.38	0.903417			Negative	0.875486	0.194553	0.0878781	0	0.0487737	0	0.126996			0.24629
-7.0542	10.2101	Positive	848.712	0.766109			Negative	0.902096	0.23879	0.0910331	0	0.0487737	0.0530645	0.124816			0.117947
-15.3648	17.351	Positive	887.119	0.823665			Negative	0.927536	0.057971	0.0918601	0.347826	0.0553977	0.173913	0.127297			0.082705
0.664639	-18.2927	Positive	558.312	0.630334			Negative	0.929432	0.172117	0.0947305	0.0344234	0.0560861	0	0.127297			-0.0136442
-1.89683	-4.31285	Positive	709.048	0.596371			Negative	0.972222	0.214646	0.0972535	0	0.0560861	0.20202	0.129567			0.119482
-10.2384	21.7139	Positive	1010.05	0.865354			Negative	1.0356	0.453074	0.1052	0	0.0556402	0	0.129344			0.0480413
-17.4603	-5.39692	Positive	774.331	0.736506			Negative	1.0734	0.232086	0.108436	0.37714	0.063183	0.203075	0.132703			0.187767
-2.57537	4.78692	Positive	452.553	0.721795			Negative	1.07978	0.059988	0.108521	0	0.063183	0	0.132331			0.0813536
-17.3064	24.3279	Positive	869.77	0.782033			Negative	1.07978	0.569886	0.119596	0	0.063183	0	0.132331			-0.0187936
3.26571	-17.8606	Positive	363.509	0.622456			Negative	1.09815	0.480439	0.129205	0	0.063183	0	0.132331			0.0728041
-15.8144	15.7511	Positive	752.281	0.729224			Negative	1.12328	0.654059	0.141655	0	0.063183	0.127968	0.134891			0.275182
15.1564	-17.0467	Positive	399.97	0.523868			Negative	1.12465	0.0937207	0.140673	0.562324	0.0744294	0.0937207	0.136765			0.283393
-15.6027	-4.83848	Positive	832.965	0.792011			Negative	1.14379	0.272331	0.144504	0.163399	0.0776974	0.272331	0.14175			0.211854
-3.27097	1.73291	Positive	601.229	0.70562			Positive	1.16279	0	0.143688	0.0968992	0.0788195	0.968992	0.160586			0.137382
-20.4787	-4.13807	Positive	928.738	0.813473			Negative	1.20794	0.517688	0.154041	0	0.0760009	0	0.156962			0.0872146
-6.14597	13.8429	Positive	761.273	0.770086			Negative	1.26984	0	0.154041	0	0.0747213	0	0.153123			0.124951
-19.9046	-2.61	Positive	1115.99	0.783828			Negative	1.29717	0.324292	0.159842	0	0.0743789	0.353774	0.160199			0.223573
-13.3023	28.205	Positive	1201.54	0.884079			Negative	1.30874	0.0594884	0.156676	0	0.0740438	0.118977	0.162578			0.077342
-19.617	9.05098	Positive	768.625	0.777662			Negative	1.32649	1.04351	0.177007	0	0.0718872	0.0176866	0.158888			0.103075
-14.0944	19.764	Positive	937.433	0.842656			Negative	1.41612	0.174292	0.180493	0.0217865	0.0690557	0.043573	0.154159			0.272936
1.80013	-19.9619	Positive	856.533	0.660386			Positive	1.48992	0.0876424	0.173158	0.0876424	0.0708085	0.394391	0.162047			0.208746
17.925	-19.5733	Positive	346.596	0.484772			Negative	1.51648	1.07692	0.194696	0	0.0708085	0.021978	0.159828			0.173586
4.58809	-19.3028	Positive	751.994	0.649799			Negative	1.51976	0.493921	0.204575	0.0379939	0.0715684	0.0379939	0.160588			0.0695381
5.15065	-10.4943	Positive	409.319	0.671253			Negative	1.52542	0.932203	0.220957	0.169492	0.0745814	0.0847458	0.160399			0.163569
4.80158	-22.6637	Positive	618.925	0.615646			Negative	1.59501	0.0462321	0.219536	0	0.0745814	0	0.158053			0.0935651
18.7394	-18.9488	Positive	233.022	0.39148			Negative	1.5964	0.573066	0.230997	0.0204666	0.06988	0.2456	0.162965			0.162847
-15.0726	26.3902	Positive	879.915	0.875188			Positive	1.61743	0.15096	0.233154	0.0431313	0.0681547	0.388182	0.162534			0.0763898
-9.66743	-1.85858	Positive	833.773	0.70672			Negative	1.63058	0.160385	0.235945	0	0.0681547	0	0.162534			0.184706
-5.70489	-8.80681	Positive	692.78	0.67935			Negative	1.69742	0.369004	0.242175	0	0.0654707	0.0738007	0.156724			0.17998
-7.76935	14.3927	Positive	1046.9	0.777959			Negative	1.70661	0.181554	0.244563	0	0.0642284	0.0363108	0.157451			0.125864
9.82402	-25.1175	Positive	306.26	0.578844			Negative	1.72134	1.13673	0.267298	0.0649562	0.0650014	0	0.151136			0.226397
-9.55826	-10.5881	Positive	784.359	0.649281			Negative	1.83859	0.0477555	0.26762	0.0238777	0.0632627	0.0238777	0.142116			0.113062
-10.1609	-10.0467	Positive	520.484	0.747194			Negative	1.88622	0.243383	0.267587	0	0.0627726	0.304229	0.1482			0.0907414
-8.57046	12.7305	Positive	661.669	0.696159			Negative	2.04444	0.444444	0.276476	0.0888889	0.0633815	0.0888889	0.145303			0.137646
-9.31262	8.35897	Positive	650.457	0.786413			Negative	2.13992	0.576132	0.287022	0	0.0614287	0.329218	0.144076			0.0926402
-10.1942	-0.041594	Positive	764.336	0.691953			Positive	2.34284	0.829453	0.300818	0.145518	0.0643391	0.756694	0.157347			0.171897
-9.33933	0.378696	Positive	753.848	0.713914			Negative	2.54482	1.21457	0.325109	0	0.0643391	0.173511	0.160818			0.138949
2.81641	-12.1797	Positive	666.066	0.727929			Negative	2.63381	1.01954	0.339464	0.0339847	0.0630067	0.356839	0.16393			0.067273
-16.0478	-8.39218	Positive	699.902	0.720674			Negative	2.97422	0.330469	0.345342	0.462657	0.0720162	0.462657	0.17294			0.128624
-12.0586	-18.6169	Positive	853.381	0.672687			Negative	3.12323	1.70358	0.37518	0.511073	0.0818848	0.227144	0.173601			0.218722
-15.0125	-0.916652	Positive	990.543	0.792804			Negative	3.15846	1.15989	0.390613	0.1606	0.0831557	1.01713	0.192003			0.0702775
-6.94895	16.0129	Positive	637.848	0.719443			Negative	3.17397	0.683005	0.398809	0.0803536	0.0847628	0.12053	0.191681			0.0479134
-6.8384	16.5184	Positive	950.429	0.803567			Negative	3.17848	1.30399	0.42417	0.814996	0.0996262	0.488998	0.192483			0.120271
-11.3624	2.73561	Positive	623.301	0.71532			Negative	3.33056	0.0832639	0.423579	0.41632	0.105132	0.832639	0.200111			0.154975
-9.20916	6.34933	Positive	894.493	0.745698			Negative	3.33441	1.00356	0.439952	0.0647459	0.105688	1.23017	0.219537			0.0759538
-17.2978	-7.79965	Positive	849.243	0.746721			Negative	3.37117	1.01479	0.458376	0.0343997	0.106142	0.0859993	0.220321			0.0953345
-16.12	-5.50792	Positive	599.171	0.779552			Negative	3.63719	0.769695	0.471888	1.7205	0.133022	0.558406	0.230548			0.0699635
-5.5408	-9.18131	Positive	644.896	0.703718			Negative	3.77255	2.07764	0.512425	0.82012	0.148409	0.492072	0.229222			-0.00723885
18.1761	-19.9189	Positive	243.546	0.385257			Negative	3.82463	1.39925	0.540111	0.0932836	0.149976	0.839552	0.246013			-0.00576886
-5.06546	-5.88036	Positive	577.088	0.752141			Positive	4.05677	0.587729	0.550274	0.0573394	0.151123	0.860092	0.263215			0.0424652
7.89038	-14.2921	Positive	422.671	0.615325			Negative	4.1235	1.5748	0.577879	0.0207211	0.151537	0.290095	0.269017			-0.0158965
-14.5202	10.2688	Positive	1046.21	0.849798			Positive	4.22119	0.548755	0.584078	0.168848	0.154914	1.18193	0.291594			0.100972
10.0151	-24.8768	Positive	300.462	0.498761			Negative	4.43117	2.02888	0.623496	0.896191	0.165881	0.721932	0.302555			0.233202
8.89545	-25.2367	Positive	471.526	0.489967			Negative	4.58221	0.754717	0.635148	0.503145	0.175256	0.592992	0.314414			0.272078
-19.2222	1.60062	Positive	926.758	0.809719			Negative	4.59328	1.05221	0.6519	0.0202347	0.17566	1.01174	0.330609			-0.08078
-1.22349	-2.04241	Positive	959.914	0.752428			Positive	4.7696	0.323363	0.649305	1.29345	0.201529	2.5869	0.382347			-0.0188742
19.5383	-14.5166	Positive	260.792	0.444486			Negative	4.97076	1.75439	0.679751	0.219298	0.198373	1.38889	0.406063			0.277569
-12.5815	19.2081	Positive	926.723	0.853608			Negative	5.37959	1.28205	0.704193	0.0251383	0.198875	0.201106	0.410085			0.188765
-4.27715	-6.00584	Positive	629.578	0.703473			Negative	5.98979	2.82031	0.749201	0.1343	0.201561	0.564061	0.421366			0.0395684
20.0095	-17.8949	Positive	197.129	0.33276			Positive	6.68519	1.21549	0.763902	0.329918	0.20816	0.50356	0.431438			0.0452784
-8.59071	9.52609	Positive	749.985	0.803653			Positive	6.68842	1.22349	0.775291	1.22349	0.23263	2.77325	0.484343			0.255063
[truncated: 3,396 more rows]

## Sheet: Figure 4
4A									4B												4C									4D									4E
[truncated: 1,322 more rows]

## Sheet: Figure 5
5A, B							5C-E								5F												5G									5H
[truncated: 3,092 more rows]

[truncated: 11 more sheets: Supp Figure 1, Supp Figure 2, Supp Figure 3, Supp Figure 4, 5, Supp Figure 6, Supp Figure 7, Supp Figure 8, Supp Figure 9, Supp Figure 10, Supp Figure 11, Supp Figure 12]
